# Supplementary material for: Ribosome heterogeneity in Drosophila melanogaster gonads through paralog-switching
Source: Nucleic Acids Res. 2021 Jul 20;50(4):2240–57. doi: 10.1093/nar/gkab606 (PMC8887423; doi:10.1093/nar/gkab606)
Supplement: gkab606_Supplemental_Files [file gkab606_supplemental_files.zip]

Archive with 14 entries (14 files):
- Hopes_etal_Sup1.pdf
- Hopes_etal_Sup2.pptx
- Hopes_etal_Sup3_4.pptx
- Hopes_etal_Sup_7_8.pptx
- Sup12_15.pptx
- Sup16.pptx
- Sup17.pptx
- Sup5.pptx
- Sup6.pptx
- Sup9.pptx
- Supplementary_Files.pdf
- Sups10_11.pptx
- SupTable1.xlsx
- SupTable2.pptx
