# Supplementary material for: Ribosome heterogeneity in Drosophila melanogaster gonads through paralog-switching
Source: Nucleic Acids Res. 2021 Jul 20;50(4):2240–57. doi: 10.1093/nar/gkab606 (PMC8887423; doi:10.1093/nar/gkab606)
Supplement: gkab606_Supplemental_Files [file gkab606_supplemental_files.zip › SupTable1.xlsx]

## Sheet: 2021-03-01_PL Output_StandardEx
Accession Information										ID Confidence															Stats	Stats	Stats	Stats	Stats	Stats	Stats	Stats	Stats	Stats	Stats	Stats	Stats	Stats	Stats	Stats	Stats	Stats	Stats	Stats	Stats	Stats	Stats	Stats	Stats
Best Accession	Prot Group Accession List			Primary Gene names	Primary Gene names	Primary Gene names	Protein names	Protein names	Protein names	Coverage	Coverage	Coverage	Protein FDR Confidence	Protein FDR Confidence	Protein FDR Confidence	# Peptides	# Peptides	# Peptides	# PSMs	# PSMs	# PSMs	# Unique Peptides	# Unique Peptides	# Unique Peptides	Ovary 80S/Testes 80S				Ovary 80S/Head 80S	Ovary 80S/Head 80S	Ovary 80S/Head 80S	Ovary 80S/Head 80S	Testes 80S/Head 80S	Testes 80S/Head 80S	Testes 80S/Head 80S	Testes 80S/Head 80S	Testes 80S/Embryo 80S	Testes 80S/Embryo 80S	Testes 80S/Embryo 80S	Testes 80S/Embryo 80S	Ovary 80S/Embryo 80S	Ovary 80S/Embryo 80S	Ovary 80S/Embryo 80S	Ovary 80S/Embryo 80S	Head 80S/Embryo 80S	Head 80S/Embryo 80S	Head 80S/Embryo 80S	Head 80S/Embryo 80S	Ovary Polysomes/Testes Polysomes
	TMT1	TMT2	TMT3	TMT1	TMT2	TMT3	TMT1	TMT2	TMT3	TMT1	TMT2	TMT3	TMT1	TMT2	TMT3	TMT1	TMT2	TMT3	TMT1	TMT2	TMT3	TMT1	TMT2	TMT3	Replicate Number	LogFC	T-Test	FDR	Replicate Number	LogFC	T-Test	FDR	Replicate Number	LogFC	T-Test	FDR	Replicate Number	LogFC	T-Test	FDR	Replicate Number	LogFC	T-Test	FDR	Replicate Number	LogFC	T-Test	FDR	Replicate Number
Inf_Accession Information_BestAccession	TMT1_ProtGroupAccessionList	TMT2_ProtGroupAccessionList	TMT3_ProtGroupAccessionList	TMT1_Primary.Gene.names	TMT2_Primary.Gene.names	TMT3_Primary.Gene.names	TMT1_Protein.names	TMT2_Protein.names	TMT3_Protein.names	TMT1_Coverage	TMT2_Coverage	TMT3_Coverage	TMT1_Protein.FDR.Confidence	TMT2_Protein.FDR.Confidence	TMT3_Protein.FDR.Confidence	TMT1_X..Peptides	TMT2_X..Peptides	TMT3_X..Peptides	TMT1_X..PSMs	TMT2_X..PSMs	TMT3_X..PSMs	TMT1_X..Unique.Peptides	TMT2_X..Unique.Peptides	TMT3_X..Unique.Peptides	Stats_Ovary 80S/Testes 80S_Replicate Number	Stats_Ovary 80S/Testes 80S_LogFC	Stats_Ovary 80S/Testes 80S_T-Test	Stats_Ovary 80S/Testes 80S_FDR	Stats_Ovary 80S/Head 80S_Replicate Number	Stats_Ovary 80S/Head 80S_LogFC	Stats_Ovary 80S/Head 80S_T-Test	Stats_Ovary 80S/Head 80S_FDR	Stats_Testes 80S/Head 80S_Replicate Number	Stats_Testes 80S/Head 80S_LogFC	Stats_Testes 80S/Head 80S_T-Test	Stats_Testes 80S/Head 80S_FDR	Stats_Testes 80S/Embryo 80S_Replicate Number	Stats_Testes 80S/Embryo 80S_LogFC	Stats_Testes 80S/Embryo 80S_T-Test	Stats_Testes 80S/Embryo 80S_FDR	Stats_Ovary 80S/Embryo 80S_Replicate Number	Stats_Ovary 80S/Embryo 80S_LogFC	Stats_Ovary 80S/Embryo 80S_T-Test	Stats_Ovary 80S/Embryo 80S_FDR	Stats_Head 80S/Embryo 80S_Replicate Number	Stats_Head 80S/Embryo 80S_LogFC	Stats_Head 80S/Embryo 80S_T-Test	Stats_Head 80S/Embryo 80S_FDR	Stats_Ovary Polysomes/Testes Polysomes_Replicate Number
A0A023GQA5	A0A023GQA5	A0A023GQA5	A0A023GQA5	l(2)37Cc	l(2)37Cc	l(2)37Cc	Prohibitin	Prohibitin	Prohibitin	33.6957	60.5072	55.4348	High	High	High	9	15	13	12	56	27	9	15	13	3 v 3	-0.461912	0.389631	0.589925	3 v 3	-0.586904	0.0745903	0.210921	3 v 3	-0.124992	0.790065	0.85315	3 v 2	0.701909	0.641069	0.779623	3 v 2	0.300155	0.577151	0.848111	3 v 2	0.718601	0.338253	0.632411	2 v 2
A0A0B4JCU8	A0A0B4JCU8	A0A0B4JCU8	A0A0B4JCU8	Dmel\CG15093	Dmel\CG15093	Dmel\CG15093	3-hydroxyisobutyrate dehydrogenase (HIBADH) (EC 1.1.1.31)	3-hydroxyisobutyrate dehydrogenase (HIBADH) (EC 1.1.1.31)	3-hydroxyisobutyrate dehydrogenase (HIBADH) (EC 1.1.1.31)	7.09877	45.679	4.93827	High	High	High	3	11	1	3	18	1	3	11	1	2 v 2	-0.145572	0.681272	0.803674	2 v 2	-0.572639	0.266483	0.410397	2 v 2	-0.427067	0.562756	0.677419	2 v 1	-0.141728	NA	NA	2 v 1	-0.0212477	NA	NA	2 v 1	0.806149	NA	NA	1 v 1
A0A0B4JD46	A0A0B4JD46	A0A0B4JD46	A0A0B4JD46	CNBP	CNBP	CNBP	CCHC-type zinc finger nucleic acid binding protein, isoform B (GEO04461p1)	CCHC-type zinc finger nucleic acid binding protein, isoform B (GEO04461p1)	CCHC-type zinc finger nucleic acid binding protein, isoform B (GEO04461p1)	29.697	41.8182	37.5758	High	High	High	4	6	5	7	15	7	4	6	5	3 v 3	-0.707886	0.191809	0.443599	3 v 3	-0.148294	0.806806	0.872959	3 v 3	0.559591	0.255297	0.442295	3 v 2	-0.918699	0.262028	0.567128	3 v 2	-1.57835	0.367306	0.844776	3 v 2	-1.13291	0.14457	0.545787	2 v 2
A0A0B4JD97	A0A0B4JCV4, A0A0B4JD97, A0A0B4K6I7, A0A0B4KFK1, Q86BB4, Q86BB5, Q8IPN1, Q95TU9, Q9VN51	A0A0B4JCV4, A0A0B4JD97, A0A0B4K6I7, A0A0B4KFK1, Q86BB4, Q86BB5, Q8IPN1, Q95TU9, Q9VN51	A0A0B4JCV4, A0A0B4JD97, A0A0B4K6I7, A0A0B4KFK1, D4G7B6, Q86BB5, Q8IPN1, Q95TU9, Q9NJH5, Q9VN51, Q9XZL7	tacc	tacc	tacc	Transforming acidic coiled-coil protein, isoform K	Transforming acidic coiled-coil protein, isoform K	Transforming acidic coiled-coil protein, isoform K	0.680787	9.90923	0.680787	Medium	High	Medium	1	13	1	1	16	1	1	13	1	3 v 3	0.361383	0.334205	0.547917	3 v 3	0.750497	0.205192	0.353451	3 v 3	0.389114	0.088908	0.271128	3 v 2	0.257159	0.769515	0.869004	3 v 2	0.716754	0.183943	0.844776	3 v 2	-0.13047	0.907803	0.927448	2 v 2
A0A0B4K5Z8	A0A0B4K5Z8, A0A0B4K6T4, Q9VNF8	A0A0B4K5Z8, A0A0B4K6T4, Q9VNF8	A0A0B4K5Z8, A0A0B4K6T4, Q8IGT0, Q95TD2, Q9NFN9, Q9VNF8	Sec23	Sec23	Sec23	Protein transport protein SEC23	Protein transport protein SEC23	Protein transport protein SEC23	9.9872	26.1204	9.21895	High	High	High	5	14	5	6	29	7	5	14	5	3 v 3	-0.692017	0.0830103	0.309119	3 v 3	0.11855	0.271886	0.415391	3 v 3	0.810567	0.0464174	0.217257	3 v 2	0.0452984	0.195367	0.536586	3 v 2	-0.471319	0.281638	0.844776	3 v 2	-0.589141	0.0928994	0.538032	2 v 2
A0A0B4K618	A0A0B4K618, A0A0B4KFN9, A0A0B4KGP6, A0A126GUS7, B3LF78, Q9NFU0	A0A0B4K618, A0A0B4KGP6	A0A0B4K618, A0A0B4KFN9, A0A0B4KGP6, A0A126GUS7, B3G0S3, B3G0S8, B3G0T0, B3LF78, Q9NFU0	Fmr1	Fmr1	Fmr1	Fmr1, isoform G	Fmr1, isoform G	Fmr1, isoform G	7.27023	40.3292	24.6914	High	High	High	5	24	15	5	54	19	5	2	15	3 v 3	-0.503087	0.427835	0.614466	3 v 3	0.364337	0.0209534	0.134538	3 v 3	0.867424	0.213087	0.406555	3 v 2	-3.01094	0.00274486	0.412119	3 v 2	-3.27138	0.150806	0.844776	3 v 2	-3.61196	0.122985	0.545787	2 v 2
A0A0B4K623	A0A0B4K623, O96553	A0A0B4K623, O96553	A0A0B4K623, E8NH74, I1WYH4, Q9XYB0	pug	pug	pug	C-1-tetrahydrofolate synthase, cytoplasmic (EC 1.5.1.5) (EC 3.5.4.9) (EC 6.3.4.3) (Formyltetrahydrofolate synthetase) (Methenyltetrahydrofolate cyclohydrolase) (Methylenetetrahydrofolate dehydrogenase)	C-1-tetrahydrofolate synthase, cytoplasmic (EC 1.5.1.5) (EC 3.5.4.9) (EC 6.3.4.3) (Formyltetrahydrofolate synthetase) (Methenyltetrahydrofolate cyclohydrolase) (Methylenetetrahydrofolate dehydrogenase)	C-1-tetrahydrofolate synthase, cytoplasmic (EC 1.5.1.5) (EC 3.5.4.9) (EC 6.3.4.3) (Formyltetrahydrofolate synthetase) (Methenyltetrahydrofolate cyclohydrolase) (Methylenetetrahydrofolate dehydrogenase)	8.0829	8.91192	2.17617	High	High	High	7	7	2	7	8	2	7	7	2	3 v 3	0.0423578	0.767512	0.854483	3 v 3	-1.47264	0.0762427	0.214692	3 v 3	-1.515	0.106003	0.291997	3 v 1	0.265759	NA	NA	3 v 1	0.472512	NA	NA	3 v 1	2.00272	NA	NA	2 v 2
A0A0B4K6D2	A0A0B4K6D2	A0A0B4K6D2	A0A0B4K6D2, E8NH46	p23	p23	p23	p23, isoform B (EC 5.3.99.3)	p23, isoform B (EC 5.3.99.3)	p23, isoform B (EC 5.3.99.3)	27.1739	35.3261	4.8913	High	High	Medium	5	5	1	8	8	1	5	5	1	2 v 2	-1.61689	0.0292891	0.237884	2 v 2	0.54758	0.287237	0.429579	2 v 2	2.16447	0.0991214	0.285292	2 v 2	0.371969	NA	NA	2 v 2	-1.17048	NA	NA	2 v 2	-1.45275	NA	NA	1 v 1
A0A0B4K6E2	A0A0B4K6A6, A0A0B4K6E2, A0A0B4K6R7, A0A0B4K790, A0A0B4LHD7, Q9VDG5	A0A0B4K6A6, A0A0B4K6E2, A0A0B4K6R7, A0A0B4K790, A0A0B4LHD7, A0A0B4LHD9, Q9VDG5	A0A0B4K6A6, A0A0B4K6E2, A0A0B4K6R7, A0A0B4K790, A0A0B4LHD7, A0A0B4LHD9, O18367, Q24413, Q9VDG5	Calx	Calx	Calx	Na/Ca-exchange protein, isoform G	Na/Ca-exchange protein, isoform G	Na/Ca-exchange protein, isoform G	1.13052	5.96095	1.2333	Medium	High	High	1	5	1	1	5	1	1	5	1	2 v 2	-1.62535	0.168781	0.413053	2 v 2	-1.17148	0.460132	0.589845	2 v 2	0.453864	0.809906	0.864456	2 v 0	NA	NA	NA	2 v 0	NA	NA	NA	2 v 0	NA	NA	NA	1 v 1
A0A0B4K6F9	A0A0B4K6F9, A0A0B4KGU9, Q7KS16, Q9VC62	A0A0B4K6F9, A0A0B4KGU9, Q7KS16, Q9VC62	A0A0B4K6F9, A9UNH8, Q7KS16, Q961I7, Q9VC62	Esyt2	Esyt2	Esyt2	Extended synaptotagmin-like protein 2, isoform C	Extended synaptotagmin-like protein 2, isoform C	Extended synaptotagmin-like protein 2, isoform C	1.99297	10.9027	2.4619	Medium	High	Medium	2	8	2	2	8	2	2	8	2	2 v 3	0.192792	0.323982	0.546539	2 v 3	-0.84198	0.540343	0.657003	3 v 3	-1.23365	0.144819	0.334027	3 v 2	0.885832	0.537752	0.722324	2 v 2	-0.0265942	NA	NA	3 v 2	2.64317	0.202804	0.584389	1 v 2
A0A0B4K6I6	A0A0B4K6I6, Q9VB96	A0A0B4K6I6, Q9VB96	A0A0B4K6I6, A9UNE9, Q9VB96	CT19744	CT19744	CT19744	Uncharacterized protein, isoform B (EC 1.2.1.3)	Uncharacterized protein, isoform B (EC 1.2.1.3)	Uncharacterized protein, isoform B (EC 1.2.1.3)	20.8661	33.8583	28.937	High	High	High	9	17	11	15	37	16	9	17	11	3 v 3	-1.36571	0.0195885	0.218515	3 v 3	-1.09122	0.0177415	0.130417	3 v 3	0.274486	0.298698	0.477846	3 v 2	0.773901	0.0682014	0.533322	3 v 2	-0.444801	0.188963	0.844776	3 v 2	0.516762	0.29397	0.618014	2 v 2
A0A0B4K6K7	A0A0B4K6K7	A0A0B4K6K7	A0A0B4K6K7	Ufl1	Ufl1	Ufl1	E3 UFM1-protein ligase 1 homolog (E3 UFM1-protein transferase 1 homolog)	E3 UFM1-protein ligase 1 homolog (E3 UFM1-protein transferase 1 homolog)	E3 UFM1-protein ligase 1 homolog (E3 UFM1-protein transferase 1 homolog)	2.68542	11.509	1.27877	High	High	Medium	2	9	1	2	12	1	2	9	1	2 v 2	-0.203196	0.0271727	0.237884	2 v 2	-0.396109	0.13681	0.288631	2 v 2	-0.192913	0.291676	0.472762	2 v 1	0.860898	NA	NA	2 v 1	0.649023	NA	NA	2 v 1	0.958673	NA	NA	1 v 1
A0A0B4K6N1	A0A0B4K6N1	A0A0B4K6N1	A0A0B4K6N1	RpS8	RpS8	RpS8	40S ribosomal protein S8	40S ribosomal protein S8	40S ribosomal protein S8	60.5769	51.9231	64.9039	High	High	High	15	15	17	132	148	108	15	15	17	3 v 3	0.281612	0.209484	0.464522	3 v 3	0.422196	0.0110052	0.118099	3 v 3	0.140585	0.399984	0.56535	3 v 2	-0.159926	0.741588	0.849997	3 v 2	0.115449	0.470214	0.844776	3 v 2	-0.269874	0.320725	0.622957	2 v 2
A0A0B4K6N4	A0A0B4K6N4, A0A0B4K7R6, A0A0B4KHF2, A0A0B4KHW6, A0A6H2EEH6, A8JRH3, C7LAH8, E1JJ21, O46079, O46231, Q9VA56, Q9VA58, Q9VA59	A0A0B4K6N4, A0A0B4K7R6, A0A0B4KHF2, A0A0B4KHW6, A0A6H2EEH6, A8JRH3, C7LAH8, E1JJ21, O46231, Q9VA56, Q9VA58, Q9VA59	A0A0B4K6N4, A0A0B4K7R6, A0A0B4KHF2, A0A0B4KHW6, A0A6H2EEH6, A8JRH3, Q6IDG5, Q9VA59	tmod	tmod	tmod	Tropomodulin, isoform N	Tropomodulin, isoform N	Tropomodulin, isoform N	7.23104	17.8131	8.28924	High	High	High	4	10	4	4	14	4	4	10	1	3 v 3	-0.771051	0.480725	0.661126	3 v 3	-2.68853	0.0335393	0.148732	3 v 3	-1.91748	0.0735815	0.251001	3 v 2	-0.323022	0.391625	0.62264	3 v 2	-0.197022	0.491367	0.844776	3 v 2	2.06343	0.0836856	0.538032	2 v 2
A0A0B4K6Y7	A0A0B4K6C7, A0A0B4K6Y7, A0A6F7U5U6, A8JQV7, A8JQV8, B7Z0U1, Q8INQ0, Q8MQQ3, Q9VHK1, Q9VHK3, Q9VHK4	A0A0B4K6C7, A0A0B4K6Y7, A0A6F7U5U6, A8JQV7, A8JQV8, B7Z0U1, Q8INQ0, Q8MQQ3, Q9VHK1, Q9VHK3, Q9VHK4	A0A0B4K6C7, A0A0B4K6Y7, A0A6F7U5U6, A8JQV7, A8JQV8, B7Z0U1, G4LU41, Q7K4E2, Q8INQ0, Q8MQQ3, Q94880, Q9VHK1, Q9VHK3, Q9VHK4	pyd	pyd	pyd	Polychaetoid, isoform O	Polychaetoid, isoform O	Polychaetoid, isoform O	0.709812	1.54489	1.67015	High	High	High	2	4	3	2	4	4	2	4	3	3 v 3	-0.36148	0.522856	0.684596	3 v 3	-2.15359	0.235754	0.385953	3 v 3	-1.79211	0.387565	0.557151	3 v 1	0.631613	NA	NA	3 v 1	1.05971	NA	NA	3 v 1	5.69064	NA	NA	2 v 2
A0A0B4K7A5	A0A0B4K7A5, A0A0B4K849, A8DYJ2, Q02645	A0A0B4K7A5, A0A0B4K849	A0A0B4K7A5, A0A0B4K849, A0A6M3Q7Q7, A8DYJ2, B8A408, C3KGQ7, Q02645, Q6NLI3	hts	hts	hts	Hu li tai shao, isoform Q (Hu li tai shao, isoform R)	Hu li tai shao, isoform Q (Hu li tai shao, isoform R)	Hu li tai shao, isoform Q (Hu li tai shao, isoform R)	20.0271	36.2652	16.3735	High	High	High	14	22	9	16	45	13	14	1	9	3 v 3	-0.809301	0.0802827	0.306758	3 v 3	-2.61916	0.00447614	0.0977517	3 v 3	-1.80986	0.0264505	0.173638	3 v 2	0.273319	0.826423	0.903077	3 v 2	-0.701229	0.483546	0.844776	3 v 2	2.04794	0.140915	0.545787	2 v 2
A0A0B4K7G1	A0A0B4K7G1, A0A0B4K897, A0A0B4LGX1, A1ZB77, A1ZB78, A1ZB79, A1ZB80, A1ZB83, E1JGL5, Q7JRI6	A0A0B4K7G1, A0A0B4K897, A0A0B4LGX1, A1ZB77, A1ZB80, A1ZB83, E1JGL5	A0A0B4K7G1, A0A0B4K897, A0A0B4LGX1, A1ZB77, A1ZB78, A1ZB79, A1ZB80, A1ZB83, E1JGL5, Q7JRI6, Q8IGG3, Q95RC4	BcDNA:RH27395	BcDNA:RH27395	BcDNA:RH27395	Uncharacterized protein, isoform N	Uncharacterized protein, isoform N	Uncharacterized protein, isoform N	23.4234	72.973	12.6126	High	High	High	4	11	2	4	19	2	4	2	2	3 v 3	-0.314743	0.493714	0.666539	3 v 3	0.426899	0.454273	0.584561	3 v 3	0.741642	0.0288842	0.180125	3 v 2	0.826164	0.293028	0.569093	3 v 2	0.88672	0.328051	0.844776	3 v 2	-0.00175947	0.998053	0.998339	2 v 2
A0A0B4K7H1	A0A0B4K7H1, A0A0B4K819, A1Z6P2, E1JGY7	A0A0B4K7H1, A0A0B4K819, A1Z6P2, E1JGY7	A0A0B4K7H1, A0A0B4K819, A1Z6P2, E1JGY5, E1JGY6, E1JGY7, Q0E9N2, Q7KJB9, Q7KJC0, Q7KJC1, Q8IGT3, Q9V9A9	l(2)01289	l(2)01289	l(2)01289	Lethal (2) 01289, isoform M	Lethal (2) 01289, isoform M	Lethal (2) 01289, isoform M	5.78374	4.77787	0.586756	High	High	Medium	7	5	1	7	5	1	1	1	1	2 v 2	-1.18717	0.559058	0.712588	2 v 2	-2.82561	0.181703	0.336358	2 v 2	-1.63845	0.224024	0.415572	2 v 1	2.01999	NA	NA	2 v 1	-0.597902	NA	NA	2 v 1	3.05683	NA	NA	1 v 1
A0A0B4K7J2	A0A0B4K7J2	A0A0B4K7J2	A0A0B4K7J2	Nup358	Nup358	Nup358	E3 SUMO-protein ligase RanBP2 (EC 2.3.2.-) (358 kDa nucleoporin) (Nuclear pore complex protein Nup358)	E3 SUMO-protein ligase RanBP2 (EC 2.3.2.-) (358 kDa nucleoporin) (Nuclear pore complex protein Nup358)	E3 SUMO-protein ligase RanBP2 (EC 2.3.2.-) (358 kDa nucleoporin) (Nuclear pore complex protein Nup358)	1.10375	24.025	3.97351	High	High	High	3	54	11	3	81	11	3	54	11	3 v 3	0.0146633	0.978186	0.985508	3 v 3	0.186734	0.64906	0.753134	3 v 3	0.172071	0.46266	0.607946	3 v 2	-0.598009	0.375152	0.6141	3 v 2	-0.12366	0.63438	0.868073	3 v 2	-0.598061	0.469553	0.685571	2 v 2
A0A0B4K7L1	A0A0B4K7L1, A0A0B4KFI7, P52034	A0A0B4K7L1, A0A0B4KFI7, P52034	A0A0B4K7L1, A0A0B4KFI7, C7LA80, C8VV04, H5V888	Pfk	Pfk	Pfk	ATP-dependent 6-phosphofructokinase (ATP-PFK) (Phosphofructokinase) (EC 2.7.1.11) (Phosphohexokinase)	ATP-dependent 6-phosphofructokinase (ATP-PFK) (Phosphofructokinase) (EC 2.7.1.11) (Phosphohexokinase)	ATP-dependent 6-phosphofructokinase (ATP-PFK) (Phosphofructokinase) (EC 2.7.1.11) (Phosphohexokinase)	6.31579	7.68421	8.21053	High	High	High	6	8	8	6	15	9	6	7	8	3 v 3	-0.205601	0.495669	0.667412	3 v 3	-1.01178	0.00657623	0.109503	3 v 3	-0.806182	0.130531	0.317374	3 v 2	0.128436	0.554379	0.733337	3 v 2	-0.0379531	0.912145	0.967449	3 v 2	0.946629	0.259122	0.595051	2 v 2
A0A0B4K7N3	A0A0B4K7N3	A0A0B4K7N3, Q4V3Y4	A0A0B4K7N3, Q4V3Y4	antr	antr	antr	Antares, isoform B	Antares, isoform B	Antares, isoform B	9.55882	7.72059	9.55882	High	Medium	High	2	3	2	2	3	2	2	3	2	2 v 2	-1.95179	0.374779	0.580498	2 v 2	0.250095	0.085883	0.228279	2 v 2	2.20188	0.332891	0.507244	2 v 2	2.6197	0.415276	0.640761	2 v 2	0.66791	0.513989	0.844776	2 v 2	0.417815	0.669763	0.768836	2 v 2
A0A0B4K7Q4	A0A0B4JD57, A0A0B4JD95, A0A0B4K7Q4, Q59E58, Q59E59, Q99323	A0A0B4JD57, A0A0B4JD95, A0A0B4K7Q4, Q59E58, Q59E59, Q99323	A0A0B4JD57, A0A0B4JD95, A0A0B4K7Q4, C9QPB4, C9QPE3, D0IQ99, J7JVR0, Q1WWE4, Q59E58, Q59E59, Q99323	zip	zip	zip	Zipper, isoform I	Zipper, isoform I	Zipper, isoform I	14.8715	41.996	29.1008	High	High	High	32	83	56	37	184	73	31	83	56	3 v 3	0.568381	0.331462	0.546539	3 v 3	0.168388	0.807836	0.873218	3 v 3	-0.399993	0.263654	0.446158	3 v 2	-0.0891381	0.854652	0.922339	3 v 2	0.289485	0.529397	0.844776	3 v 2	0.14815	0.873314	0.901152	2 v 2
A0A0B4K7X5	A0A0B4K7X5, A0A0B4LFW5, A0A0B4LG29, A0A0B4LG72, E1JGQ3, Q9W2J6	A0A0B4K7X5, A0A0B4LG29, E1JGQ3, Q9W2J6	A0A0B4K7X5, A0A0B4LG29, E1JGQ3, Q9W2J6	Gyg	Gyg	Gyg	Glycogenin, isoform D (EC 2.4.1.186)	Glycogenin, isoform D (EC 2.4.1.186)	Glycogenin, isoform D (EC 2.4.1.186)	20.7339	27.8899	17.9816	High	High	High	9	11	10	19	31	25	9	1	1	3 v 3	-0.322985	0.083136	0.309119	3 v 3	-0.875921	0.144247	0.297786	3 v 3	-0.552936	0.339528	0.515027	3 v 2	-0.595122	0.112019	0.533322	3 v 2	-0.951136	0.0378669	0.841665	3 v 2	0.11774	0.879099	0.905472	2 v 2
A0A0B4K7Z5	A0A0B4K7Z5	A0A0B4K7Z5	A0A0B4K7Z5	Rpn6	Rpn6	Rpn6	Regulatory particle non-ATPase 6, isoform C	Regulatory particle non-ATPase 6, isoform C	Regulatory particle non-ATPase 6, isoform C	19.4313	50.7109	22.9858	High	High	High	9	22	11	9	50	16	9	22	11	3 v 3	-0.105115	0.648065	0.778744	3 v 3	0.19769	0.550285	0.666083	3 v 3	0.302805	0.518924	0.652285	3 v 2	-0.505316	0.330414	0.589429	3 v 2	-0.436132	0.510111	0.844776	3 v 2	-0.677049	0.597826	0.725064	2 v 2
A0A0B4K883	A0A0B4K883	A0A0B4K883	A0A0B4K883	Pof	Pof	Pof	Painting of fourth, isoform C	Painting of fourth, isoform C	Painting of fourth, isoform C	4.64646	7.27273	2.42424	High	High	Medium	2	3	1	2	3	1	2	2	1	1 v 1	-2.15909	NA	NA	1 v 1	-0.5003	NA	NA	1 v 1	1.65879	NA	NA	1 v 2	2.22798	NA	NA	1 v 2	0.0688951	NA	NA	1 v 2	0.569195	NA	NA	1 v 1
A0A0B4K897	A0A0B4K7G1, A0A0B4K897, A0A0B4LGX1, A1ZB77, A1ZB78, A1ZB79, A1ZB80, A1ZB83, E1JGL5, Q7JRI6	A0A0B4K7G1, A0A0B4K897, A0A0B4LGX1, A1ZB77, A1ZB80, A1ZB83, E1JGL5	A0A0B4K7G1, A0A0B4K897, A0A0B4LGX1, A1ZB77, A1ZB78, A1ZB79, A1ZB80, A1ZB83, E1JGL5, Q7JRI6, Q8IGG3, Q95RC4	BcDNA:RH27395	BcDNA:RH27395	BcDNA:RH27395	Uncharacterized protein, isoform O	Uncharacterized protein, isoform O	Uncharacterized protein, isoform O	14.0921	34.1463	7.58808	High	High	High	4	10	2	4	18	2	4	2	2	3 v 3	-0.314743	0.493714	0.666539	3 v 3	0.426899	0.454273	0.584561	3 v 3	0.741642	0.0288842	0.180125	3 v 2	0.800267	0.284637	0.569093	3 v 2	0.860823	0.321727	0.844776	3 v 2	-0.0276568	0.967984	0.97922	2 v 2
A0A0B4KER0	A0A0B4KER0, Q5U156, Q95RL2	A0A0B4KER0, Q5U156, Q95RL2	A0A0B4KER0, Q5U156, Q95RL2	row	row	row	Relative of woc, isoform C	Relative of woc, isoform C	Relative of woc, isoform C	1.61414	15.5265	0.922367	High	High	High	1	17	1	1	19	1	1	17	1	2 v 2	0.933767	0.273175	0.513872	2 v 2	-0.597107	0.17362	0.329145	2 v 2	-1.53087	0.107191	0.293547	2 v 1	-2.35548	NA	NA	2 v 1	-0.994483	NA	NA	2 v 1	-0.564382	NA	NA	1 v 1
A0A0B4KEU5	A0A0B4KEJ7, A0A0B4KEU5, Q7JVY0	A0A0B4KEJ7, A0A0B4KEU5, Q7JVY0	A0A0B4KEJ7, A0A0B4KEU5, Q7JVY0	coro	coro	coro	Coronin	Coronin	Coronin	7.86517	44.7566	12.5468	High	High	High	4	18	6	4	32	7	4	18	6	3 v 3	-0.856805	0.298271	0.526804	3 v 3	-0.623055	0.337996	0.473552	3 v 3	0.23375	0.265708	0.448507	3 v 2	-0.559216	0.135707	0.533322	3 v 2	-0.911137	0.429846	0.844776	3 v 2	-0.741717	0.294837	0.618014	2 v 2
A0A0B4KF06	A0A0B4KF06, Q0E993	A0A0B4KF06, Q0E993	A0A0B4KF06, Q0E993, Q960E6, T2GFI6	ValRS	ValRS	ValRS	Valyl-tRNA synthetase (EC 6.1.1.9)	Valyl-tRNA synthetase (EC 6.1.1.9)	Valyl-tRNA synthetase (EC 6.1.1.9)	4.07583	31.4692	7.01422	High	High	High	5	29	6	5	39	6	5	29	6	3 v 3	0.154357	0.717336	0.826506	3 v 3	0.0936617	0.74487	0.827224	3 v 3	-0.0606956	0.766849	0.835716	3 v 2	-0.516995	0.215498	0.538032	3 v 2	-0.00505422	0.790095	0.921603	3 v 2	-0.289923	0.50704	0.692742	2 v 2
A0A0B4KF69	A0A0B4KF69, Q0E965	A0A0B4KF69, A1ZA05, Q0E965	A0A0B4KF69, A0A6M3Q7C8, A1ZA05, C4JC89, C5WLP3, G2J5W6, Q0E965, Q6NP56, Q95SW3, Q9GSP5	SRPK	SRPK	SRPK	SR protein kinase, isoform D (EC 2.7.11.-)	SR protein kinase, isoform D (EC 2.7.11.-)	SR protein kinase, isoform D (EC 2.7.11.-)	1.49095	28.8605	18.4239	Medium	High	High	2	22	12	2	41	17	2	22	12	3 v 3	1.83658	0.0229145	0.228318	3 v 3	0.599863	0.556806	0.67156	3 v 3	-1.23672	0.173034	0.359132	3 v 2	-1.28754	0.0102382	0.464138	3 v 2	0.784741	0.196543	0.844776	3 v 2	-0.640104	0.153734	0.554715	2 v 2
A0A0B4KFA6	A0A0B4KFA6, A0A0B4KGE4, Q9VHX9	A0A0B4KFA6, A0A0B4KGE4, Q9VHX9	A0A0B4KFA6, A0A0B4KGE4, Q8SYR7, Q9VHX9	CD98hc	CD98hc	CD98hc	CD98 heavy chain, isoform D	CD98 heavy chain, isoform D	CD98 heavy chain, isoform D	4.05644	15.873	6.17284	High	High	High	2	8	3	2	11	4	2	8	3	3 v 3	0.196789	0.691121	0.809617	3 v 3	-0.376723	0.0125169	0.118878	3 v 3	-0.573512	0.285126	0.467232	3 v 2	0.983451	0.177902	0.533322	3 v 2	0.843885	0.459136	0.844776	3 v 2	1.22947	0.317597	0.622957	2 v 2
A0A0B4KFC5	A0A0B4K6T1, A0A0B4K7U5, A0A0B4KFC5, A0A126GUM8, D0Z768, E1JH02, Q86S05	A0A0B4K6T1, A0A0B4K7U5, A0A0B4KFC5, A0A126GUM8, D0Z768, E1JH02, Q86S05	A0A0B4K6T1, A0A0B4K7U5, A0A0B4KFC5, A0A126GUM8, D0Z768, E1JH02, Q86S05	lig	lig	lig	Lingerer, isoform K	Lingerer, isoform K	Lingerer, isoform K	2.25829	22.0183	6.77488	High	High	High	2	18	7	2	37	7	2	18	7	3 v 3	-0.535856	0.326107	0.546539	3 v 3	-0.55528	0.511082	0.635196	3 v 3	-0.0194246	0.977051	0.984262	3 v 2	-2.45077	0.155733	0.533322	3 v 2	-2.58002	0.113371	0.844776	3 v 2	-2.5066	0.104799	0.538032	2 v 2
A0A0B4KFD6	A0A0B4KET4, A0A0B4KFD6, A0A0B4KFN8, A0A0B4LG55, F3YDC9, Q9V5Z7	A0A0B4KET4, A0A0B4KFD6, A0A0B4KFN8, A0A0B4LG55, F3YDC9, Q9V5Z7	A0A0B4KET4, A0A0B4KFD6, A0A0B4KFN8, A0A0B4LG55, F3YDC9, H6V591	Drip	Drip	Drip	Drip, isoform F	Drip, isoform F	Drip, isoform F	3.95683	4.31655	11.5108	High	High	High	1	2	2	2	3	2	1	2	2	2 v 2	-0.64561	0.643729	0.777377	2 v 2	0.366984	0.637752	0.743215	2 v 2	1.01259	0.641583	0.734801	2 v 0	NA	NA	NA	2 v 0	NA	NA	NA	2 v 0	NA	NA	NA	1 v 1
A0A0B4KFE4	A0A0B4KFE4, A1Z7H2, A1Z7H3, Q8T3L1	A0A0B4KFE4, A1Z7H2, A1Z7H3, Q8T3L1	A0A0B4KFE4, A1Z7H2, A1Z7H3, H1UUA9, Q86NS4, Q8T3L1, Q960I0	Acsl	Acsl	Acsl	Acyl-CoA synthetase long-chain, isoform J (EC 6.2.1.3)	Acyl-CoA synthetase long-chain, isoform J (EC 6.2.1.3)	Acyl-CoA synthetase long-chain, isoform J (EC 6.2.1.3)	6.73077	41.3462	15.9341	High	High	High	6	28	9	6	57	10	6	28	9	3 v 3	-0.141102	0.220611	0.472453	3 v 3	-0.494877	0.245693	0.394162	3 v 3	-0.353775	0.453148	0.598276	3 v 2	0.938762	0.511149	0.700152	3 v 2	0.804748	0.600811	0.852651	3 v 2	1.25445	0.582858	0.717023	2 v 2
A0A0B4KFE9	A0A0B4KFE9	A0A0B4KFE9	A0A0B4KFE9, B5RJS5, Q8IGK6, Q961T0	Mtor	Mtor	Mtor	Nucleoprotein TPR	Nucleoprotein TPR	Nucleoprotein TPR	7.54476	33.035	4.04945	High	High	High	16	74	10	17	112	10	16	73	10	3 v 3	-1.10566	0.0730284	0.304507	3 v 3	0.0929482	0.681185	0.776355	3 v 3	1.19861	0.0175764	0.145248	3 v 2	0.565161	0.439287	0.657187	3 v 2	-0.563921	0.0897431	0.844776	3 v 2	-0.725086	0.201204	0.584389	2 v 2
A0A0B4KFZ1	A0A0B4KFZ1, D1Z394, Q6NR72, Q8MLR2	A0A0B4KFZ1, D1Z394, Q6NR72, Q8MLR2	A0A0B4KFZ1, D1Z394, Q6NR72, Q8MLR2	Eglp4	Eglp4	Eglp4	Entomoglyceroporin 4, isoform F	Entomoglyceroporin 4, isoform F	Entomoglyceroporin 4, isoform F	5.72391	6.73401	7.07071	High	High	High	2	2	2	2	3	2	2	2	2	3 v 3	-0.75091	0.368494	0.572991	3 v 3	-1.82847	0.224515	0.375587	3 v 3	-1.07756	0.506583	0.643742	3 v 1	2.94815	NA	NA	3 v 1	1.03317	NA	NA	3 v 1	1.5608	NA	NA	2 v 2
A0A0B4KFZ4	A0A0B4KFZ4, O76137	A0A0B4KFZ4, O76137	A0A0B4KFZ4, O76137, Q95SQ6, Q9UAI4	TM4SF	TM4SF	TM4SF	Tetraspanin	Tetraspanin	Tetraspanin	12.6712	19.863	7.19178	High	High	High	3	5	2	5	6	2	3	5	2	3 v 3	-0.0645955	0.54837	0.7043	3 v 3	-3.40959	0.0239003	0.143051	3 v 3	-3.34499	0.0193146	0.150386	3 v 1	-0.188234	NA	NA	3 v 1	-0.186162	NA	NA	3 v 1	2.27459	NA	NA	2 v 2
A0A0B4KG50	A0A0B4KFQ0, A0A0B4KG50, A0A0B4KGR9, A0A0B4KH36, Q9VH01	A0A0B4KFQ0, A0A0B4KG50, A0A0B4KGR9, A0A0B4KH36, Q9VH01	A0A0B4KFQ0, A0A0B4KG50, A0A0B4KGR9, A0A0B4KH36, G4LU76, Q9VH01	Bruce	Bruce	Bruce	BIR repeat containing ubiquitin-conjugating enzyme, isoform B	BIR repeat containing ubiquitin-conjugating enzyme, isoform B	BIR repeat containing ubiquitin-conjugating enzyme, isoform B	0.241158	9.84727	0.643087	Medium	High	High	1	43	3	1	53	4	1	43	3	3 v 3	-1.26339	0.34804	0.560361	3 v 3	0.761808	0.135055	0.287718	3 v 3	2.0252	0.108401	0.29427	3 v 2	1.3093	0.683267	0.807304	3 v 2	0.203734	0.801508	0.924342	3 v 2	-0.586311	0.70454	0.788	2 v 2
A0A0B4KGG5	A0A0B4KGG5	A0A0B4KGG5, Q9VDY8	A0A0B4KGG5, Q8T3L2, Q9VDY8	vib	vib	vib	Vibrator, isoform B	Vibrator, isoform B	Vibrator, isoform B	12.4542	43.5897	12.0879	High	High	High	4	11	3	4	22	3	1	11	3	2 v 2	0.221116	0.801019	0.878694	2 v 2	0.407001	0.51841	0.640753	2 v 2	0.185885	0.596604	0.706794	2 v 2	-0.742854	0.580535	0.74612	2 v 2	-0.521739	0.308905	0.844776	2 v 2	-0.928739	0.41394	0.663719	2 v 2
A0A0B4KGR4	A0A0B4KGR4	A0A0B4KGR4	A0A0B4KGR4	RpS19b	RpS19b	RpS19b	Ribosomal protein S19b, isoform C	Ribosomal protein S19b, isoform C	Ribosomal protein S19b, isoform C	60.6452	56.7742	56.7742	High	High	High	12	11	11	41	35	31	12	10	10	3 v 3	-5.15755	0.014699	0.214474	3 v 3	0.420945	0.0606779	0.192171	3 v 3	5.5785	0.00950638	0.128051	3 v 2	7.12847	0.177263	0.533322	3 v 2	1.41301	0.523723	0.844776	3 v 2	1.09978	0.596663	0.725064	2 v 2
A0A0B4KGU4	A0A0B4KGU4, P09052, P26802, Q9VHP0	A0A0B4KGU4, P26802, Q9VHP0	A0A0B4KGU4, A0A0H4XWW0, M9W6J0, P09052, P26802, Q9NBW6	bel	bel	bel	RNA helicase (EC 3.6.4.13)	RNA helicase (EC 3.6.4.13)	RNA helicase (EC 3.6.4.13)	19.226	49.3134	17.3533	High	High	High	13	29	12	15	76	19	12	27	11	3 v 3	1.34932	0.117767	0.343269	3 v 3	1.44135	0.0684675	0.202853	3 v 3	0.092031	0.731758	0.807026	3 v 2	-2.77367	0.101208	0.533322	3 v 2	-1.4937	0.178045	0.844776	3 v 2	-2.71129	0.03304	0.520561	2 v 2
A0A0B4KGY6	A0A0B4JCX5, A0A0B4KFY5, A0A0B4KGY6, A0A0B4LGY5, A0A0B4LI06, Q0KI94, Q0KI96, Q8INP0, Q8T4D1, Q9GNC8, Q9GQN3, Q9GQN4	A0A0B4JCX5, A0A0B4KFY5, A0A0B4KGY6, A0A0B4LGY5, A0A0B4LI06, Q0KI94, Q0KI96, Q8INP0, Q8T4D1, Q9GNC8, Q9GQN3, Q9GQN4	A0A023UKB8, A0A0B4JCX5, A0A0B4KFY5, A0A0B4KGY6, A0A0B4LGY5, A0A0B4LI06, C9QP09, Q0KI94, Q0KI96, Q6AWM9, Q8IGS7, Q8INP0, Q8T4D1, Q9GNC8, Q9GQN3, Q9GQN4	ps	ps	ps	Pasilla, isoform R	Pasilla, isoform R	Pasilla, isoform R	6.66667	8.58974	3.58974	High	High	High	4	6	2	4	7	2	4	6	2	3 v 3	-0.654218	0.199588	0.452255	3 v 3	-1.90867	0.086495	0.228279	3 v 3	-1.25445	0.304027	0.482361	3 v 2	0.170364	0.891636	0.938892	3 v 2	-0.435162	0.470872	0.844776	3 v 2	1.85396	0.138196	0.545787	2 v 2
A0A0B4KH14	A0A0B4KH14, Q9VBF0	A0A0B4KH14, Q9VBF0	A0A0B4KH14, Q9VBF0	Dmel\CG5447	Dmel\CG5447	Dmel\CG5447	Uncharacterized protein, isoform B	Uncharacterized protein, isoform B	Uncharacterized protein, isoform B	5.4878	15.8537	17.0732	Medium	High	High	1	3	3	1	4	3	1	3	3	1 v 1	0.396117	NA	NA	1 v 1	-0.196657	NA	NA	1 v 1	-0.592774	NA	NA	1 v 2	-0.0462442	NA	NA	1 v 2	0.349872	NA	NA	1 v 2	0.546529	NA	NA	1 v 1
A0A0B4KH25	A0A0B4KH25, P84051, Q4AB57	A0A0B4KH25	A0A0B4KH25	His2Av	His2Av	His2Av	Histone H2A	Histone H2A	Histone H2A	6.38298	36.8794	28.3688	Medium	High	High	1	5	4	1	8	5	1	4	2	3 v 3	1.21518	0.0200612	0.218515	3 v 3	0.745732	0.096158	0.240055	3 v 3	-0.469452	0.376836	0.547652	3 v 2	-1.40394	0.118915	0.533322	3 v 2	-0.36123	0.343798	0.844776	3 v 2	-1.3196	0.00478545	0.380064	2 v 2
A0A0B4KH28	A0A0B4KH28, Q9VDI1	A0A0B4KH28, Q9VDI1	A0A0B4KH28, Q9VDI1	Synd	Synd	Synd	Syndapin, isoform C (Syndapin, isoform D)	Syndapin, isoform C (Syndapin, isoform D)	Syndapin, isoform C (Syndapin, isoform D)	9.69697	29.4949	2.42424	High	High	High	3	13	1	4	19	1	3	13	1	2 v 2	-0.480698	0.653432	0.779025	2 v 2	-1.18929	0.176012	0.332184	2 v 2	-0.708593	0.364376	0.537584	2 v 1	0.128324	NA	NA	2 v 1	0.441632	NA	NA	2 v 1	1.29347	NA	NA	1 v 1
A0A0B4KH34	A0A0B4KH34, P22464	A0A0B4KH34, P22464	A0A0B4KH34, P22464	AnxB9	AnxB9	AnxB9	Annexin	Annexin	Annexin	23.4568	62.3457	42.5926	High	High	High	9	19	16	11	51	24	9	19	16	3 v 3	-2.14342	0.0951844	0.31745	3 v 3	-1.10547	0.279052	0.421125	3 v 3	1.03795	0.408417	0.5677	3 v 2	3.37643	0.00969696	0.464138	3 v 2	1.12515	0.539103	0.847264	3 v 2	1.49732	0.371594	0.641793	2 v 2
A0A0B4KH36	A0A0B4KFQ0, A0A0B4KG50, A0A0B4KGR9, A0A0B4KH36, Q9VH01	A0A0B4KFQ0, A0A0B4KG50, A0A0B4KGR9, A0A0B4KH36, Q9VH01	A0A0B4KFQ0, A0A0B4KG50, A0A0B4KGR9, A0A0B4KH36, G4LU76, Q9VH01	Bruce	Bruce	Bruce	BIR repeat containing ubiquitin-conjugating enzyme, isoform C	BIR repeat containing ubiquitin-conjugating enzyme, isoform C	BIR repeat containing ubiquitin-conjugating enzyme, isoform C	0.247321	10.305	0.659522	Medium	High	High	1	44	3	1	54	4	1	44	3	3 v 3	-1.26339	0.34804	0.560361	3 v 3	0.761808	0.135055	0.287718	3 v 3	2.0252	0.108401	0.29427	3 v 2	1.31471	0.681565	0.807304	3 v 2	0.209142	0.794951	0.921603	3 v 2	-0.580903	0.70572	0.788008	2 v 2
A0A0B4KHF0	A0A0B4KHF0, Q9VA83	A0A0B4KHF0, Q9VA83	A0A0B4KHF0, Q9U4U2, Q9U7A3, Q9VA83	Fer2LCH	Fer2LCH	Fer2LCH	Ferritin (EC 1.16.3.1)	Ferritin (EC 1.16.3.1)	Ferritin (EC 1.16.3.1)	53.3898	77.5424	57.2034	High	High	High	12	19	15	32	139	37	12	19	15	3 v 3	0.788452	0.339369	0.552346	3 v 3	-2.76816	0.00137339	0.0722493	3 v 3	-3.55662	0.0234516	0.164527	3 v 2	-1.44806	0.075396	0.533322	3 v 2	-0.0261654	0.892605	0.96127	3 v 2	2.66058	0.0624971	0.531657	2 v 2
A0A0B4KHH8	A0A0B4KGF9, A0A0B4KGK5, A0A0B4KGK8, A0A0B4KH21, A0A0B4KH24, A0A0B4KHH8, A0A0B4KHI4, A0A0B4KHT5, A0A4D6K1Z7, A0A4D6K3P4, A0A4D6K4U6, A4V364, A8JR54, Q7KSA0, Q8IN47, Q8IN48, Q95TW4, Q9VDI8	A0A0B4KGF9, A0A0B4KGK5, A0A0B4KGK8, A0A0B4KH21, A0A0B4KH24, A0A0B4KHH8, A0A0B4KHI4, A0A0B4KHT5, A0A4D6K1Z7, A0A4D6K3P4, A0A4D6K4U6, A4V364, A8JR54, Q7KSA0, Q8IN47, Q8IN48, Q95TW4, Q9VDI8	A0A0B4KGF9, A0A0B4KGK5, A0A0B4KGK8, A0A0B4KH21, A0A0B4KH24, A0A0B4KHH8, A0A0B4KHI4, A0A0B4KHT5, A0A4D6K1Z7, A0A4D6K3P4, A0A4D6K4U6, A4V364, A8JR54, C6SV30, E8NH05, Q7KSA0, Q86NT3, Q8IN47, Q8IN48, Q95TW4, Q9VDI8	Syp	Syp	Syp	Syncrip, isoform K	Syncrip, isoform K	Syncrip, isoform K	22.7092	26.5604	14.3426	High	High	High	19	21	11	23	33	14	19	20	10	3 v 3	-3.06247	0.0289121	0.237884	3 v 3	-1.06974	0.0629348	0.19561	3 v 3	1.99274	0.0255261	0.171063	3 v 2	2.96015	0.163428	0.533322	3 v 2	-0.137605	0.512159	0.844776	3 v 2	0.803674	0.22155	0.586554	2 v 2
A0A0B4KHI4	A0A0B4KGF9, A0A0B4KGK5, A0A0B4KGK8, A0A0B4KH21, A0A0B4KH24, A0A0B4KHH8, A0A0B4KHI4, A0A0B4KHT5, A0A4D6K1Z7, A0A4D6K3P4, A0A4D6K4U6, A4V364, A8JR54, Q7KSA0, Q8IN47, Q8IN48, Q95TW4, Q9VDI8	A0A0B4KGF9, A0A0B4KGK5, A0A0B4KGK8, A0A0B4KH21, A0A0B4KH24, A0A0B4KHH8, A0A0B4KHI4, A0A0B4KHT5, A0A4D6K1Z7, A0A4D6K3P4, A0A4D6K4U6, A4V364, A8JR54, Q7KSA0, Q8IN47, Q8IN48, Q95TW4, Q9VDI8	A0A0B4KGF9, A0A0B4KGK5, A0A0B4KGK8, A0A0B4KH21, A0A0B4KH24, A0A0B4KHH8, A0A0B4KHI4, A0A0B4KHT5, A0A4D6K1Z7, A0A4D6K3P4, A0A4D6K4U6, A4V364, A8JR54, C6SV30, E8NH05, Q7KSA0, Q86NT3, Q8IN47, Q8IN48, Q95TW4, Q9VDI8	Syp	Syp	Syp	Syncrip, isoform Q	Syncrip, isoform Q	Syncrip, isoform Q	22.4704	25.23	14.1919	High	High	High	19	20	11	23	32	14	19	19	10	3 v 3	-3.0889	0.0309241	0.237884	3 v 3	-1.09823	0.0664929	0.200671	3 v 3	1.99066	0.0252637	0.170151	3 v 2	2.96977	0.16485	0.533322	3 v 2	-0.167624	0.510016	0.844776	3 v 2	0.816401	0.227121	0.591221	2 v 2
A0A0B4KHJ5	A0A0B4KHJ5, Q9VFC8	A0A0B4KHJ5, Q9VFC8	A0A0B4KHJ5, D5SHR2	GlyS	GlyS	GlyS	Glycogen [starch] synthase (EC 2.4.1.11)	Glycogen [starch] synthase (EC 2.4.1.11)	Glycogen [starch] synthase (EC 2.4.1.11)	4.209	14.9492	6.09579	High	High	High	3	8	4	3	14	6	3	8	4	3 v 3	0.0279673	0.874858	0.920687	3 v 3	-0.755142	0.134578	0.287718	3 v 3	-0.78311	0.163381	0.350437	3 v 2	-0.0418857	0.0547561	0.533322	3 v 2	-0.161803	0.312812	0.844776	3 v 2	0.661319	0.473761	0.686296	2 v 2
A0A0B4KHJ9	A0A0B4KHJ9, P09491	A0A0B4KHJ9, P09491	A0A0B4KHJ9, H1UUJ7	Tm2	Tm2	Tm2	Tropomyosin 2, isoform E (Tropomyosin 2, isoform F) (Tropomyosin 2, isoform G)	Tropomyosin 2, isoform E (Tropomyosin 2, isoform F) (Tropomyosin 2, isoform G)	Tropomyosin 2, isoform E (Tropomyosin 2, isoform F) (Tropomyosin 2, isoform G)	51.4085	50.3521	63.0282	High	High	High	20	18	23	46	42	72	18	17	22	3 v 3	0.430479	0.404112	0.601454	3 v 3	-3.30837	0.000714997	0.0722493	3 v 3	-3.73885	0.00753735	0.121984	3 v 2	-0.683324	0.466	0.675219	3 v 2	-0.583077	0.202935	0.844776	3 v 2	2.80863	0.0551806	0.531657	2 v 2
A0A0B4KHL2	A0A0B4KHL2, Q8I0G5	A0A0B4KHL2, Q8I0G5, Q8IRL9, Q9W2Z4, X2JGD7, X2JLL7	A0A0B4KHL2, G4LU37, Q8I0G5	gammaCOP	gammaCOP	gammaCOP	Coatomer subunit gamma	Coatomer subunit gamma	Coatomer subunit gamma	12.4861	27.4247	12.0401	High	High	High	9	22	10	11	37	11	9	22	10	3 v 3	-0.663391	0.118491	0.344469	3 v 3	0.129344	0.552743	0.667857	3 v 3	0.792735	0.0499765	0.220565	3 v 2	0.483809	0.326276	0.585743	3 v 2	0.0697724	0.803409	0.92487	3 v 2	-0.166855	0.785062	0.841544	2 v 2
A0A0B4KHL7	A0A0B4KGN2, A0A0B4KHL7	A0A0B4KGN2, A0A0B4KHL7	A0A0B4KGN2, A0A0B4KHL7	Mitofilin	Mitofilin	Mitofilin	MICOS complex subunit MIC60 (Mitofilin)	MICOS complex subunit MIC60 (Mitofilin)	MICOS complex subunit MIC60 (Mitofilin)	32.4763	41.6779	25.3045	High	High	High	26	34	20	32	75	28	26	34	20	3 v 3	-0.401757	0.587415	0.734118	3 v 3	-0.786092	0.398368	0.533335	3 v 3	-0.384335	0.683245	0.768222	3 v 2	1.914	0.124856	0.533322	3 v 2	1.57263	0.266961	0.844776	3 v 2	1.63634	0.16705	0.559963	2 v 2
A0A0B4KHW3	A0A0B4K6V1, A0A0B4KHW3, Q9VA73	A0A0B4KHW3	A0A0B4K6V1, A0A0B4KHW3, D0IQH2, Q9VA73	aralar1	aralar1	aralar1	Aralar1, isoform F	Aralar1, isoform F	Aralar1, isoform F	5.4755	32.853	12.8242	High	High	High	4	21	8	4	42	9	4	1	8	2 v 2	0.22644	0.331072	0.546539	2 v 2	-0.9428	0.0324668	0.148055	2 v 2	-1.16924	0.0443254	0.216379	2 v 2	-0.392508	NA	NA	2 v 2	-0.295733	NA	NA	2 v 2	0.69519	NA	NA	1 v 1
A0A0B4KHX5	A0A0B4KHG5, A0A0B4KHK5, A0A0B4KHX5, A0A0B4KI35, P12024	A0A0B4KHG5, A0A0B4KHK5, A0A0B4KHX5, A0A0B4KI35, P12024	A0A0B4KHG5, A0A0B4KHK5, A0A0B4KHX5, A0A0B4KI35, B7FNR3, E3CTQ1, E3CTS9, F0JAG8, F0JAL7	chp	chp	chp	Chaoptin, isoform D	Chaoptin, isoform D	Chaoptin, isoform D	15.0224	7.54858	10.5381	High	High	High	20	9	13	24	9	16	20	9	13	3 v 3	-0.0116894	0.956165	0.969856	3 v 3	-3.59314	0.0431046	0.166006	3 v 3	-3.58145	0.0287571	0.180125	3 v 1	0.166034	NA	NA	3 v 1	0.0629037	NA	NA	3 v 1	3.1652	NA	NA	2 v 2
A0A0B4KI27	A0A0B4KI27, B8A405	A0A0B4KI27, B8A405, H1UUD2, Q7KRU8, Q8I0T0	A0A0B4KI27, B8A405, B9EQV2, H1UUD2, Q7KMQ5, Q7KRU8, Q8I0T0	Fer1HCH	Fer1HCH	Fer1HCH	Ferritin (EC 1.16.3.1)	Ferritin (EC 1.16.3.1)	Ferritin (EC 1.16.3.1)	36.7347	41.6327	32.6531	High	High	High	7	7	6	32	105	33	1	7	6	3 v 3	1.12461	0.19375	0.444256	3 v 3	-2.73311	0.000830549	0.0722493	3 v 3	-3.85772	0.0170279	0.141583	3 v 2	-1.65406	0.0704289	0.533322	3 v 2	0.0526565	0.72493	0.893923	3 v 2	2.71353	0.0395459	0.52745	2 v 2
A0A0B4KI34	A0A0B4KHG1, A0A0B4KHJ8, A0A0B4KI32, A0A0B4KI34, Q86PF3, Q9VA35, Q9VA36, Q9Y154	A0A0B4KHG1, A0A0B4KHJ8, A0A0B4KI32, A0A0B4KI34, Q86PF3, Q9VA35, Q9VA36, Q9Y154	A0A0B4KHG1, A0A0B4KHJ8, A0A0B4KI32, A0A0B4KI34, Q7YU85, Q86PF3, Q9VA35, Q9VA36, Q9Y154	cindr	cindr	cindr	CIN85 and CD2AP related, isoform J	CIN85 and CD2AP related, isoform J	CIN85 and CD2AP related, isoform J	4.03826	15.6217	1.27524	High	High	High	2	10	1	3	13	1	2	10	1	1 v 1	-0.49581	NA	NA	1 v 1	-0.478463	NA	NA	1 v 1	0.0173472	NA	NA	1 v 1	NA	NA	NA	1 v 1	NA	NA	NA	1 v 1	NA	NA	NA	0 v 0
A0A0B4KI71	A0A0B4KI71, P23226, Q8IMF5	A0A0B4KI71	A0A0B4KI71, P23226, Q8IMF5	Map205	Map205	Map205	Microtubule-associated protein 205, isoform C	Microtubule-associated protein 205, isoform C	Microtubule-associated protein 205, isoform C	4.14788	37.9621	11.0009	High	High	High	4	31	10	5	57	11	3	1	9	2 v 2	-0.706201	0.182494	0.433222	2 v 2	-0.590964	0.0840182	0.227162	2 v 2	0.115237	0.537609	0.662543	2 v 1	0.209383	NA	NA	2 v 1	-0.288644	NA	NA	2 v 1	0.223872	NA	NA	1 v 1
A0A0B4LES3	A0A0B4LES3	A0A0B4LES3	A0A0B4LES3	Dmel\CG3107	Dmel\CG3107	Dmel\CG3107	Presequence protease, mitochondrial	Presequence protease, mitochondrial	Presequence protease, mitochondrial	11.3153	17.795	0.773694	High	High	Medium	9	16	1	9	26	1	9	16	1	2 v 2	-0.599734	0.0550992	0.298588	2 v 2	0.204898	0.0454493	0.170232	2 v 2	0.804632	0.0295566	0.180693	2 v 1	0.84971	NA	NA	2 v 1	0.197939	NA	NA	2 v 1	0.00769439	NA	NA	1 v 1
A0A0B4LEY6	A0A0B4LEY6	A0A0B4LEY6	A0A0B4LEY6	Nacalpha	Nacalpha	Nacalpha	Nascent polypeptide associated complex protein alpha subunit, isoform D	Nascent polypeptide associated complex protein alpha subunit, isoform D	Nascent polypeptide associated complex protein alpha subunit, isoform D	19.3548	53.9171	33.1797	High	High	High	3	8	5	8	40	11	3	8	5	3 v 3	-0.71213	0.0465904	0.285562	3 v 3	0.846729	0.0166418	0.130417	3 v 3	1.55886	0.00170329	0.0942701	3 v 2	-1.83729	0.110401	0.533322	3 v 2	-2.70039	0.0549351	0.841665	3 v 2	-3.45868	0.0639633	0.531657	2 v 2
A0A0B4LEY9	A0A0B4LEY9	A0A0B4LEY9	A0A0B4LEY9, A0AVV0, C5WLT8	Non1	Non1	Non1	Nucleolar GTP-binding protein 1	Nucleolar GTP-binding protein 1	Nucleolar GTP-binding protein 1	37.4233	44.0184	42.3313	High	High	High	28	35	30	48	77	61	28	35	30	3 v 3	2.2041	0.000675246	0.151352	3 v 3	2.44707	0.00100419	0.0722493	3 v 3	0.242963	0.196911	0.385366	3 v 2	-0.380683	0.285866	0.569093	3 v 2	1.8793	0.0545661	0.841665	3 v 2	-0.519424	0.0687635	0.533253	2 v 2
A0A0B4LEZ1	A0A0B4LEY1, A0A0B4LEZ1, A1Z7J6, A1Z7J7	A0A0B4LEY1, A0A0B4LEZ1, A1Z7J6, A1Z7J7	A0A0B4LEY1, A0A0B4LEZ1, A1Z7J6, A1Z7J7, Q5U0U9	Sec31	Sec31	Sec31	Secretory 31, isoform D	Secretory 31, isoform D	Secretory 31, isoform D	3.1746	13.0159	2.30159	High	High	High	4	14	3	4	15	3	4	14	3	3 v 3	-0.927619	0.294924	0.526804	3 v 3	0.241758	0.466776	0.59545	3 v 3	1.16938	0.133898	0.323806	3 v 2	0.694261	0.329472	0.588678	3 v 2	0.392046	0.0512373	0.841665	3 v 2	0.001807	0.997292	0.998339	2 v 2
A0A0B4LEZ3	A0A0B4LEZ3, A8DY80, A8DY81, A8DY82, E2QCN4	A0A0B4LEZ3, A8DY80, A8DY81, A8DY82, E2QCN4	A0A0B4LEZ3, A8DY80, A8DY81, A8DY82, C0PUX1, E2QCN4, Q8IH39, Q95TG6	Not1	Not1	Not1	Not1, isoform H (EC 3.1.13.4)	Not1, isoform H (EC 3.1.13.4)	Not1, isoform H (EC 3.1.13.4)	3.7037	5.85424	2.90721	High	High	High	9	13	7	9	18	8	9	13	7	3 v 3	-1.20464	0.027951	0.237884	3 v 3	0.363779	0.407849	0.540853	3 v 3	1.56842	0.015649	0.139657	3 v 2	1.37989	0.0433308	0.533322	3 v 2	0.17071	0.632582	0.868073	3 v 2	-0.35832	0.413696	0.663719	2 v 2
A0A0B4LF26	A0A0B4LF26	A0A0B4LF26	A0A0B4LF26	eIF3j	eIF3j	eIF3j	Eukaryotic translation initiation factor 3 subunit J (eIF3j)	Eukaryotic translation initiation factor 3 subunit J (eIF3j)	Eukaryotic translation initiation factor 3 subunit J (eIF3j)	7.20339	46.1864	18.6441	High	High	High	2	9	4	2	20	4	2	9	4	3 v 3	-0.206275	0.326618	0.546539	3 v 3	0.379869	0.00111675	0.0722493	3 v 3	0.586144	0.0584755	0.229987	3 v 2	0.98378	0.0491759	0.533322	3 v 2	0.671226	0.123004	0.844776	3 v 2	0.295868	0.228035	0.591221	2 v 2
A0A0B4LF64	A0A0B4LF64	A0A0B4LF64, P47949	A0A0B4LF64	TpnC47D	TpnC47D	TpnC47D	GEO11920p1 (Troponin C at 47D, isoform B)	GEO11920p1 (Troponin C at 47D, isoform B)	GEO11920p1 (Troponin C at 47D, isoform B)	14.1935	5.80645	7.74193	Medium	High	High	2	1	1	2	2	2	1	1	1	3 v 3	0.119902	0.8165	0.88773	3 v 3	-0.482861	0.350723	0.486336	3 v 3	-0.602763	0.548778	0.669569	3 v 1	0.797576	NA	NA	3 v 1	0.143994	NA	NA	3 v 1	0.115093	NA	NA	2 v 2
A0A0B4LF88	A0A0B4LF88, A0A0B4LGC0, Q9V6K1	A0A0B4LF88, A0A0B4LGC0, Q9V6K1	A0A0B4LF88, A0A0B4LGC0, Q9V6K1	TppII	TppII	TppII	Tripeptidyl-peptidase 2 (EC 3.4.14.10)	Tripeptidyl-peptidase 2 (EC 3.4.14.10)	Tripeptidyl-peptidase 2 (EC 3.4.14.10)	50.9818	56.5091	50.1818	High	High	High	66	69	60	221	213	122	66	69	60	3 v 3	-2.7043	0.0652675	0.298588	3 v 3	-1.70873	0.000556545	0.0722493	3 v 3	0.995576	0.322064	0.500369	3 v 2	2.16469	0.549596	0.729606	3 v 2	-0.235557	0.892946	0.96127	3 v 2	1.47214	0.464801	0.684958	2 v 2
A0A0B4LFA6	A0A0B4LFA6, Q7K2G1	A0A0B4LFA6	A0A0B4LFA6, Q7K2G1	Rpn13	Rpn13	Rpn13	Regulatory particle non-ATPase 13, isoform G	Regulatory particle non-ATPase 13, isoform G	Regulatory particle non-ATPase 13, isoform G	16.5094	39.1509	16.5094	High	High	High	5	13	5	5	25	6	5	2	5	3 v 3	-0.353553	0.567558	0.72031	3 v 3	0.0765474	0.896951	0.932275	3 v 3	0.4301	0.555881	0.674254	3 v 2	-0.799781	0.350413	0.604143	3 v 2	-0.635724	0.480274	0.844776	3 v 2	-0.931233	0.6303	0.740639	2 v 2
A0A0B4LFD9	A0A0B4LFD9	A0A0B4LFD9	A0A0B4LFD9	RpS23	RpS23	RpS23	40S ribosomal protein S23	40S ribosomal protein S23	40S ribosomal protein S23	43.3566	60.1399	63.6364	High	High	High	9	12	12	79	105	55	9	12	12	3 v 3	0.279512	0.372052	0.577603	3 v 3	0.554002	0.0207727	0.134538	3 v 3	0.27449	0.390939	0.557633	3 v 2	-0.177789	0.787517	0.877519	3 v 2	0.087276	0.506984	0.844776	3 v 2	-0.547189	0.122943	0.545787	2 v 2
A0A0B4LFL2	A0A0B4LFL2	A0A0B4LFL2	A0A0B4LFL2	eIF3c	eIF3c	eIF3c	Eukaryotic translation initiation factor 3 subunit C (eIF3c) (Eukaryotic translation initiation factor 3 subunit 8)	Eukaryotic translation initiation factor 3 subunit C (eIF3c) (Eukaryotic translation initiation factor 3 subunit 8)	Eukaryotic translation initiation factor 3 subunit C (eIF3c) (Eukaryotic translation initiation factor 3 subunit 8)	10.3297	29.1209	19.2308	High	High	High	9	28	18	10	49	22	9	28	18	3 v 3	0.173242	0.596793	0.742151	3 v 3	0.540069	0.104668	0.24802	3 v 3	0.366827	0.342173	0.518456	3 v 2	-0.732149	0.00103959	0.397309	3 v 2	-0.304926	0.361767	0.844776	3 v 2	-0.961435	0.281236	0.612059	2 v 2
A0A0B4LFL3	A0A0B4LFL3	A0A0B4LFL3	A0A0B4LFL3	eEF1beta	eEF1beta	eEF1beta	Eukaryotic translation elongation factor 1 beta, isoform C	Eukaryotic translation elongation factor 1 beta, isoform C	Eukaryotic translation elongation factor 1 beta, isoform C	36.9369	60.3604	59.4595	High	High	High	8	13	12	12	61	32	8	13	12	3 v 3	0.269355	0.676886	0.800111	3 v 3	0.338315	0.363378	0.498072	3 v 3	0.0689605	0.871108	0.911719	3 v 2	-1.16869	0.36893	0.61221	3 v 2	-0.345682	0.687524	0.87591	3 v 2	-0.888465	0.538333	0.704601	2 v 2
A0A0B4LFP4	A0A0B4LFP4	A0A0B4LFP4	A0A0B4LFP4	Ufm1	Ufm1	Ufm1	Ubiquitin-fold modifier 1	Ubiquitin-fold modifier 1	Ubiquitin-fold modifier 1	17.2414	26.4368	34.4828	Medium	Medium	High	2	2	3	2	2	5	2	2	3	3 v 3	0.771738	0.331806	0.546539	3 v 3	-0.602204	0.318424	0.455766	3 v 3	-1.37394	0.123237	0.310282	3 v 1	0.226305	NA	NA	3 v 1	-0.182123	NA	NA	3 v 1	1.07521	NA	NA	2 v 2
A0A0B4LFW5	A0A0B4K7X5, A0A0B4LFW5, A0A0B4LG29, A0A0B4LG72, E1JGQ3, Q9W2J6	A0A0B4LFW5	A0A0B4LFW5	Gyg	Gyg	Gyg	Glycogenin, isoform E (EC 2.4.1.186)	Glycogenin, isoform E (EC 2.4.1.186)	Glycogenin, isoform E (EC 2.4.1.186)	14.4492	24.1774	15.8798	High	High	High	8	12	10	15	31	24	8	2	1	3 v 3	-0.0199817	0.916836	0.946054	3 v 3	-0.731732	0.168411	0.324552	3 v 3	-0.71175	0.299525	0.478321	3 v 2	-0.0189089	0.944766	0.968749	3 v 2	0.0158431	0.979627	0.991894	3 v 2	0.91975	0.530956	0.701536	2 v 2
A0A0B4LFZ4	A0A0B4LFZ4, Q7KN62	A0A0B4LFZ4	A0A0B4LFZ4, D0IQG4, Q7KN62, Q8IGZ2	TER94	TER94	TER94	Vesicle-fusing ATPase (EC 3.6.4.6)	Vesicle-fusing ATPase (EC 3.6.4.6)	Vesicle-fusing ATPase (EC 3.6.4.6)	32	68.9697	36	High	High	High	26	47	27	53	163	50	25	3	26	3 v 3	-0.934078	0.069394	0.304507	3 v 3	0.555219	0.199214	0.352504	3 v 3	1.4893	0.0382222	0.206043	3 v 2	0.260752	0.0175274	0.495572	3 v 2	-0.438989	0.25641	0.844776	3 v 2	-1.22013	0.252907	0.592549	2 v 2
A0A0B4LG52	A0A0B4LG52	A0A0B4LG52	A0A0B4LG52	RpS16	RpS16	RpS16	GEO08239p1 (Ribosomal protein S16, isoform B)	GEO08239p1 (Ribosomal protein S16, isoform B)	GEO08239p1 (Ribosomal protein S16, isoform B)	77.7027	56.7568	64.8649	High	High	High	18	15	15	103	143	84	18	15	15	3 v 3	0.253931	0.337691	0.550947	3 v 3	0.504925	0.0288174	0.147345	3 v 3	0.250993	0.162186	0.349167	3 v 2	-0.066039	0.927835	0.960481	3 v 2	0.136983	0.669245	0.872715	3 v 2	-0.349759	0.532933	0.70286	2 v 2
A0A0B4LGB7	A0A0B4LGB7, P22700	A0A0B4LGB7	A0A0B4LGB7, P22700	SERCA	SERCA	SERCA	Calcium-transporting ATPase (EC 7.2.2.10)	Calcium-transporting ATPase (EC 7.2.2.10)	Calcium-transporting ATPase (EC 7.2.2.10)	33.1331	49.3493	39.1391	High	High	High	34	51	41	61	169	98	34	1	41	3 v 3	-0.2553	0.149214	0.386246	3 v 3	-4.09533	0.0177107	0.130417	3 v 3	-3.84003	0.0164818	0.141583	3 v 1	-0.163697	NA	NA	3 v 1	-0.19682	NA	NA	3 v 1	3.20818	NA	NA	2 v 2
A0A0B4LGD3	A0A0B4LGD3, A0A0B4LHE0, Q8MKK5, Q8MLQ5, Q9W1G5, Q9W1G6	A0A0B4LGD3	A0A0B4LGD3, A0A0B4LHE0, Q8MKK5, Q8MLQ5, Q9W1G5, Q9W1G6	kcc	kcc	kcc	Kazachoc, isoform G	Kazachoc, isoform G	Kazachoc, isoform G	8.72795	15.506	5.01393	High	High	High	10	18	6	11	23	6	10	3	6	3 v 3	0.251474	0.404532	0.601454	3 v 3	-2.33076	0.0974222	0.241035	3 v 3	-2.58224	0.11332	0.296968	3 v 2	0.0184573	0.765609	0.86851	3 v 2	0.191354	0.739084	0.901886	3 v 2	2.95147	0.313082	0.622957	2 v 2
A0A0B4LGH1	A0A0B4LGH1, P08841	A0A0B4LGH1	A0A0B4LGH1, P08841	betaTub60D	betaTub60D	betaTub60D	Tubulin beta chain	Tubulin beta chain	Tubulin beta chain	24.5033	34.6578	21.8543	High	High	High	10	14	9	14	51	17	2	1	1	3 v 3	-1.26566	0.261582	0.504458	3 v 3	0.0291454	0.911211	0.941282	3 v 3	1.29481	0.186993	0.37614	3 v 2	2.44353	0.133026	0.533322	3 v 2	0.388876	0.232628	0.844776	3 v 2	0.570269	0.0186053	0.458286	2 v 2
A0A0B4LGZ7	A0A0B4LGZ7	A0A0B4LGZ7	A0A0B4LGZ7	Dmel\CG45076	Dmel\CG45076	Dmel\CG45076	Uncharacterized protein, isoform H	Uncharacterized protein, isoform H	Uncharacterized protein, isoform H	8.2391	9.69305	17.7706	High	High	High	4	6	10	4	9	12	4	4	9	3 v 3	-1.34304	0.318021	0.545295	3 v 3	-2.99809	0.0178681	0.130417	3 v 3	-1.65505	0.323455	0.500543	3 v 2	1.66377	0.209542	0.537027	3 v 2	-0.471696	0.542806	0.847264	3 v 2	2.14602	0.0863389	0.538032	2 v 2
A0A0B4LHC9	A0A0B4LHC9, Q9W1I7	A0A0B4LHC9, Q9W1I7	A0A0B4LHC9, Q9W1I7	Dmel\CG5554	Dmel\CG5554	Dmel\CG5554	Uncharacterized protein, isoform B	Uncharacterized protein, isoform B	Uncharacterized protein, isoform B	6.36364	10.303	6.36364	High	High	Medium	2	4	2	3	6	2	2	4	2	3 v 3	-0.769968	0.0972545	0.317729	3 v 3	0.461393	0.250992	0.396462	3 v 3	1.23136	0.0814	0.2642	3 v 2	1.13669	0.179048	0.533322	3 v 2	0.298768	0.215686	0.844776	3 v 2	-0.4353	0.0850034	0.538032	2 v 2
A0A0B4LHF7	A0A0B4LHF7	A0A0B4LHF7	A0A0B4LHF7	pit	pit	pit	RNA helicase (EC 3.6.4.13)	RNA helicase (EC 3.6.4.13)	RNA helicase (EC 3.6.4.13)	13.9706	21.9118	15.2941	High	High	High	10	14	9	10	20	11	10	14	9	3 v 3	2.05823	0.0729977	0.304507	3 v 3	2.13273	0.05172	0.18035	3 v 3	0.074502	0.593301	0.704703	3 v 2	0.639321	0.1653	0.533322	3 v 2	3.19865	0.138188	0.844776	3 v 2	0.600927	0.347512	0.633797	2 v 2
A0A0B4LHL7	A0A0B4LHL7	A0A0B4LHL7	A0A0B4LHL7	ATPsynD	ATPsynD	ATPsynD	ATP synthase subunit d, mitochondrial	ATP synthase subunit d, mitochondrial	ATP synthase subunit d, mitochondrial	76.9663	86.5169	82.5843	High	High	High	15	15	14	19	61	33	15	15	14	3 v 3	-0.91602	0.0992116	0.321007	3 v 3	-1.87812	0.006235	0.109503	3 v 3	-0.962098	0.157562	0.345099	3 v 2	1.53313	0.265142	0.569093	3 v 2	0.418822	0.354114	0.844776	3 v 2	2.30255	0.000692317	0.380064	2 v 2
A0A0B4LHX6	A0A0B4LHX6, A0A0B4LJ12	A0A0B4LHX6, A0A0B4LJ12	A0A0B4LHX6, A0A0B4LJ12, A8E6J4, Q8IH27	awd	awd	awd	Nucleoside diphosphate kinase (EC 2.7.4.6)	Nucleoside diphosphate kinase (EC 2.7.4.6)	Nucleoside diphosphate kinase (EC 2.7.4.6)	40.4762	45.8333	45.8333	High	High	High	6	7	7	23	46	17	6	7	7	3 v 3	0.325099	0.521927	0.684045	3 v 3	0.450351	0.309174	0.449782	3 v 3	0.125252	0.345671	0.520488	3 v 2	-0.74931	0.133162	0.533322	3 v 2	-0.0355483	0.826484	0.939337	3 v 2	-0.807339	0.0199956	0.464287	2 v 2
A0A0B7P9G0	A0A0B7P9G0	A0A0B7P9G0	A0A0B7P9G0, Q6AWN3, Q6NKM9	uex	uex	uex	Unextended, isoform E (Unextended, isoform F) (Unextended, isoform G) (Unextended, isoform H)	Unextended, isoform E (Unextended, isoform F) (Unextended, isoform G) (Unextended, isoform H)	Unextended, isoform E (Unextended, isoform F) (Unextended, isoform G) (Unextended, isoform H)	1.43885	10.3118	10.7914	High	High	High	1	7	8	1	10	9	1	7	8	3 v 3	-0.542896	0.00975886	0.190921	3 v 3	-0.495586	0.196049	0.349323	3 v 3	0.0473098	0.839592	0.890496	3 v 2	1.09685	0.371073	0.613572	3 v 2	0.594629	0.533884	0.846617	3 v 2	0.873317	0.51219	0.692742	2 v 2
A0A0C4DHC8	A0A0B4KEE1, A0A0B4KEL0, A0A0B4KF99, A0A0C4DHC8, A0A0C4FEI5, A1Z6Z3, A1Z6Z4, A4UZ69, Q7JR61	A0A0B4KEE1, A0A0B4KEL0, A0A0B4KF99, A0A0C4DHC8, A0A0C4FEI5, A1Z6Z3, A1Z6Z4, A4UZ69, Q7JR61	A0A0B4KEE1, A0A0B4KEL0, A0A0B4KF99, A0A0C4DHC8, A0A0C4FEI5, A1Z6Z3, A1Z6Z4, A4UZ69, D5SHM9, E3CTS3, Q7JR61, Q8IGH3, Q8T0K8	Aldh-III	Aldh-III	Aldh-III	Aldehyde dehydrogenase type III, isoform Q	Aldehyde dehydrogenase type III, isoform Q	Aldehyde dehydrogenase type III, isoform Q	10.6383	11.3475	6.20567	High	High	High	6	6	3	7	9	4	6	6	3	3 v 3	-1.03312	0.0806054	0.306758	3 v 3	-0.943871	0.110254	0.25455	3 v 3	0.0892511	0.561399	0.676391	3 v 2	0.895129	0.272558	0.569093	3 v 2	-0.183965	0.384503	0.844776	3 v 2	0.934371	0.247861	0.592549	2 v 2
A0A0C4DHE8	A0A0C4DHE8	A0A0C4DHE8	A0A0C4DHE8, I7CP40, Q8IH91, Q8IHD2	RpS29	RpS29	RpS29	40S ribosomal protein S29	40S ribosomal protein S29	40S ribosomal protein S29	48.2143	30.3571	35.7143	High	High	High	5	2	4	17	17	14	5	2	4	3 v 3	0.318021	0.169214	0.413361	3 v 3	0.305208	0.0482856	0.174711	3 v 3	-0.0128134	0.924111	0.946599	3 v 2	-0.038251	0.948245	0.970417	3 v 2	0.25764	0.437381	0.844776	3 v 2	0.0120036	0.972102	0.981633	2 v 2
A0A0C4FEI8	A0A0C4FEI8, Q9V3D8	A0A0C4FEI8, Q9V3D8	A0A0C4FEI8, Q8IH82, Q9NHV8, Q9V3D8	grsm	grsm	grsm	Granny smith, isoform F (EC 3.4.11.-)	Granny smith, isoform F (EC 3.4.11.-)	Granny smith, isoform F (EC 3.4.11.-)	15.4198	35.1145	5.64886	High	High	High	8	18	3	9	46	3	8	18	3	3 v 3	-0.639225	0.274415	0.513872	3 v 3	0.54212	0.236452	0.385953	3 v 3	1.18134	0.00773292	0.122544	3 v 2	0.412446	0.327141	0.586366	3 v 2	0.121989	0.649736	0.872715	3 v 2	-0.682894	0.119776	0.545787	2 v 2
A0A0U1RVK6	A0A0U1RVK6, Q9VIS3, X2JES1	A0A0U1RVK6, Q9VIS3, X2JES1	A0A0U1RVK6, Q9VIS3, X2JES1	fbp	fbp	fbp	Fructose-bisphosphatase (EC 3.1.3.11)	Fructose-bisphosphatase (EC 3.1.3.11)	Fructose-bisphosphatase (EC 3.1.3.11)	9.32945	19.8251	9.62099	High	High	High	4	7	3	5	11	4	4	7	3	3 v 3	-0.139763	0.556602	0.710803	3 v 3	-1.51735	0.0070054	0.109503	3 v 3	-1.37759	0.00863973	0.126458	3 v 2	0.333311	0.110176	0.533322	3 v 2	0.382282	0.0912821	0.844776	3 v 2	1.77961	0.0466333	0.52745	2 v 2
A0A140SRF8	A0A140SRF8, Q9VBU6	A0A140SRF8, Q9VBU6	A0A140SRF8, Q9VBU6	Dmel\CG11857	Dmel\CG11857	Dmel\CG11857	Uncharacterized protein, isoform C	Uncharacterized protein, isoform C	Uncharacterized protein, isoform C	6.41509	18.4906	6.41509	High	High	Medium	1	3	1	2	3	1	1	3	1	1 v 1	-0.174569	NA	NA	1 v 1	-0.108934	NA	NA	1 v 1	0.065635	NA	NA	1 v 1	NA	NA	NA	1 v 1	NA	NA	NA	1 v 1	NA	NA	NA	0 v 0
A0A4D6K4F6	A0A4D6K4F6, E6PBV6	A0A4D6K4F6, E6PBV6	A0A4D6K4F6, C9QP30, E6PBV6	Dmel\CG1354	Dmel\CG1354	Dmel\CG1354	Obg-like ATPase 1	Obg-like ATPase 1	Obg-like ATPase 1	7.72834	36.2998	5.8548	High	High	High	4	15	4	6	26	4	4	15	4	3 v 3	-0.131575	0.708574	0.820373	3 v 3	-0.310192	0.431991	0.562885	3 v 3	-0.178618	0.0110416	0.130067	3 v 2	0.10429	0.776154	0.87	3 v 2	0.26757	0.318963	0.844776	3 v 2	0.267444	0.497529	0.692742	2 v 2
A0A4D6K506	A0A4D6K506, A8JNX2, C1C5A0, M9PG15, Q7KTU2, Q8IPS6, Q9VNR2	A0A4D6K506, A8JNX2, C1C5A0, M9PG15, Q7KTU2, Q8IPS6, Q9VNR2	A0A4D6K506, A8JNX2, C1C5A0, D3PFF5, M9PG15, Q58CL2, Q7KTU2, Q8IPS6, Q9VNR2	SPoCk	SPoCk	SPoCk	Calcium-transporting ATPase (EC 7.2.2.10)	Calcium-transporting ATPase (EC 7.2.2.10)	Calcium-transporting ATPase (EC 7.2.2.10)	3.49345	12.0087	7.20524	High	High	High	3	12	6	3	14	6	3	12	5	3 v 3	-0.676801	0.181774	0.432275	3 v 3	-1.56191	0.141512	0.295119	3 v 3	-0.88511	0.466895	0.609407	3 v 1	1.29068	NA	NA	3 v 1	-0.0349761	NA	NA	3 v 1	0.323655	NA	NA	2 v 2
A0A6F7UQK0	A0A6F7UQK0, B7YZW8, E1JHJ9, E1JHK0, M9PG37, Q7KT48, Q9VJE5	A0A6F7UQK0, B7YZW8, E1JHJ9, E1JHK0, M9PG37, Q7KT48, Q9VJE5	A0A6F7UQK0, B7YZW8, E1JHJ9, E1JHK0, M9PG37, Q7KT48, Q9VJE5	CLIP-190	CLIP-190	CLIP-190	Cytoplasmic linker protein 190, isoform W	Cytoplasmic linker protein 190, isoform W	Cytoplasmic linker protein 190, isoform W	2.72981	14.8747	1.28134	High	High	High	6	26	3	7	33	3	6	26	3	3 v 3	-0.727065	0.242724	0.494007	3 v 3	-0.204827	0.605606	0.71819	3 v 3	0.522238	0.241403	0.433559	3 v 2	0.0865831	0.607687	0.76294	3 v 2	-1.02764	0.286554	0.844776	3 v 2	-0.498902	0.588199	0.719376	2 v 2
A0A6H2EG56	A0A0B4K6Y8, A0A6H2EG56	A0A0B4K6Y8, A0A6H2EG56	A0A6H2EG56	Tm1	Tm1	Tm1	Tropomyosin 1, isoform T	Tropomyosin 1, isoform T	Tropomyosin 1, isoform T	54.6099	44.6809	59.9291	High	High	High	18	18	21	35	38	38	9	13	6	3 v 3	-0.217468	0.292615	0.526804	3 v 3	-1.98342	0.0165195	0.130417	3 v 3	-1.76595	0.019878	0.153004	3 v 2	0.438607	0.0467783	0.533322	3 v 2	0.307539	0.348985	0.844776	3 v 2	2.0414	0.0935305	0.538032	2 v 2
A0AQH0	A0AQH0	A0AQH0	A0AQH0, Q8SYQ2, Q95SA6	Prosbeta1	Prosbeta1	Prosbeta1	Proteasome subunit beta (EC 3.4.25.1)	Proteasome subunit beta (EC 3.4.25.1)	Proteasome subunit beta (EC 3.4.25.1)	29.0179	45.0893	37.0536	High	High	High	5	7	6	7	23	13	5	7	6	3 v 3	-0.990031	0.273077	0.513872	3 v 3	0.138847	0.692279	0.786336	3 v 3	1.12888	0.097626	0.28348	3 v 2	-0.0321738	0.513816	0.700152	3 v 2	-0.364402	0.251422	0.844776	3 v 2	-0.801275	0.193935	0.582834	2 v 2
A1Z6H7	A1Z6H7	A1Z6H7	A1Z6H7	Gp210	Gp210	Gp210	Nuclear pore membrane glycoprotein 210 (Nuclear pore protein gp210) (Glycoprotein 210 kDa) (Nuclear pore membrane glycoprotein gp188) (Nucleoporin Nup210) (Nup210)	Nuclear pore membrane glycoprotein 210 (Nuclear pore protein gp210) (Glycoprotein 210 kDa) (Nuclear pore membrane glycoprotein gp188) (Nucleoporin Nup210) (Nup210)	Nuclear pore membrane glycoprotein 210 (Nuclear pore protein gp210) (Glycoprotein 210 kDa) (Nuclear pore membrane glycoprotein gp188) (Nucleoporin Nup210) (Nup210)	1.86567	17.5906	3.46482	High	High	High	3	31	6	3	47	6	3	31	6	3 v 3	-0.168212	0.866515	0.915486	3 v 3	-1.25972	0.284667	0.426684	3 v 3	-1.09151	0.483132	0.623949	3 v 2	-0.927072	0.384226	0.621505	3 v 2	-0.273958	0.174643	0.844776	3 v 2	0.717827	0.69021	0.780446	2 v 2
A1Z6L1	A1Z6L1	A1Z6L1	A1Z6L1	tomboy40	tomboy40	tomboy40	Mitochondrial import receptor subunit TOM40 homolog 2 (Translocase of outer membrane 40 kDa subunit homolog 2)	Mitochondrial import receptor subunit TOM40 homolog 2 (Translocase of outer membrane 40 kDa subunit homolog 2)	Mitochondrial import receptor subunit TOM40 homolog 2 (Translocase of outer membrane 40 kDa subunit homolog 2)	10	31.1765	19.4118	High	High	High	3	8	5	3	14	7	2	7	5	3 v 3	-4.3904	0.0517856	0.29539	3 v 3	-0.224715	0.777732	0.854332	3 v 3	4.16568	0.022057	0.159736	3 v 1	4.29377	NA	NA	3 v 1	0.774083	NA	NA	3 v 1	-0.218525	NA	NA	2 v 2
A1Z6L9	A1Z6L9	A1Z6L9	A1Z6L9, Q7KNF3, Q8IHC2, Q8MSU6	Trap1	Trap1	Trap1	FI21274p1 (Trap1, isoform A) (Trap1, isoform B) (EC 3.6.1.3)	FI21274p1 (Trap1, isoform A) (Trap1, isoform B) (EC 3.6.1.3)	FI21274p1 (Trap1, isoform A) (Trap1, isoform B) (EC 3.6.1.3)	21.1288	18.0897	4.77569	High	High	High	12	11	3	17	20	5	11	10	2	3 v 3	-2.28566	0.038018	0.255199	3 v 3	-0.64446	0.20448	0.352907	3 v 3	1.6412	0.00642049	0.121984	3 v 2	2.04925	0.139202	0.533322	3 v 2	0.144726	0.0562228	0.841665	3 v 2	0.471363	0.315135	0.622957	2 v 2
A1Z6X6	A1Z6X6	A1Z6X6	A1Z6X6	Glo1	Glo1	Glo1	Glyoxalase I (EC 4.4.1.5)	Glyoxalase I (EC 4.4.1.5)	Glyoxalase I (EC 4.4.1.5)	17.0455	35.2273	16.4773	High	High	High	3	5	3	3	8	3	3	5	3	2 v 2	-0.0792412	0.939258	0.957759	2 v 2	0.393927	0.434086	0.565068	2 v 2	0.473169	0.522725	0.654378	2 v 1	-0.994075	NA	NA	2 v 1	-0.245332	NA	NA	2 v 1	-0.959028	NA	NA	1 v 1
A1Z6Z8	A1Z6Z8, A1Z6Z9, A1Z700	A1Z6Z8, A1Z6Z9, A1Z700	A1Z6Z8, A1Z6Z9, A1Z700, O97417, Q7YU40, Q94882, U3R9T8	didum	didum	didum	Dilute class unconventional myosin, isoform C	Dilute class unconventional myosin, isoform C	Dilute class unconventional myosin, isoform C	1.94444	8.94444	0.833333	High	High	High	4	17	2	4	20	2	4	17	2	3 v 3	0.726228	0.247465	0.495128	3 v 3	-0.136364	0.771179	0.850826	3 v 3	-0.862592	0.323082	0.500543	3 v 2	0.150275	0.815151	0.89945	3 v 2	0.666902	0.172792	0.844776	3 v 2	0.410792	0.032673	0.520561	2 v 2
A1Z784	A1Z784, A8DY67, Q7JV23	A1Z784, A8DY67, Q7JV23	A1Z784, A8DY67, D0IQ86, Q7JV23	ACC	ACC	ACC	Acetyl-CoA carboxylase (EC 6.4.1.2)	Acetyl-CoA carboxylase (EC 6.4.1.2)	Acetyl-CoA carboxylase (EC 6.4.1.2)	4.4722	21.112	10.9589	High	High	High	10	44	25	10	68	27	10	44	25	3 v 3	-0.0223109	0.931339	0.952329	3 v 3	-1.28253	0.0339722	0.148732	3 v 3	-1.26022	0.000113071	0.0507688	3 v 2	-0.18159	0.727545	0.839646	3 v 2	-0.022244	0.90979	0.967449	3 v 2	1.06838	0.234847	0.592413	2 v 2
A1Z7J7	A0A0B4LEY1, A0A0B4LEZ1, A1Z7J6, A1Z7J7	A0A0B4LEY1, A0A0B4LEZ1, A1Z7J6, A1Z7J7	A0A0B4LEY1, A0A0B4LEZ1, A1Z7J6, A1Z7J7, Q5U0U9	Sec31	Sec31	Sec31	Secretory 31, isoform A	Secretory 31, isoform A	Secretory 31, isoform A	3.22581	14.1129	2.33871	High	High	High	4	15	3	4	16	3	4	15	3	3 v 3	-0.896132	0.320199	0.546539	3 v 3	0.138648	0.49679	0.622028	3 v 3	1.03478	0.202347	0.39274	3 v 2	0.720775	0.30103	0.572723	3 v 2	0.46579	0.0574146	0.841665	3 v 2	0.230215	0.449513	0.683506	2 v 2
A1Z7K2	A1Z7K2	A1Z7K2	A1Z7K2, Q8SXT6	CG2396	CG2396	CG2396	FI03455p	FI03455p	FI03455p	1.6129	4.35484	1.6129	High	High	Medium	1	3	1	1	5	1	1	3	1	1 v 1	1.11818	NA	NA	1 v 1	1.24691	NA	NA	1 v 1	0.128733	NA	NA	1 v 2	0.0537713	NA	NA	1 v 2	1.17195	NA	NA	1 v 2	-0.0749621	NA	NA	1 v 0
A1Z7K8	A1Z7K8	A1Z7K8	A1Z7K8	AIMP1	AIMP1	AIMP1	AaRS-interacting multifunctional protein 1	AaRS-interacting multifunctional protein 1	AaRS-interacting multifunctional protein 1	10.8359	37.7709	14.2415	High	High	High	3	11	4	3	18	4	3	11	4	3 v 3	0.206618	0.0155729	0.214474	3 v 3	0.74891	0.114605	0.260131	3 v 3	0.542292	0.175712	0.362457	3 v 2	-0.546933	0.44428	0.662031	3 v 2	-0.355987	0.602975	0.854277	3 v 2	-0.826886	0.345809	0.633797	2 v 2
A1Z7P1	A1Z7P1	A1Z7P1	A1Z7P1, Q5BHU7, Q86NU8, Q95RR7, Q95X10	Pgm2a	Pgm2a	Pgm2a	Phosphoglucomutase 2a (EC 5.4.2.-)	Phosphoglucomutase 2a (EC 5.4.2.-)	Phosphoglucomutase 2a (EC 5.4.2.-)	10.4334	13.9647	3.37079	High	High	High	6	9	2	6	12	2	6	9	2	3 v 3	-1.60946	0.105584	0.326632	3 v 3	-0.313383	0.452431	0.583307	3 v 3	1.29607	0.0402684	0.206926	3 v 2	1.98198	0.29437	0.569093	3 v 2	0.346293	0.00605117	0.791966	3 v 2	0.779042	0.392533	0.656265	2 v 2
A1Z843	A1Z843	A1Z843	A1Z843, B9EQR0, Q3ZAN3, Q6NP22, Q95SU3	Dmel\CG1371	Dmel\CG1371	Dmel\CG1371	Uncharacterized protein	Uncharacterized protein	Uncharacterized protein	0.917431	20.6839	6.005	High	High	High	1	19	5	3	30	8	1	19	5	3 v 3	0.214459	0.341976	0.553245	3 v 3	0.19056	0.25532	0.399965	3 v 3	-0.0238984	0.908177	0.933561	3 v 2	0.103417	0.752476	0.857913	3 v 2	0.15494	0.738579	0.901886	3 v 2	0.0345151	0.958298	0.97075	2 v 2
A1Z8D0	A1Z8D0	A1Z8D0	A1Z8D0	nclb	nclb	nclb	Periodic tryptophan protein 1 homolog (PWP1) (Protein no child left behind)	Periodic tryptophan protein 1 homolog (PWP1) (Protein no child left behind)	Periodic tryptophan protein 1 homolog (PWP1) (Protein no child left behind)	11.1111	25.0545	12.4183	High	High	High	4	7	5	6	20	7	4	7	5	3 v 3	2.14822	0.0275292	0.237884	3 v 3	2.56357	0.0455302	0.170232	3 v 3	0.415345	0.289947	0.472006	3 v 2	-0.508531	0.21856	0.538543	3 v 2	1.81345	0.12887	0.844776	3 v 2	-0.768592	0.426355	0.669986	2 v 2
A1Z8U0	A1Z8U0	A1Z8U0	A1Z8U0, Q6NLN4, Q960V2	Prp8	Prp8	Prp8	Pre-mRNA processing factor 8	Pre-mRNA processing factor 8	Pre-mRNA processing factor 8	2.67112	22.7045	10.5593	High	High	High	7	50	23	7	67	26	7	50	23	3 v 3	0.580519	0.3384	0.551436	3 v 3	0.433861	0.301468	0.442992	3 v 3	-0.146658	0.529946	0.656101	3 v 2	-1.28168	0.291044	0.569093	3 v 2	-0.380472	0.0777336	0.844776	3 v 2	-0.947479	0.329659	0.624827	2 v 2
A1Z8U9	A1Z8U9	A1Z8U9	A1Z8U9, C4JD65	RpS11	RpS11	RpS11	40S ribosomal protein S11	40S ribosomal protein S11	40S ribosomal protein S11	62.3377	61.039	52.5974	High	High	High	13	13	10	48	54	36	5	5	4	3 v 3	-0.114388	0.188344	0.43943	3 v 3	-4.00297	0.0128424	0.118878	3 v 3	-3.88858	0.0166644	0.141583	3 v 1	0.763	NA	NA	3 v 1	0.581142	NA	NA	3 v 1	4.52971	NA	NA	2 v 2
A1Z909	A1Z909	A1Z909	A1Z909, Q8T9K3	Dmel\CG8545	Dmel\CG8545	Dmel\CG8545	LD11307p	LD11307p	LD11307p	25.477	36.1392	24.9158	High	High	High	25	32	22	35	70	33	25	32	22	3 v 3	1.68496	0.0386387	0.256254	3 v 3	2.42418	0.00284829	0.0871275	3 v 3	0.739219	0.145499	0.33502	3 v 2	0.424175	0.514548	0.700306	3 v 2	2.41633	0.0491535	0.841665	3 v 2	-0.10292	0.204525	0.584389	2 v 2
A1Z992	A1Z992	A1Z992	A1Z992, U3NIM6	AGBE	AGBE	AGBE	1,4-alpha-glucan branching enzyme (EC 2.4.1.18)	1,4-alpha-glucan branching enzyme (EC 2.4.1.18)	1,4-alpha-glucan branching enzyme (EC 2.4.1.18)	4.52555	22.6277	1.31387	High	High	High	4	13	1	4	19	1	4	13	1	3 v 3	-0.249056	0.544178	0.701017	3 v 3	-0.477759	0.0638371	0.196277	3 v 3	-0.228704	0.579668	0.691596	3 v 2	-0.153422	0.887237	0.937817	3 v 2	-0.737772	0.494355	0.844776	3 v 2	-0.270207	0.822492	0.862057	2 v 2
A1Z9E3	A1Z9E3	A1Z9E3	A1Z9E3, Q86NS6, Q95TV3	mEFTu1	mEFTu1	mEFTu1	Elongation factor Tu	Elongation factor Tu	Elongation factor Tu	4.70348	28.8344	7.77096	High	High	High	2	11	3	2	21	3	2	11	3	3 v 3	-0.516098	0.383203	0.585461	3 v 3	-1.38631	0.0282335	0.147345	3 v 3	-0.870213	0.0626283	0.235643	3 v 2	-0.398533	0.114157	0.533322	3 v 2	-0.449492	0.155764	0.844776	3 v 2	0.700311	0.0598142	0.531657	2 v 2
A1Z9G2	A1Z9G2	A1Z9G2	A1Z9G2	fand	fand	fand	Pre-mRNA-splicing factor syf1 homolog (Pre-mRNA-splicing factor fandango) (Protein faint sausage)	Pre-mRNA-splicing factor syf1 homolog (Pre-mRNA-splicing factor fandango) (Protein faint sausage)	Pre-mRNA-splicing factor syf1 homolog (Pre-mRNA-splicing factor fandango) (Protein faint sausage)	0.906002	7.13477	5.88901	Medium	High	High	1	6	5	1	8	5	1	6	5	3 v 3	0.310155	0.224999	0.474685	3 v 3	0.652994	0.175898	0.332184	3 v 3	0.342839	0.254717	0.442295	3 v 2	-0.185786	0.564184	0.738533	3 v 2	0.0651069	0.920683	0.967915	3 v 2	-0.312065	0.427411	0.670716	2 v 2
A1Z9G3	A1Z9G3	A1Z9G3	A1Z9G3, Q7K2S9, Q8T4F1	S-Lap5	S-Lap5	S-Lap5	Cysteinylglycine-S-conjugate dipeptidase (EC 3.4.13.23) (Cytosol aminopeptidase) (Leucine aminopeptidase 3) (Leucyl aminopeptidase) (Proline aminopeptidase) (Prolyl aminopeptidase)	Cysteinylglycine-S-conjugate dipeptidase (EC 3.4.13.23) (Cytosol aminopeptidase) (Leucine aminopeptidase 3) (Leucyl aminopeptidase) (Proline aminopeptidase) (Prolyl aminopeptidase)	Cysteinylglycine-S-conjugate dipeptidase (EC 3.4.13.23) (Cytosol aminopeptidase) (Leucine aminopeptidase 3) (Leucyl aminopeptidase) (Proline aminopeptidase) (Prolyl aminopeptidase)	9.47177	6.37523	1.4572	High	High	Medium	5	3	1	5	3	1	4	2	1	3 v 3	-3.14388	0.0803873	0.306758	3 v 3	-0.107423	0.580921	0.693806	3 v 3	3.03645	0.0848885	0.268313	3 v 1	4.83975	NA	NA	3 v 1	0.223583	NA	NA	3 v 1	0.565372	NA	NA	2 v 2
A1Z9J6	A1Z9J6	A1Z9J6	A1Z9J6, Q95S87	mRpL53	mRpL53	mRpL53	Mitochondrial ribosomal protein L53 (RE16138p)	Mitochondrial ribosomal protein L53 (RE16138p)	Mitochondrial ribosomal protein L53 (RE16138p)	45.1613	65.8065	58.7097	High	High	High	7	10	8	11	26	12	7	10	8	3 v 3	1.11604	0.0711154	0.304507	3 v 3	0.776451	0.216062	0.363979	3 v 3	-0.339591	0.552045	0.672337	3 v 2	-1.33164	0.100454	0.533322	3 v 2	0.0976455	0.774087	0.918997	3 v 2	-0.811393	0.559984	0.707502	2 v 2
A1Z9K0	A1Z9K0	A1Z9K0	A1Z9K0, C3KKC8, Q8MQQ9	EP(2)2054	EP(2)2054	EP(2)2054	Uncharacterized protein, isoform B (Uncharacterized protein, isoform C) (Uncharacterized protein, isoform D) (Uncharacterized protein, isoform E)	Uncharacterized protein, isoform B (Uncharacterized protein, isoform C) (Uncharacterized protein, isoform D) (Uncharacterized protein, isoform E)	Uncharacterized protein, isoform B (Uncharacterized protein, isoform C) (Uncharacterized protein, isoform D) (Uncharacterized protein, isoform E)	1.87547	17.4794	2.62566	Medium	High	High	1	20	3	1	26	3	1	20	3	3 v 3	-0.480105	0.183568	0.433477	3 v 3	0.374049	0.38734	0.521882	3 v 3	0.854154	0.0368918	0.20283	3 v 2	0.194327	0.513258	0.700152	3 v 2	-0.0962449	0.319061	0.844776	3 v 2	-0.613504	0.425019	0.669745	2 v 2
A1Z9M2	A1Z9M2	A1Z9M2	A1Z9M2, F0JAH0, Q8T9H5	ReepB	ReepB	ReepB	Receptor expression-enhancing protein	Receptor expression-enhancing protein	Receptor expression-enhancing protein	8.42697	12.9213	4.49438	Medium	Medium	Medium	2	3	1	2	4	1	2	3	1	3 v 3	-0.41912	0.441485	0.625514	3 v 3	0.188176	0.707486	0.798889	3 v 3	0.607295	0.1653	0.352884	3 v 2	0.633433	0.243875	0.555813	3 v 2	0.654454	0.241052	0.844776	3 v 2	0.124235	0.653287	0.75451	2 v 2
A1Z9M5	A1Z9M5	A1Z9M5	A1Z9M5, Q95TJ2	Dmel\CG30069	Dmel\CG30069	Dmel\CG30069	Uncharacterized protein	Uncharacterized protein	Uncharacterized protein	12.7368	10.9671	6.15653	High	High	High	6	6	1	7	6	1	6	6	1	3 v 3	-0.879874	0.350306	0.561323	3 v 3	-1.32692	0.0936007	0.238611	3 v 3	-0.447042	0.547623	0.669372	3 v 2	2.88311	0.149174	0.533322	3 v 2	1.888	0.18257	0.844776	3 v 2	3.61917	0.0470665	0.52745	2 v 2
A1ZA83	A1ZA83	A1ZA83	A1ZA83, C0PDD8	EMC7	EMC7	EMC7	ER membrane protein complex subunit 7	ER membrane protein complex subunit 7	ER membrane protein complex subunit 7	13.4694	19.1837	23.6735	High	High	High	3	6	7	3	14	8	3	6	7	3 v 3	-0.683194	0.246938	0.495128	3 v 3	-0.491873	0.394875	0.53044	3 v 3	0.191322	0.707962	0.788285	3 v 2	1.77834	0.151026	0.533322	3 v 2	1.26571	0.455102	0.844776	3 v 2	1.30236	0.422376	0.667436	2 v 2
A1ZAA5	A1ZAA5, Q7K221	A1ZAA5, Q7K221	A1ZAA5, Q7K221, Q7YWB4, Q8IHB4	Got1	Got1	Got1	Aspartate transaminase (EC 2.6.1.1)	Aspartate transaminase (EC 2.6.1.1)	Aspartate transaminase (EC 2.6.1.1)	17.849	23.341	11.8993	High	High	High	7	10	5	9	20	7	7	10	5	3 v 3	-1.45504	0.00251719	0.154006	3 v 3	-0.882105	0.000496573	0.0722493	3 v 3	0.572939	0.0139096	0.138369	3 v 2	1.30256	0.0680146	0.533322	3 v 2	-0.0807143	0.709049	0.885679	3 v 2	0.797713	0.103371	0.538032	2 v 2
A1ZAB5	A0A0B4KEX0, A1ZAB5	A0A0B4KEX0, A1ZAB5	A0A0B4KEX0, A1ZAB5, Q8MQR3, Q95RN1	clu	clu	clu	Protein clueless (Clustered mitochondria protein homolog)	Protein clueless (Clustered mitochondria protein homolog)	Protein clueless (Clustered mitochondria protein homolog)	3.5221	21.4088	4.21271	High	High	High	6	29	7	6	41	7	6	29	7	3 v 3	-0.17482	0.287212	0.521982	3 v 3	0.297703	0.0306904	0.148055	3 v 3	0.472522	0.0404846	0.206926	3 v 2	0.180086	0.303825	0.574448	3 v 2	-0.0523925	0.671569	0.872715	3 v 2	-0.297496	0.160284	0.559104	2 v 2
A1ZAE9	A1ZAE9, A1ZAF2, A1ZAF3	A1ZAE9, A1ZAF2, A1ZAF3	A1ZAE9, A1ZAF2, A1ZAF3, Q6NN99, Q7YTX8, Q8IHG4	Dmel\CG6262	Dmel\CG6262	Dmel\CG6262	Trehalase (EC 3.2.1.28) (Alpha-trehalose glucohydrolase)	Trehalase (EC 3.2.1.28) (Alpha-trehalose glucohydrolase)	Trehalase (EC 3.2.1.28) (Alpha-trehalose glucohydrolase)	5.18234	3.55086	1.05566	High	High	High	4	3	1	4	5	1	4	3	1	1 v 3	-6.27519	NA	NA	1 v 0	NA	NA	NA	3 v 0	NA	NA	NA	3 v 0	NA	NA	NA	1 v 0	NA	NA	NA	0 v 0	NA	NA	NA	0 v 2
A1ZAH1	A1ZAH1	A1ZAH1	A1ZAH1, Q8MSH2	knon	knon	knon	ATP synthase subunit d, mitochondrial	ATP synthase subunit d, mitochondrial	ATP synthase subunit d, mitochondrial	2.45232	28.3379	15.8038	High	High	High	2	21	10	3	27	13	2	21	10	3 v 3	-4.57501	0.00313077	0.162077	3 v 3	-1.38707	0.298903	0.44066	3 v 3	3.18794	0.122603	0.309844	3 v 1	4.6986	NA	NA	3 v 1	-0.238978	NA	NA	3 v 1	0.514467	NA	NA	2 v 2
A1ZAW0	A0A0B4LFK8, A1ZAW0	A0A0B4LFK8, A1ZAW0	A0A0B4LFK8, A1ZAW0, Q2Q3V4, Q2Q3V5, Q2Q3V6, Q2Q3V7, Q2Q3V8, Q2Q3V9, Q2Q3W0, Q2Q3W1, Q6NP57, Q95YG3	Dcr-2	Dcr-2	Dcr-2	Dicer-2, isoform A (EC 3.1.21.1) (EC 3.1.26.-) (EC 3.1.26.3) (EC 3.6.1.3) (FI15132p1)	Dicer-2, isoform A (EC 3.1.21.1) (EC 3.1.26.-) (EC 3.1.26.3) (EC 3.6.1.3) (FI15132p1)	Dicer-2, isoform A (EC 3.1.21.1) (EC 3.1.26.-) (EC 3.1.26.3) (EC 3.6.1.3) (FI15132p1)	1.10337	12.3693	1.97445	Medium	High	High	2	19	3	2	19	3	2	19	3	1 v 1	0.209394	NA	NA	1 v 1	-0.847997	NA	NA	1 v 1	-1.05739	NA	NA	1 v 1	NA	NA	NA	1 v 1	NA	NA	NA	1 v 1	NA	NA	NA	0 v 0
A1ZAW7	A1ZAW7	A1ZAW7	A1ZAW7, C6SUV8, Q5U0T0	ND-51L1	ND-51L1	ND-51L1	Complex I-51kD (NADH dehydrogenase [ubiquinone] flavoprotein 1, mitochondrial) (NADH-ubiquinone oxidoreductase 51 kDa subunit)	Complex I-51kD (NADH dehydrogenase [ubiquinone] flavoprotein 1, mitochondrial) (NADH-ubiquinone oxidoreductase 51 kDa subunit)	Complex I-51kD (NADH dehydrogenase [ubiquinone] flavoprotein 1, mitochondrial) (NADH-ubiquinone oxidoreductase 51 kDa subunit)	8.40456	6.26781	3.7037	High	High	High	7	5	3	7	10	4	4	2	1	3 v 3	-2.55836	0.180222	0.430868	3 v 3	0.461759	0.330971	0.467949	3 v 3	3.02012	0.201448	0.391559	3 v 1	0.967077	NA	NA	3 v 1	0.181313	NA	NA	3 v 1	0.0229169	NA	NA	2 v 2
A1ZB71	A1ZB71	A1ZB71	A1ZB71, Q7JZM3	GstE6	GstE6	GstE6	Glutathione S transferase E6 (EC 2.5.1.18)	Glutathione S transferase E6 (EC 2.5.1.18)	Glutathione S transferase E6 (EC 2.5.1.18)	9.00901	16.2162	8.55856	High	High	High	2	4	2	2	7	2	2	4	2	3 v 3	-0.165026	0.795492	0.875496	3 v 3	0.378028	0.352981	0.488799	3 v 3	0.543053	0.218693	0.411424	3 v 2	-0.80032	0.371961	0.613887	3 v 2	-0.488996	0.0313852	0.841665	3 v 2	-1.0378	0.277098	0.608511	2 v 2
A1ZBA5	A1ZBA5	A1ZBA5	A1ZBA5, Q8SX15	mRpS28	mRpS28	mRpS28	FI07234p (Mitochondrial ribosomal protein S28)	FI07234p (Mitochondrial ribosomal protein S28)	FI07234p (Mitochondrial ribosomal protein S28)	19.5876	26.2887	19.5876	High	High	High	3	4	3	5	7	4	3	4	3	3 v 3	1.16216	0.0822803	0.308494	3 v 3	0.546653	0.22731	0.377728	3 v 3	-0.615511	0.366235	0.539575	3 v 2	-1.33114	0.094721	0.533322	3 v 2	0.165241	0.75632	0.910803	3 v 2	-0.414447	0.73993	0.813133	2 v 2
A1ZBE9	A1ZBE9	A1ZBE9	A1ZBE9, Q8MRS4	MetRS	MetRS	MetRS	Methionine--tRNA ligase, cytoplasmic (EC 6.1.1.10) (Methionyl-tRNA synthetase)	Methionine--tRNA ligase, cytoplasmic (EC 6.1.1.10) (Methionyl-tRNA synthetase)	Methionine--tRNA ligase, cytoplasmic (EC 6.1.1.10) (Methionyl-tRNA synthetase)	7.2407	39.6282	21.2329	High	High	High	7	33	16	7	65	22	7	33	16	3 v 3	-0.201494	0.454166	0.637442	3 v 3	0.783208	0.162785	0.318472	3 v 3	0.984702	0.0837234	0.267875	3 v 2	-0.561499	0.314456	0.577353	3 v 2	-0.549391	0.388171	0.844776	3 v 2	-1.58998	0.304415	0.622957	2 v 2
A1ZBG9	A0A0B4LFU6, A0A0B4LGY4, A1ZBG9, A1ZBH0, Q7K173	A0A0B4LFU6, A0A0B4LGY4, A1ZBG9, A1ZBH0, Q7K173	A0A0B4LFU6, A0A0B4LGY4, A1ZBG9, A1ZBH0, C8VV29, Q6NL66, Q7K173	Dmel\CG15117	Dmel\CG15117	Dmel\CG15117	Beta-glucuronidase (EC 3.2.1.31)	Beta-glucuronidase (EC 3.2.1.31)	Beta-glucuronidase (EC 3.2.1.31)	11.0448	9.25373	3.73134	High	High	High	7	6	2	7	8	2	7	6	2	3 v 3	-2.89451	0.00506598	0.171522	3 v 3	-0.404396	0.289839	0.431076	3 v 3	2.49012	0.00431044	0.118548	3 v 2	3.23119	0.101411	0.533322	3 v 2	0.489731	0.328909	0.844776	3 v 2	0.830854	0.47035	0.685851	2 v 2
A1ZBJ2	A1ZBJ2	A1ZBJ2	A1ZBJ2, C9QPI7	cg7461	cg7461	cg7461	Uncharacterized protein, isoform B (Uncharacterized protein, isoform C) (EC 1.3.99.-)	Uncharacterized protein, isoform B (Uncharacterized protein, isoform C) (EC 1.3.99.-)	Uncharacterized protein, isoform B (Uncharacterized protein, isoform C) (EC 1.3.99.-)	9.88836	34.9282	12.9187	High	High	High	6	18	7	7	44	8	6	18	7	3 v 3	0.710314	0.0737521	0.304507	3 v 3	-0.317676	0.409094	0.541447	3 v 3	-1.02799	0.0100185	0.12916	3 v 2	-0.469323	0.0457672	0.533322	3 v 2	0.350021	0.484356	0.844776	3 v 2	0.487006	0.123863	0.545787	2 v 2
A1ZBJ8	A0A0B4JCT9, A1ZBJ8	A0A0B4JCT9, A1ZBJ8	A0A0B4JCT9, A1ZBJ8, E8NH99, Q8IHB1	fest	fest	fest	FI19908p1 (Wurstfest, isoform A)	FI19908p1 (Wurstfest, isoform A)	FI19908p1 (Wurstfest, isoform A)	7.40741	14.23	8.77193	High	High	High	4	7	4	5	8	4	4	7	4	3 v 3	-3.87777	0.0112439	0.200281	3 v 3	-0.331171	0.338101	0.473552	3 v 3	3.5466	0.00621863	0.121398	3 v 1	4.2587	NA	NA	3 v 1	0.185918	NA	NA	3 v 1	0.954949	NA	NA	2 v 2
A4UZZ4	A4UZZ4	A4UZZ4	A4UZZ4	GlyP	GlyP	GlyP	Alpha-1,4 glucan phosphorylase (EC 2.4.1.1)	Alpha-1,4 glucan phosphorylase (EC 2.4.1.1)	Alpha-1,4 glucan phosphorylase (EC 2.4.1.1)	24.763	45.6161	28.436	High	High	High	21	37	23	29	86	29	21	37	23	3 v 3	-0.0299899	0.953435	0.968517	3 v 3	-1.96146	0.0247585	0.144341	3 v 3	-1.93147	0.00539581	0.118548	3 v 2	-0.53933	0.29018	0.569093	3 v 2	-0.170121	0.374404	0.844776	3 v 2	1.50633	0.0493046	0.52745	2 v 2
A4V0B5	A4V0B5, Q1RL12	A4V0B5, Q1RL12	A4V0B5, Q1RL12	nrv2	nrv2	nrv2	Nervana 2, isoform F (Nervana 2, isoform G)	Nervana 2, isoform F (Nervana 2, isoform G)	Nervana 2, isoform F (Nervana 2, isoform G)	23.2198	36.8421	16.4087	High	High	High	7	10	5	10	19	9	7	10	5	3 v 3	-1.3169	0.0116187	0.200281	3 v 3	-3.51783	0.0402836	0.16234	3 v 3	-2.20093	0.0643664	0.237948	3 v 2	2.33806	0.279967	0.569093	3 v 2	1.0793	0.433118	0.844776	3 v 2	4.40621	0.282035	0.612059	2 v 2
A4V0N4	A4V0N4	A4V0N4	A4V0N4, Q8T464, Q9VK47	Vha68-2	Vha68-2	Vha68-2	H(+)-transporting two-sector ATPase (EC 7.1.2.2)	H(+)-transporting two-sector ATPase (EC 7.1.2.2)	H(+)-transporting two-sector ATPase (EC 7.1.2.2)	38.1107	60.0977	36.3192	High	High	High	21	30	20	34	89	36	12	18	12	3 v 3	-0.680256	0.229933	0.481235	3 v 3	-0.944975	0.0712712	0.207074	3 v 3	-0.26472	0.406476	0.5677	3 v 2	1.12484	0.0485879	0.533322	3 v 2	0.620531	0.451947	0.844776	3 v 2	1.62399	0.0323079	0.520561	2 v 2
A4V1N8	A4V1N8	A4V1N8, P35416	A4V1N8, P35416	Prm	Prm	Prm	FI03688p (Paramyosin, isoform B) (EC 2.7.11.-)	FI03688p (Paramyosin, isoform B) (EC 2.7.11.-)	FI03688p (Paramyosin, isoform B) (EC 2.7.11.-)	13.7656	15.9272	22.8669	High	High	High	11	13	17	12	16	20	6	13	16	3 v 3	-0.190269	0.80842	0.882509	3 v 3	-1.46703	0.0273958	0.146911	3 v 3	-1.27676	0.120981	0.307476	3 v 2	1.29935	0.118683	0.533322	3 v 2	0.82663	0.506584	0.844776	3 v 2	2.49409	0.148147	0.54798	2 v 2
A4V303	A4V303	A4V303	A4V303	CCT3	CCT3	CCT3	T-complex protein 1 subunit gamma	T-complex protein 1 subunit gamma	T-complex protein 1 subunit gamma	34.9265	71.875	45.0368	High	High	High	21	38	24	29	118	40	21	38	24	3 v 3	-0.0936765	0.890835	0.93095	3 v 3	1.14895	0.0557765	0.186031	3 v 3	1.24262	0.085653	0.268313	3 v 2	-0.737723	0.245227	0.555813	3 v 2	-0.231976	0.425314	0.844776	3 v 2	-1.60577	0.185535	0.570405	2 v 2
A4V391	A4V391	A4V391	A4V391	CCT1	CCT1	CCT1	CCT-alpha (T-complex protein 1 subunit alpha)	CCT-alpha (T-complex protein 1 subunit alpha)	CCT-alpha (T-complex protein 1 subunit alpha)	25.4937	54.5781	33.3932	High	High	High	14	31	17	18	101	27	14	31	17	3 v 3	-0.115455	0.867893	0.916223	3 v 3	1.37173	0.049117	0.176769	3 v 3	1.48718	0.047176	0.217823	3 v 2	-0.710729	0.205458	0.536659	3 v 2	-0.218988	0.266773	0.844776	3 v 2	-1.86969	0.119036	0.545787	2 v 2
A4V3G1	A4V3G1, C8VV14, F3YDE2	A4V3G1, C8VV14, F3YDE2	A4V3G1, C8VV14, F3YDA0, F3YDB5, F3YDE2, Q86NZ4	Ald1	Ald1	Ald1	Fructose-bisphosphate aldolase (EC 4.1.2.13)	Fructose-bisphosphate aldolase (EC 4.1.2.13)	Fructose-bisphosphate aldolase (EC 4.1.2.13)	46.832	56.1983	50.9642	High	High	High	14	21	19	35	83	43	13	20	19	3 v 3	-0.687049	0.160589	0.404024	3 v 3	-2.17921	0.021201	0.134538	3 v 3	-1.49216	0.000603386	0.0901025	3 v 2	0.321874	0.457232	0.67247	3 v 2	-0.0506668	0.890115	0.96127	3 v 2	1.80879	0.0765083	0.538032	2 v 2
A4V3Q6	A4V3Q6	A4V3Q6	A4V3Q6	eEF1alpha2	eEF1alpha2	eEF1alpha2	Elongation factor 1-alpha	Elongation factor 1-alpha	Elongation factor 1-alpha	20.3463	34.4156	24.4589	High	High	High	13	17	15	27	67	26	1	1	1	3 v 3	-1.09861	0.406404	0.601514	3 v 3	-4.80711	0.0642887	0.196391	3 v 3	-3.7085	0.01008	0.12916	3 v 1	-0.252119	NA	NA	3 v 1	0.141924	NA	NA	3 v 1	2.73285	NA	NA	2 v 2
A4V3W1	A4V3W1, A4V3W2, A8JUV9, M9PGC4, M9PGV7, Q0KHW6	A4V3W1, A4V3W2, A8JUV9, C0PUX5, M9PGC4, M9PGV7, Q0KHW6, Q7KVY5	A4V3W1, A4V3W2, A8JUV9, B6IDN4, C0PUX5, E6PBX9, H5V852, M9PGC4, M9PGV7, Q0KHW6, Q7KVY5	sgg	sgg	sgg	Shaggy, isoform J (EC 2.7.11.-)	Shaggy, isoform J (EC 2.7.11.-)	Shaggy, isoform J (EC 2.7.11.-)	4	11.1304	2.95652	High	High	High	2	5	1	2	8	1	2	5	1	2 v 2	0.0442893	0.832164	0.89816	2 v 2	-1.00465	0.348882	0.485119	2 v 2	-1.04894	0.406001	0.5677	2 v 1	0.156944	NA	NA	2 v 1	0.365317	NA	NA	2 v 1	1.9832	NA	NA	1 v 1
A4V4A5	A4V4A5	A4V4A5	A4V4A5	Ran	Ran	Ran	GTP-binding nuclear protein	GTP-binding nuclear protein	GTP-binding nuclear protein	14.8148	49.537	21.2963	High	High	High	3	11	3	4	24	5	3	11	3	3 v 3	-0.363644	0.473372	0.654167	3 v 3	0.45021	0.115545	0.261591	3 v 3	0.813854	0.17617	0.362845	3 v 2	-0.654061	0.407708	0.636025	3 v 2	-0.608395	0.34633	0.844776	3 v 2	-1.08404	0.346258	0.633797	2 v 2
A4V4I0	A4V4I0	A4V4I0	A4V4I0	Gbeta13F	Gbeta13F	Gbeta13F	G protein beta-subunit 13F, isoform C (G protein beta-subunit 13F, isoform E) (G protein beta-subunit 13F, isoform F) (G protein beta-subunit 13F, isoform G) (G protein beta-subunit 13F, isoform H)	G protein beta-subunit 13F, isoform C (G protein beta-subunit 13F, isoform E) (G protein beta-subunit 13F, isoform F) (G protein beta-subunit 13F, isoform G) (G protein beta-subunit 13F, isoform H)	G protein beta-subunit 13F, isoform C (G protein beta-subunit 13F, isoform E) (G protein beta-subunit 13F, isoform F) (G protein beta-subunit 13F, isoform G) (G protein beta-subunit 13F, isoform H)	12.0588	20.2941	14.4118	High	High	High	3	6	5	3	13	8	3	6	5	3 v 3	-0.520381	0.287749	0.521982	3 v 3	-1.98206	0.0496267	0.178127	3 v 3	-1.46167	0.142297	0.332915	3 v 2	0.733382	0.00401477	0.412791	3 v 2	0.372232	0.626365	0.865778	3 v 2	1.9707	0.297825	0.618014	2 v 2
A8DYC4	A8DYC4, A8DYC5	A8DYC4, A8DYC5	A8DYC4	ND-MWFE	ND-MWFE	ND-MWFE	Complex I-MWFE (NADH dehydrogenase [ubiquinone] 1 alpha subcomplex subunit 1) (NADH-ubiquinone oxidoreductase MWFE subunit)	Complex I-MWFE (NADH dehydrogenase [ubiquinone] 1 alpha subcomplex subunit 1) (NADH-ubiquinone oxidoreductase MWFE subunit)	Complex I-MWFE (NADH dehydrogenase [ubiquinone] 1 alpha subcomplex subunit 1) (NADH-ubiquinone oxidoreductase MWFE subunit)	6.50407	12.1951	19.5122	Medium	Medium	High	1	2	2	1	5	3	1	2	1	3 v 3	-1.62149	0.456034	0.638732	3 v 3	-1.81506	0.326704	0.463864	3 v 3	-0.193566	0.935978	0.955848	3 v 2	1.52108	0.609379	0.763242	3 v 2	0.673807	0.460254	0.844776	3 v 2	1.16015	0.56138	0.707502	2 v 2
A8DYI6	A8DYI6, A8DYI7, Q0E924	A8DYI6, A8DYI7, Q0E924	A8DYI6, A8DYI7, Q0E924	Phb2	Phb2	Phb2	Prohibitin	Prohibitin	Prohibitin	31.0651	60.0592	56.5089	High	High	High	11	24	21	15	72	36	11	23	20	3 v 3	-0.508714	0.285036	0.521982	3 v 3	-0.546987	0.133892	0.286972	3 v 3	-0.038273	0.939159	0.957679	3 v 2	0.84444	0.464098	0.675219	3 v 2	0.226697	0.418376	0.844776	3 v 2	0.553477	0.258769	0.595051	2 v 2
A8DYJ2	A0A0B4K7A5, A0A0B4K849, A8DYJ2, Q02645	A8DYJ2	A0A0B4K7A5, A0A0B4K849, A0A6M3Q7Q7, A8DYJ2, B8A408, C3KGQ7, Q02645, Q6NLI3	hts	hts	hts	Hu li tai shao, isoform P	Hu li tai shao, isoform P	Hu li tai shao, isoform P	8.0742	14.6208	6.6012	High	High	High	14	22	9	16	45	13	14	1	9	2 v 2	-0.882469	0.273116	0.513872	2 v 2	-2.45164	0.0240069	0.143051	2 v 2	-1.56918	0.124625	0.310869	2 v 2	1.25079	NA	NA	2 v 2	-0.0353416	NA	NA	2 v 2	2.5088	NA	NA	1 v 1
A8DZ29	A8DZ29, O61380	A8DZ29, O61380	A8DZ29, O61380, Q7YU50	eIF4G1	eIF4G1	eIF4G1	Eukaryotic translation initiation factor 4G1, isoform B	Eukaryotic translation initiation factor 4G1, isoform B	Eukaryotic translation initiation factor 4G1, isoform B	10.3179	28.1918	15.0599	High	High	High	15	42	23	15	69	26	15	41	22	3 v 3	-0.0367734	0.910074	0.944456	3 v 3	0.211824	0.65739	0.760831	3 v 3	0.248598	0.486875	0.62749	3 v 2	-0.185188	0.788387	0.877623	3 v 2	0.0559398	0.912752	0.967449	3 v 2	-0.509733	0.0553629	0.531657	2 v 2
A8E702	A8E702	A8E702	A8E702	mRpL28	mRpL28	mRpL28	39S ribosomal protein L28, mitochondrial	39S ribosomal protein L28, mitochondrial	39S ribosomal protein L28, mitochondrial	21.1921	64.9007	42.053	High	High	High	7	16	11	12	33	17	7	16	11	3 v 3	1.01371	0.0842091	0.310015	3 v 3	0.667062	0.210358	0.359731	3 v 3	-0.346649	0.41969	0.576271	3 v 2	-1.37005	0.162609	0.533322	3 v 2	-0.0425719	0.916746	0.967915	3 v 2	-0.87202	0.507488	0.692742	2 v 2
A8JNJ6	A8JNJ6, M9PBL6, Q7KV69, Q7KV70, Q9VZQ3	A8JNJ6, M9PBL6, Q7KV69, Q7KV70, Q9VZQ3	A8JNJ6, M9PBL6, Q7KQ57, Q7KV69, Q7KV70, Q8MRH2, Q99140, Q9VZQ3	kst	kst	kst	Karst, isoform E	Karst, isoform E	Karst, isoform E	0.737837	31.1045	1.79848	High	High	High	4	120	9	5	155	9	3	117	7	3 v 3	0.292744	0.492772	0.666539	3 v 3	-0.211953	0.398429	0.533335	3 v 3	-0.504697	0.388518	0.557633	3 v 2	-0.394644	0.467649	0.676357	3 v 2	0.10564	0.578132	0.848111	3 v 2	0.209398	0.708372	0.789169	2 v 2
A8JNK1	A8JNK1, F2FB68, M9PBN6, M9PE93, M9PEK8, M9PHB1, Q8IRB9, Q8IRC0, Q8IRC1, Q9I7T2, Q9VZI0	A8JNK1, F2FB68, M9PBN6, M9PE93, M9PEK8, M9PHB1, Q8IRB9, Q8IRC0, Q8IRC1, Q9I7T2, Q9VZI0	A8JNK1, E6PBW7, F2FB68, M9PBN6, M9PE93, M9PEK8, M9PHB1, Q8IRB9, Q8IRC0, Q8IRC1, Q9I7T2, Q9VZI0	ens	ens	ens	Ensconsin, isoform F	Ensconsin, isoform F	Ensconsin, isoform F	3.14263	8.38034	1.12812	High	High	High	3	9	2	3	9	3	3	9	1	2 v 2	0.15728	0.818444	0.889125	2 v 2	-0.298926	0.427165	0.558217	2 v 2	-0.456206	0.660855	0.750566	2 v 2	-0.60444	NA	NA	2 v 2	0.0893042	NA	NA	2 v 2	0.625536	NA	NA	1 v 1
A8JNP2	A8JNP1, A8JNP2	A8JNP1, A8JNP2	A2VEU1, A8JNP1, A8JNP2	Argk	Argk	Argk	Arginine kinase (EC 2.7.3.3)	Arginine kinase (EC 2.7.3.3)	Arginine kinase (EC 2.7.3.3)	57.6	65.8667	50.6667	High	High	High	21	24	17	73	78	39	21	24	17	3 v 3	-1.69766	0.0265123	0.237884	3 v 3	-3.17622	0.00693051	0.109503	3 v 3	-1.47857	0.0271001	0.174659	3 v 2	1.66533	0.182908	0.533322	3 v 2	0.247229	0.665949	0.872715	3 v 2	3.29657	0.157321	0.559104	2 v 2
A8JNU6	A8JNU6, Q8IQQ0, Q9VVC5	A8JNU6, Q8IQQ0, Q9VVC5	A8JNU6, Q8IGI6, Q8IQQ0, Q9VVC5	Nc73EF	Nc73EF	Nc73EF	Neural conserved at 73EF, isoform I (EC 1.2.4.2) (Neural conserved at 73EF, isoform J)	Neural conserved at 73EF, isoform I (EC 1.2.4.2) (Neural conserved at 73EF, isoform J)	Neural conserved at 73EF, isoform I (EC 1.2.4.2) (Neural conserved at 73EF, isoform J)	16.9231	33.4842	23.8914	High	High	High	18	31	23	19	76	33	18	30	23	3 v 3	-0.671863	0.219507	0.472453	3 v 3	-2.01055	0.0189182	0.134052	3 v 3	-1.33868	0.0449995	0.216379	3 v 2	0.349899	0.181924	0.533322	3 v 2	0.0572136	0.43938	0.844776	3 v 2	1.90643	0.145906	0.545787	2 v 2
A8JRB8	A8JRB8, A8JRC1, Q8MT18	A8JRB8, A8JRC1, Q8MT18	A8JRB8, A8JRC1, Q8MT18	Dmel\CG5028	Dmel\CG5028	Dmel\CG5028	MIP04243p (Uncharacterized protein, isoform C) (EC 1.1.1.41)	MIP04243p (Uncharacterized protein, isoform C) (EC 1.1.1.41)	MIP04243p (Uncharacterized protein, isoform C) (EC 1.1.1.41)	26.7857	28.3163	10.9694	High	High	High	9	10	4	10	16	4	9	10	4	3 v 3	0.122133	0.710791	0.821928	3 v 3	-2.2026	0.000166721	0.0722493	3 v 3	-2.32473	0.0130553	0.137387	3 v 2	-0.568346	0.166865	0.533322	3 v 2	-0.177087	0.677665	0.872715	3 v 2	2.00083	0.108344	0.538032	2 v 2
A8JV22	A8JV22, A8JV24, Q9W3F6, X2JEJ0	A8JV22, A8JV24, Q9W3F6, X2JEJ0	A8JV22, A8JV24, Q9W3F6, X2JEJ0	Dmel\CG1440	Dmel\CG1440	Dmel\CG1440	Bleomycin hydrolase (EC 3.4.22.40)	Bleomycin hydrolase (EC 3.4.22.40)	Bleomycin hydrolase (EC 3.4.22.40)	23.8748	35.4207	15.8513	High	High	High	12	18	7	14	43	9	12	18	7	3 v 3	-1.14593	0.107866	0.330723	3 v 3	-0.26743	0.345994	0.481601	3 v 3	0.878497	0.0712459	0.246705	3 v 2	0.564489	0.18964	0.533322	3 v 2	-0.192362	0.169436	0.844776	3 v 2	-0.138939	0.480753	0.687743	2 v 2
A8QI34	A0A0B4KGG8, A8QI34, E1JIR4, P13607	A8QI34	A0A0B4KGG8, A4IJ54, A8QI34, B5RIT8, C8VUY7, E1JIR4, E6PBW0, I7J4E4, P13607, Q9U458	JYalpha	JYalpha	JYalpha	Sodium/potassium-transporting ATPase subunit alpha	Sodium/potassium-transporting ATPase subunit alpha	Sodium/potassium-transporting ATPase subunit alpha	5.45094	9.41526	4.75719	High	High	High	5	9	5	12	23	8	5	4	5	3 v 3	-1.14094	0.0746151	0.304507	3 v 3	-1.46715	0.507709	0.633342	3 v 3	-0.326207	0.850776	0.899525	3 v 1	1.37181	NA	NA	3 v 1	0.200182	NA	NA	3 v 1	3.09245	NA	NA	2 v 2
B5RIR1	B5RIR1	B5RIR1	B5RIR1	nrv1	nrv1	nrv1	FI04125p (Nervana 1, isoform B)	FI04125p (Nervana 1, isoform B)	FI04125p (Nervana 1, isoform B)	8.73786	43.3657	16.8285	High	High	High	3	11	6	3	21	7	3	11	6	3 v 3	0.737807	0.296296	0.526804	3 v 3	0.0478619	0.845196	0.899315	3 v 3	-0.689945	0.165308	0.352884	3 v 2	0.284009	0.553047	0.732431	3 v 2	1.24952	0.475939	0.844776	3 v 2	1.0631	0.437149	0.677936	2 v 2
B5RJQ0	B5RJQ0	B5RJQ0	B5RJQ0, Q32KE6	Ldh	Ldh	Ldh	L-lactate dehydrogenase (EC 1.1.1.27)	L-lactate dehydrogenase (EC 1.1.1.27)	L-lactate dehydrogenase (EC 1.1.1.27)	13.5542	10.5422	3.61446	High	High	Medium	4	3	1	5	4	1	4	3	1	2 v 2	-1.67731	0.0697697	0.304507	2 v 2	-0.906751	0.202757	0.352621	2 v 2	0.770556	0.0938345	0.277791	2 v 1	1.71621	NA	NA	2 v 1	0.223463	NA	NA	2 v 1	0.831246	NA	NA	1 v 1
B6VQA0	B6VQA0, Q8IR50, Q9VY38	B6VQA0, Q8IR50, Q9VY38	B3DNG7, B3DNH0, B6VQA0, Q0IGS9, Q86NT7, Q8IR50, Q8T441, Q9VY38	betaNACtes3	betaNACtes3	betaNACtes3	Transcription factor BTF3	Transcription factor BTF3	Transcription factor BTF3	35.4962	29.771	8.77863	High	High	High	12	8	2	13	10	3	6	4	1	3 v 3	-4.77868	0.0771916	0.304832	3 v 3	0.336926	0.0472005	0.173984	3 v 3	5.11561	0.0675159	0.24288	3 v 1	4.46542	NA	NA	3 v 1	-0.673457	NA	NA	3 v 1	-0.8586	NA	NA	1 v 2
B7YZK5	A0A0B4JCT7, A0A0B4KFV2, A0A0B4KG78, B7YZK4, B7YZK5, B7YZK6, Q7K1Q6	A0A0B4JCT7, A0A0B4KFV2, A0A0B4KG78, B7YZK4, B7YZK5, B7YZK6, Q7K1Q6	A0A0B4JCT7, A0A0B4KFV2, A0A0B4KG78, B7YZK4, B7YZK5, B7YZK6, K4GUH7, Q7K1Q6	Jabba	Jabba	Jabba	Jabba, isoform C	Jabba, isoform C	Jabba, isoform C	6.07143	12.6786	10.3571	High	High	High	3	7	5	3	14	5	3	7	5	3 v 3	3.75788	0.119864	0.344737	3 v 3	2.3761	0.0474385	0.173984	3 v 3	-1.38178	0.281447	0.465165	3 v 2	-4.75404	0.28297	0.569093	3 v 2	-0.226499	0.410087	0.844776	3 v 2	-3.02709	0.152489	0.553317	2 v 2
B7Z001	B7Z001, M9PB21, Q9VQL6, Q9VQL7	B7Z001, M9PB21, Q9VQL6, Q9VQL7	B6IDT3, B7Z001, Q7KML1, Q9VQL7	FASN1	FASN1	FASN1	3-oxoacyl-[acyl-carrier-protein] reductase (EC 1.1.1.100) (EC 1.3.1.39) (EC 2.3.1.41) (EC 3.1.2.14) (3-oxoacyl-[acyl-carrier-protein] synthase) (Acyl-[acyl-carrier-protein] hydrolase) (Enoyl-[acyl-carrier-protein] reductase) ([Acyl-carrier-protein] S-acetyltransferase) ([Acyl-carrier-protein] S-malonyltransferase)	3-oxoacyl-[acyl-carrier-protein] reductase (EC 1.1.1.100) (EC 1.3.1.39) (EC 2.3.1.41) (EC 3.1.2.14) (3-oxoacyl-[acyl-carrier-protein] synthase) (Acyl-[acyl-carrier-protein] hydrolase) (Enoyl-[acyl-carrier-protein] reductase) ([Acyl-carrier-protein] S-acetyltransferase) ([Acyl-carrier-protein] S-malonyltransferase)	3-oxoacyl-[acyl-carrier-protein] reductase (EC 1.1.1.100) (EC 1.3.1.39) (EC 2.3.1.41) (EC 3.1.2.14) (3-oxoacyl-[acyl-carrier-protein] synthase) (Acyl-[acyl-carrier-protein] hydrolase) (Enoyl-[acyl-carrier-protein] reductase) ([Acyl-carrier-protein] S-acetyltransferase) ([Acyl-carrier-protein] S-malonyltransferase)	21.1417	41.5748	24.1339	High	High	High	48	86	52	62	181	66	48	86	52	3 v 3	0.188307	0.654142	0.779025	3 v 3	-1.61061	0.0203581	0.134538	3 v 3	-1.79891	0.00558488	0.118548	3 v 2	0.538957	0.0286958	0.495572	3 v 2	0.976741	0.289109	0.844776	3 v 2	2.4531	0.0378828	0.52745	2 v 2
B7Z0B2	B7Z0B2, B7Z0B3	B7Z0B2, B7Z0B3	B7Z0B2, B7Z0B3, Q95S38, Q9VZN7	AAF47782	AAF47782	AAF47782	Uncharacterized protein, isoform E	Uncharacterized protein, isoform E	Uncharacterized protein, isoform E	2.06186	8.04124	1.85567	High	High	Medium	1	3	1	1	4	1	1	3	1	2 v 2	-0.560271	0.509666	0.679486	2 v 2	-2.71444	0.265555	0.409543	2 v 2	-2.15416	0.179858	0.367631	2 v 1	2.56768	NA	NA	2 v 1	2.58496	NA	NA	2 v 1	4.09653	NA	NA	2 v 2
B7Z0E0	B7Z0E0, Q7KUB0, Q7KUB1, Q8IQA7, Q9VSI6	B7Z0E0, Q7KUB0, Q7KUB1, Q8IQA7, Q9VSI6	B7Z0E0, C8VV61, Q7KUB0, Q7KUB1, Q8IQA7, Q9VSI6	Idh	Idh	Idh	Isocitrate dehydrogenase [NADP] (EC 1.1.1.42)	Isocitrate dehydrogenase [NADP] (EC 1.1.1.42)	Isocitrate dehydrogenase [NADP] (EC 1.1.1.42)	29.2276	60.1253	33.8205	High	High	High	16	32	16	29	75	21	16	32	16	3 v 3	-1.36792	0.0454931	0.284808	3 v 3	-1.09839	0.0337157	0.148732	3 v 3	0.269529	0.391213	0.557633	3 v 2	0.551279	0.223109	0.543451	3 v 2	-0.515829	0.182245	0.844776	3 v 2	0.447195	0.165981	0.559678	2 v 2
B7Z0M7	B7Z0M7, B7Z0M8, Q8IN62, Q8MRL0, Q9VDQ9	B7Z0M7, B7Z0M8, Q8IN62, Q8MRL0, Q9VDQ9	B7Z0M7, B7Z0M8, E0R969, Q8IN62, Q8MRL0, Q9VDQ9	anon-WO0140519.33	anon-WO0140519.33	anon-WO0140519.33	Uncharacterized protein, isoform E	Uncharacterized protein, isoform E	Uncharacterized protein, isoform E	24.7549	19.6895	14.0523	High	High	High	21	17	14	38	29	21	21	17	14	3 v 3	-4.2012	0.00190782	0.151352	3 v 3	-0.0958862	0.747159	0.828399	3 v 3	4.10532	0.00376171	0.118548	3 v 2	3.84875	0.0891036	0.533322	3 v 2	-0.444121	0.343936	0.844776	3 v 2	-0.0906572	0.743324	0.814494	2 v 2
C0HK95	C0HK95	C0HK95	C0HK95	fau	fau	fau	Protein anoxia up-regulated	Protein anoxia up-regulated	Protein anoxia up-regulated	17.5573	24.4275	14.5038	High	High	High	2	3	2	2	3	2	2	3	2	3 v 3	-0.806589	0.487343	0.66469	3 v 3	-3.28048	0.0848035	0.228279	3 v 3	-2.47389	0.00546238	0.118548	3 v 1	-0.324502	NA	NA	3 v 1	0.210218	NA	NA	3 v 1	1.8267	NA	NA	2 v 2
C0HKA1	C0HKA1	C0HKA1	C0HKA1	RpS14b	RpS14b	RpS14b	40S ribosomal protein S14b	40S ribosomal protein S14b	40S ribosomal protein S14b	62.9139	52.9801	52.9801	High	High	High	14	11	10	98	103	71	14	11	10	3 v 3	0.381415	0.247769	0.495128	3 v 3	0.260665	0.281123	0.423217	3 v 3	-0.120749	0.625455	0.725032	3 v 2	-0.150893	0.861404	0.923458	3 v 2	0.3153	0.484384	0.844776	3 v 2	-0.121104	0.788855	0.841544	2 v 2
C0HL66	C0HL66	C0HL66	C0HL66, Q6TXQ1	His3.3A	His3.3A	His3.3A	Histone H3.3A (H3.A)	Histone H3.3A (H3.A)	Histone H3.3A (H3.A)	16.9118	31.6176	21.3235	High	High	High	3	6	5	5	10	6	1	1	2	3 v 3	2.47009	0.0369412	0.254672	3 v 3	2.14396	0.037904	0.157953	3 v 3	-0.326129	0.407666	0.5677	3 v 2	-2.73564	0.251386	0.55968	3 v 2	-0.318447	0.480148	0.844776	3 v 2	-2.15579	0.231563	0.592413	2 v 2
C6SUW3	C6SUW3, Q95RG1	C6SUW3, Q95RG1	C6SUW3, Q95RG1	RpS9	RpS9	RpS9	40S ribosomal protein S9	40S ribosomal protein S9	40S ribosomal protein S9	64.1026	67.1795	60.5128	High	High	High	19	24	19	144	169	93	19	24	19	3 v 3	0.309873	0.211483	0.46658	3 v 3	0.45191	0.0301614	0.148055	3 v 3	0.142038	0.258857	0.444745	3 v 2	-0.0583621	0.919287	0.957379	3 v 2	0.172683	0.53895	0.847264	3 v 2	-0.237168	0.587906	0.719376	2 v 2
C8VV14	A4V3G1, C8VV14, F3YDE2	A4V3G1, C8VV14, F3YDE2	A4V3G1, C8VV14, F3YDA0, F3YDB5, F3YDE2, Q86NZ4	Ald1	Ald1	Ald1	Fructose-bisphosphate aldolase (EC 4.1.2.13)	Fructose-bisphosphate aldolase (EC 4.1.2.13)	Fructose-bisphosphate aldolase (EC 4.1.2.13)	47.0914	62.0499	56.7867	High	High	High	14	22	20	35	87	44	13	21	20	3 v 3	-0.682386	0.164207	0.408543	3 v 3	-2.18016	0.0211207	0.134538	3 v 3	-1.49777	0.000467723	0.0830715	3 v 2	0.32136	0.458508	0.672598	3 v 2	-0.0441866	0.906269	0.967449	3 v 2	1.8167	0.0787971	0.538032	2 v 2
D1YSG0	D1YSG0, L0MN91, L0MPZ1, Q7KQP6, X2JD89	D1YSG0, L0MN91, L0MPZ1, Q7KQP6, X2JD89	A8WHJ7, C3KKB4, D1YSG0, L0MN91, L0MPZ1, O76281, Q1WWF2, Q6NR91, Q7KQP6, X2JD89	bt	bt	bt	Bent, isoform F	Bent, isoform F	Bent, isoform F	4.51136	1.83589	0.884361	High	High	High	34	15	7	34	16	7	34	14	7	3 v 3	-0.323559	0.243889	0.494007	3 v 3	-2.23398	0.0266125	0.146235	3 v 3	-1.91042	0.0673633	0.24288	3 v 2	-0.198412	0.662088	0.794084	3 v 2	-0.424201	0.0594748	0.841665	3 v 2	1.68294	0.206468	0.584389	2 v 2
D1Z3A2	D1Z3A2	D1Z3A2	D1Z3A2	ATPsynCF6	ATPsynCF6	ATPsynCF6	ATP synthase-coupling factor 6, mitochondrial (ATPase subunit F6)	ATP synthase-coupling factor 6, mitochondrial (ATPase subunit F6)	ATP synthase-coupling factor 6, mitochondrial (ATPase subunit F6)	17.9245	45.283	36.7925	High	High	High	2	5	4	3	21	15	2	5	4	3 v 3	-1.04222	0.0856993	0.310084	3 v 3	-2.25939	0.0138486	0.122633	3 v 3	-1.21717	0.177496	0.365019	3 v 2	1.89138	0.259963	0.56669	3 v 2	0.658253	0.318328	0.844776	3 v 2	2.76244	0.00466572	0.380064	2 v 2
D2NUK9	D2NUK9	D2NUK9	D2NUK9	hoip	hoip	hoip	Ribonucloprotein	Ribonucloprotein	Ribonucloprotein	31.4961	28.3465	24.4094	High	High	High	5	5	3	5	12	4	5	5	3	3 v 3	1.7761	0.0161914	0.214474	3 v 3	2.00116	0.0529849	0.18147	3 v 3	0.225064	0.557624	0.674254	3 v 2	-1.50661	0.184184	0.533322	3 v 2	0.447704	0.267414	0.844776	3 v 2	-1.68229	0.341623	0.633797	2 v 2
D3DML3	D3DML3, M9NEC0, M9PF42, Q9VLT9	D3DML3, M9NEC0, M9PF42, Q9VLT9	D3DML3, M9NEC0, M9PF42, Q86M30, Q9VLT9	Cka	Cka	Cka	Connector of kinase to AP-1, isoform E (MIP15828p)	Connector of kinase to AP-1, isoform E (MIP15828p)	Connector of kinase to AP-1, isoform E (MIP15828p)	1.73565	6.27503	3.4713	High	High	High	1	3	2	1	5	2	1	3	2	3 v 3	-1.55456	0.0152219	0.214474	3 v 3	-0.398783	0.48059	0.605688	3 v 3	1.15577	0.0578644	0.229987	3 v 2	2.21761	0.15539	0.533322	3 v 2	0.827241	0.46088	0.844776	3 v 2	0.771273	0.406478	0.663719	2 v 2
D3DMU9	A1Z8L8, D3DMU9, J7K3P9, Q95TS2	A1Z8L8, D3DMU9, J7K3P9, Q95TS2	A1Z8L8, D3DMU9, J7K3P9, Q95TS2	Prip	Prip	Prip	MIP17260p (Prip, isoform C)	MIP17260p (Prip, isoform C)	MIP17260p (Prip, isoform C)	6.66667	10.3704	6.2963	Medium	High	High	2	3	2	3	8	3	2	3	2	3 v 3	1.41756	0.389427	0.589925	3 v 3	0.415888	0.788687	0.858878	3 v 3	-1.00167	0.255984	0.442295	3 v 2	-1.29975	0.239969	0.555528	3 v 2	1.11333	0.444341	0.844776	3 v 2	-0.630637	0.377251	0.645658	2 v 2
D5AEK7	D5AEK7, Q961F9, Q9VV51	D5AEK7, Q961F9, Q9VV51	D5AEK7, Q961F9, Q9VV51	Agpat3	Agpat3	Agpat3	1-Acylglycerol-3-phosphate O-acyltransferase 3, isoform E (EC 2.3.-.-) (EC 2.3.1.51) (MIP21173p)	1-Acylglycerol-3-phosphate O-acyltransferase 3, isoform E (EC 2.3.-.-) (EC 2.3.1.51) (MIP21173p)	1-Acylglycerol-3-phosphate O-acyltransferase 3, isoform E (EC 2.3.-.-) (EC 2.3.1.51) (MIP21173p)	5.03778	12.5945	6.54912	High	High	High	2	5	2	2	7	2	2	5	2	3 v 3	-0.164826	0.67059	0.795255	3 v 3	-0.976935	0.0851394	0.228279	3 v 3	-0.812109	0.0331187	0.189029	3 v 2	0.817217	0.154973	0.533322	3 v 2	0.91263	0.353288	0.844776	3 v 2	1.59121	0.178075	0.570405	2 v 2
E1JGL8	A1ZBB4, A8E6M1, E1JGL8	A1ZBB4, A8E6M1, E1JGL8	A1ZBB4, A8E6M1, E1JGL8	Dmel\CG30122	Dmel\CG30122	Dmel\CG30122	Uncharacterized protein, isoform C	Uncharacterized protein, isoform C	Uncharacterized protein, isoform C	6.68239	27.1226	15.2516	High	High	High	8	34	17	8	66	27	8	33	1	3 v 3	1.52458	0.0667282	0.301397	3 v 3	2.11257	0.0121542	0.118548	3 v 3	0.587987	0.186244	0.376118	3 v 2	-1.88295	0.0362332	0.525382	3 v 2	-0.0549861	0.909196	0.967449	3 v 2	-2.40253	0.10328	0.538032	2 v 2
E1JGY6	E1JGY6, Q0E9N2, Q9V9A9	E1JGY5, E1JGY6, Q0E9N2, Q0E9N3, Q9V9A9	A0A0B4K7H1, A0A0B4K819, A1Z6P2, E1JGY5, E1JGY6, E1JGY7, Q0E9N2, Q7KJB9, Q7KJC0, Q7KJC1, Q8IGT3, Q9V9A9	l(2)01289	l(2)01289	l(2)01289	Lethal (2) 01289, isoform F	Lethal (2) 01289, isoform F	Lethal (2) 01289, isoform F	4.42329	3.97536	0.783875	High	High	Medium	7	6	1	7	6	1	1	2	1	3 v 3	-0.54681	0.652266	0.779025	3 v 3	-2.82056	0.0267264	0.146235	3 v 3	-2.27375	0.0681578	0.24288	3 v 2	2.16432	0.0423915	0.533322	3 v 2	0.995364	0.644507	0.870623	3 v 2	4.21321	0.170531	0.566948	2 v 2
E1JH02	A0A0B4K6T1, A0A0B4K7U5, A0A0B4KFC5, A0A126GUM8, D0Z768, E1JH02, Q86S05	A0A0B4K6T1, A0A0B4K7U5, A0A0B4KFC5, A0A126GUM8, D0Z768, E1JH02, Q86S05	A0A0B4K6T1, A0A0B4K7U5, A0A0B4KFC5, A0A126GUM8, D0Z768, E1JH02, Q86S05	lig	lig	lig	Lingerer, isoform E (Lingerer, isoform F) (Lingerer, isoform G)	Lingerer, isoform E (Lingerer, isoform F) (Lingerer, isoform G)	Lingerer, isoform E (Lingerer, isoform F) (Lingerer, isoform G)	2.4024	24.3243	7.20721	High	High	High	2	19	7	2	38	7	2	19	7	3 v 3	-0.535856	0.326107	0.546539	3 v 3	-0.55528	0.511082	0.635196	3 v 3	-0.0194246	0.977051	0.984262	3 v 2	-2.41319	0.148712	0.533322	3 v 2	-2.54244	0.105883	0.844776	3 v 2	-2.46902	0.115761	0.541972	2 v 2
E1JHQ1	E1JHQ1	E1JHQ1	E1JHQ1	Gs1	Gs1	Gs1	Glutamine synthetase (EC 6.3.1.2)	Glutamine synthetase (EC 6.3.1.2)	Glutamine synthetase (EC 6.3.1.2)	27.0677	38.5965	21.3033	High	High	High	9	12	6	12	34	8	9	12	6	3 v 3	0.321053	0.496344	0.667412	3 v 3	-1.60347	0.0270289	0.146338	3 v 3	-1.92453	0.0136306	0.138369	3 v 2	-0.759561	0.0223535	0.495572	3 v 2	-0.0491102	0.323168	0.844776	3 v 2	1.333	0.112349	0.539299	2 v 2
E1JHT6	E1JHT6, E1JHT9, Q7KTP4, Q9VMV9, Q9VMW1, Q9VMW2, Q9VMW4	E1JHT6, E1JHT9, Q7KTP4, Q9VMV9, Q9VMW1, Q9VMW2, Q9VMW4	C6TP45, E1JHT6, E1JHT9, Q6NP20, Q7KTP4, Q9VMV9, Q9VMW1, Q9VMW2, Q9VMW4	Rtnl1	Rtnl1	Rtnl1	Reticulon-like protein	Reticulon-like protein	Reticulon-like protein	18.7809	41.0214	8.23723	High	High	High	11	22	6	14	39	6	11	22	6	3 v 3	-0.422455	0.249306	0.495665	3 v 3	-0.768563	0.118538	0.265921	3 v 3	-0.346108	0.0814119	0.2642	3 v 2	1.02515	0.189116	0.533322	3 v 2	0.842885	0.340236	0.844776	3 v 2	1.40595	0.0639144	0.531657	2 v 2
E1JIJ5	E1JIJ5	E1JIJ5	E1JIJ5	Vha55	Vha55	Vha55	Vacuolar proton pump subunit B (V-ATPase subunit B) (Vacuolar proton pump subunit B)	Vacuolar proton pump subunit B (V-ATPase subunit B) (Vacuolar proton pump subunit B)	Vacuolar proton pump subunit B (V-ATPase subunit B) (Vacuolar proton pump subunit B)	21.0204	46.3265	29.5918	High	High	High	10	19	13	17	58	19	10	19	13	3 v 3	-0.558957	0.0785876	0.305761	3 v 3	-1.01203	0.0427492	0.165848	3 v 3	-0.453071	0.0969721	0.28273	3 v 2	1.35468	0.00317562	0.412119	3 v 2	0.852426	0.191698	0.844776	3 v 2	1.9549	0.0245657	0.488339	2 v 2
E1JIQ7	E1JIQ7, Q0KI47	E1JIQ7, Q0KI47	E1JIQ7, Q0KI47	CG32921-ORFB	CG32921-ORFB	CG32921-ORFB	Uncharacterized protein, isoform E	Uncharacterized protein, isoform E	Uncharacterized protein, isoform E	1.43885	7.19424	1.79856	Medium	High	High	1	4	2	1	5	3	1	4	2	3 v 3	-2.82839	0.154686	0.394333	3 v 3	0.490659	0.645412	0.750842	3 v 3	3.31905	0.0113253	0.130386	3 v 1	2.78014	NA	NA	3 v 1	-0.678072	NA	NA	3 v 1	-0.597599	NA	NA	2 v 2
E1JIR4	A0A0B4KGG8, A8QI34, E1JIR4, P13607	E1JIR4	A0A0B4KGG8, A4IJ54, A8QI34, B5RIT8, C8VUY7, E1JIR4, E6PBW0, I7J4E4, P13607, Q9U458	Atpalpha	Atpalpha	Atpalpha	Sodium/potassium-transporting ATPase subunit alpha	Sodium/potassium-transporting ATPase subunit alpha	Sodium/potassium-transporting ATPase subunit alpha	38.4232	53.1936	42.4152	High	High	High	38	52	41	78	176	69	38	1	41	3 v 2	-0.845029	0.0289024	0.237884	3 v 3	-4.25484	0.0629399	0.19561	2 v 3	-2.29191	0.0299142	0.180693	2 v 1	0.926557	NA	NA	3 v 1	0.119919	NA	NA	3 v 1	3.11069	NA	NA	1 v 2
E1JIS4	E1JIS4	E1JIS4	B3DNG2, E1JIS4, F1DKP8, F1DKP9, Q6IJI1	Dmel\CG34034	Dmel\CG34034	Dmel\CG34034	Uncharacterized protein	Uncharacterized protein	Uncharacterized protein	18.5185	6.66667	6.66667	High	Medium	High	2	1	1	2	1	1	2	1	1	2 v 2	-3.78472	0.0303212	0.237884	2 v 2	-2.24109	0.143502	0.296704	2 v 2	1.54364	0.135462	0.325834	2 v 0	NA	NA	NA	2 v 0	NA	NA	NA	2 v 0	NA	NA	NA	1 v 1
E1JIT4	E1JIT4	E1JIT4	E1JIT4	Pfdn5	Pfdn5	Pfdn5	Prefoldin 5, isoform B	Prefoldin 5, isoform B	Prefoldin 5, isoform B	20.8333	60.119	22.0238	High	High	High	4	8	4	4	18	4	4	8	4	3 v 3	-0.420194	0.451269	0.6347	3 v 3	0.117163	0.786409	0.857785	3 v 3	0.537356	0.0190588	0.149257	3 v 2	0.292844	0.0226963	0.495572	3 v 2	0.281521	0.546535	0.847264	3 v 2	-0.171769	0.0847813	0.538032	2 v 2
E1JIZ4	E1JIZ4, E1JIZ5, Q9VB69	E1JIZ4, E1JIZ5, Q9VB69	E1JIZ4, E1JIZ5, Q9U1J0, Q9VB69	Men-b	Men-b	Men-b	Malic enzyme	Malic enzyme	Malic enzyme	17.9487	24.359	15.5449	High	High	High	11	13	8	14	24	10	11	13	8	3 v 3	-2.4403	0.0301808	0.237884	3 v 3	-2.67592	0.0129739	0.118878	3 v 3	-0.235617	0.304696	0.482854	3 v 2	2.52219	0.162759	0.533322	3 v 2	0.436294	0.30414	0.844776	3 v 2	2.93001	0.140131	0.545787	2 v 2
E1JJE6	E1JJE6, M9PDU2, M9PGH2, M9PGQ4, M9PJ56	E1JJE6, M9PDU2, M9PGH2, M9PGQ4, M9PJ56, Q9W4A6	B3DNA0, E1JJE6, M9PDU2, M9PGH2, M9PGQ4, M9PJ56, Q9W4A6	OtopLa	OtopLa	OtopLa	Otopetrin-like a, isoform C	Otopetrin-like a, isoform C	Otopetrin-like a, isoform C	9.58628	6.25631	2.21998	High	High	High	9	6	3	11	7	4	4	6	3	3 v 3	0.770938	0.571573	0.723742	3 v 3	-4.40206	0.0165167	0.130417	3 v 3	-5.173	0.0796038	0.26281	3 v 1	-2.30349	NA	NA	3 v 1	0.664673	NA	NA	3 v 1	5.42702	NA	NA	2 v 2
E2QCF1	A0A0B4LFH8, E2QCF1, Q7KN85	E2QCF1	A0A0B4LFH8, E2QCF1, Q6AWP8, Q7JNC6, Q7KN85	ATPCL	ATPCL	ATPCL	ATP-citrate synthase (EC 2.3.3.8) (ATP-citrate (pro-S-)-lyase) (Citrate cleavage enzyme)	ATP-citrate synthase (EC 2.3.3.8) (ATP-citrate (pro-S-)-lyase) (Citrate cleavage enzyme)	ATP-citrate synthase (EC 2.3.3.8) (ATP-citrate (pro-S-)-lyase) (Citrate cleavage enzyme)	19.3607	43.2877	25.6621	High	High	High	22	40	23	28	87	29	22	1	23	2 v 2	-0.699247	0.487407	0.66469	2 v 2	-0.711704	0.318359	0.455766	2 v 2	-0.0124565	0.97202	0.9819	2 v 1	0.205496	NA	NA	2 v 1	0.178365	NA	NA	2 v 1	0.501192	NA	NA	1 v 1
E2QCG7	E2QCG7	E2QCG7	E2QCG7	eIF3b	eIF3b	eIF3b	Eukaryotic translation initiation factor 3 subunit B (eIF3b) (Eukaryotic translation initiation factor 3 subunit 9)	Eukaryotic translation initiation factor 3 subunit B (eIF3b) (Eukaryotic translation initiation factor 3 subunit 9)	Eukaryotic translation initiation factor 3 subunit B (eIF3b) (Eukaryotic translation initiation factor 3 subunit 9)	10	23.913	10.7246	High	High	High	9	17	8	12	33	9	9	17	8	3 v 3	0.100085	0.542914	0.701017	3 v 3	0.760783	0.0511572	0.179317	3 v 3	0.660698	0.0482509	0.218228	3 v 2	-0.1537	0.149594	0.533322	3 v 2	0.0799235	0.554909	0.847264	3 v 2	-0.81636	0.222603	0.586554	2 v 2
E2QCS7	E2QCS7	E2QCS7	A0A0B4KEQ7, C0PUX3, E1JHL2, E2QCS7, Q1WWD7, Q3HKQ4, Q7K3Q3	Dmel\CG17097	Dmel\CG17097	Dmel\CG17097	AB hydrolase-1 domain-containing protein	AB hydrolase-1 domain-containing protein	AB hydrolase-1 domain-containing protein	18.6753	15.9154	13.0635	High	High	High	17	14	12	41	20	15	17	14	12	3 v 3	-4.81829	0.00901344	0.189564	3 v 3	-0.0886084	0.821474	0.881039	3 v 3	4.72968	0.0124169	0.137095	3 v 1	4.17284	NA	NA	3 v 1	-0.0824622	NA	NA	3 v 1	-0.598284	NA	NA	2 v 2
E2QD63	E2QD63	E2QD63	E2QD63	HIP-R	HIP-R	HIP-R	Hsc/Hsp70-interacting protein related, isoform B (Hsc/Hsp70-interacting protein related, isoform D)	Hsc/Hsp70-interacting protein related, isoform B (Hsc/Hsp70-interacting protein related, isoform D)	Hsc/Hsp70-interacting protein related, isoform B (Hsc/Hsp70-interacting protein related, isoform D)	14.3236	42.1751	9.28382	High	High	High	5	14	3	7	34	3	5	14	3	3 v 3	-1.33872	0.31112	0.541743	3 v 3	-0.335241	0.151017	0.304202	3 v 3	1.00348	0.366719	0.539575	3 v 2	-0.286222	0.188546	0.533322	3 v 2	-0.634937	0.262393	0.844776	3 v 2	-0.423033	0.199853	0.584389	2 v 2
E4NKJ3	A4V4Q6, E4NKJ3, P36188	E4NKJ3	A4V4Q6, E4NKJ3, P36188	wupA	wupA	wupA	GH04081p (Wings up A, isoform H)	GH04081p (Wings up A, isoform H)	GH04081p (Wings up A, isoform H)	31.1538	20.3846	30.3846	High	High	High	13	8	14	21	13	20	5	1	5	3 v 3	0.0567479	0.870705	0.918471	3 v 3	-3.10661	0.0241493	0.143063	3 v 3	-3.16336	0.00339978	0.118548	3 v 2	-0.185971	0.0115149	0.464138	3 v 2	-0.377839	0.44491	0.844776	3 v 2	3.11165	0.0443002	0.52745	2 v 2
F0JAG6	F0JAG6, M9MS06, M9PGA7, P18091	F0JAG6, M9MS06, M9PGA7, P18091	F0JAG6, M9MS06, M9PGA7, P18091	Actn	Actn	Actn	Alpha actinin, isoform F (RH55631p)	Alpha actinin, isoform F (RH55631p)	Alpha actinin, isoform F (RH55631p)	18.3946	37.4582	11.1483	High	High	High	15	28	8	17	44	9	15	28	8	3 v 3	0.157408	0.577794	0.728193	3 v 3	-1.71724	0.0386855	0.159237	3 v 3	-1.87464	0.013558	0.138369	3 v 2	-0.840184	0.284569	0.569093	3 v 2	-0.447705	0.402733	0.844776	3 v 2	0.963655	0.0270722	0.510509	2 v 2
F3YDF1	A0A0B4KFY4, F3YDF1	A0A0B4KFY4, F3YDF1	A0A0B4KFY4, F3YDF1	YME1L	YME1L	YME1L	ATP-dependent zinc metalloprotease YME1L (EC 3.4.24.-) (YME1-like ATPase)	ATP-dependent zinc metalloprotease YME1L (EC 3.4.24.-) (YME1-like ATPase)	ATP-dependent zinc metalloprotease YME1L (EC 3.4.24.-) (YME1-like ATPase)	6.62162	32.4324	6.48649	High	High	High	6	21	4	6	43	4	6	21	4	3 v 3	0.108098	0.880042	0.924233	3 v 3	0.0258797	0.933676	0.957872	3 v 3	-0.0822188	0.930763	0.952688	3 v 2	0.574458	0.690152	0.80915	3 v 2	0.473934	0.0685061	0.844776	3 v 2	0.191278	0.358539	0.636716	2 v 2
F6J1D0	F6J1D0	F6J1D0	F6J1D0	sqh	sqh	sqh	CG3595 (Spaghetti squash, isoform B) (Spaghetti squash, isoform C) (Spaghetti squash, isoform D) (Spaghetti squash, isoform E)	CG3595 (Spaghetti squash, isoform B) (Spaghetti squash, isoform C) (Spaghetti squash, isoform D) (Spaghetti squash, isoform E)	CG3595 (Spaghetti squash, isoform B) (Spaghetti squash, isoform C) (Spaghetti squash, isoform D) (Spaghetti squash, isoform E)	18.9655	52.2989	22.4138	High	High	High	3	8	3	3	13	5	3	8	3	3 v 3	0.565265	0.35533	0.567348	3 v 3	-0.101166	0.908085	0.940217	3 v 3	-0.666431	0.212658	0.406313	3 v 2	-0.377411	0.757748	0.86132	3 v 2	-0.0299376	0.911644	0.967449	3 v 2	0.166644	0.931661	0.948402	2 v 2
H5V8B8	H5V8B8, M9MQH9, M9NDI6	H5V8B8, M9MQH9, M9NDI6	H5V8B8, M9MQH9, M9NDI6, Q8MT47	Pp2A-29B	Pp2A-29B	Pp2A-29B	MIP33436p1 (Protein phosphatase 2A at 29B, isoform E)	MIP33436p1 (Protein phosphatase 2A at 29B, isoform E)	MIP33436p1 (Protein phosphatase 2A at 29B, isoform E)	9.23077	30.4615	18.7692	High	High	High	7	19	12	7	32	14	7	19	12	3 v 3	0.472919	0.291519	0.526804	3 v 3	0.174174	0.522797	0.641463	3 v 3	-0.298745	0.184798	0.373759	3 v 2	-1.0557	0.292322	0.569093	3 v 2	-0.358053	0.166898	0.844776	3 v 2	-0.737192	0.219134	0.586554	2 v 2
I0DHK3	I0DHK3	I0DHK3	I0DHK3	Prosalpha6	Prosalpha6	Prosalpha6	Proteasome subunit alpha type	Proteasome subunit alpha type	Proteasome subunit alpha type	48.3871	75.2688	50.1792	High	High	High	13	19	11	21	54	16	13	19	11	3 v 3	-0.931726	0.249234	0.495665	3 v 3	0.154541	0.653528	0.757632	3 v 3	1.08627	0.0705394	0.245655	3 v 2	0.0461614	0.149368	0.533322	3 v 2	-0.306018	0.067022	0.844776	3 v 2	-0.74399	0.0973415	0.538032	2 v 2
M9MQH9	H5V8B8, M9MQH9, M9NDI6	H5V8B8, M9MQH9, M9NDI6	H5V8B8, M9MQH9, M9NDI6, Q8MT47	Pp2A-29B	Pp2A-29B	Pp2A-29B	Protein phosphatase 2A at 29B, isoform C	Protein phosphatase 2A at 29B, isoform C	Protein phosphatase 2A at 29B, isoform C	10.1523	35.7022	20.643	High	High	High	7	20	12	7	34	14	7	20	12	3 v 3	0.485193	0.29497	0.526804	3 v 3	0.171123	0.525218	0.642864	3 v 3	-0.31407	0.196179	0.385366	3 v 2	-1.08088	0.29832	0.570897	3 v 2	-0.364829	0.174941	0.844776	3 v 2	-0.739392	0.22021	0.586554	2 v 2
M9MRC9	M9MRC9	M9MRC9	M9MRC9	RpL27A	RpL27A	RpL27A	60S ribosomal protein L27a	60S ribosomal protein L27a	60S ribosomal protein L27a	53.6913	52.349	47.651	High	High	High	11	10	9	111	93	63	11	10	9	3 v 3	0.23221	0.32721	0.546539	3 v 3	0.40917	0.0371192	0.155956	3 v 3	0.17696	0.243729	0.433848	3 v 2	-0.00471661	0.988717	0.994551	3 v 2	0.0527435	0.825338	0.938977	3 v 2	-0.289924	0.474778	0.686296	2 v 2
M9MRD0	M9MRD0, M9PE40	M9MRD0, M9PE40	M9MRD0, M9PE40	Uch	Uch	Uch	Ubiquitin carboxyl-terminal hydrolase (EC 3.4.19.12)	Ubiquitin carboxyl-terminal hydrolase (EC 3.4.19.12)	Ubiquitin carboxyl-terminal hydrolase (EC 3.4.19.12)	18.0617	45.3744	13.2159	High	High	High	3	8	2	4	15	2	3	8	2	3 v 3	-1.15675	0.275455	0.513872	3 v 3	0.702701	0.0640161	0.196277	3 v 3	1.85945	0.0976503	0.28348	3 v 2	-0.0827639	0.864034	0.925401	3 v 2	-0.467191	0.548954	0.847264	3 v 2	-1.33886	0.3005	0.621289	2 v 2
M9MRD1	M9MRD1, M9MRD4, M9MRD6, M9MRF5, M9PC23, M9PC84, M9PCM8, M9PEP8, Q8T9A8	M9MRD1, M9MRD4, M9MRD6, M9MRF5, M9PC23, M9PC84, M9PCM8	M9MRD1, M9MRD4, M9MRD6, M9MRF5, M9PC23, M9PC84, M9PCM8	Msp300	Msp300	Msp300	Muscle-specific protein 300 kDa, isoform D	Muscle-specific protein 300 kDa, isoform D	Muscle-specific protein 300 kDa, isoform D	0.429324	1.07736	0.502228	High	High	High	6	14	8	17	24	14	5	3	2	3 v 3	-0.757865	0.359457	0.568722	3 v 3	0.0545636	0.854537	0.904998	3 v 3	0.812429	0.432431	0.584408	3 v 2	-0.138882	0.790716	0.878487	3 v 2	-1.00645	0.382294	0.844776	3 v 2	-1.28983	0.391744	0.656265	2 v 2
M9MRG2	M9MRG2, X2JDP6	M9MRG2, X2JDP6	M9MRG2, X2JDP6	Ndf	Ndf	Ndf	Glyoxylate reductase 1 homolog	Glyoxylate reductase 1 homolog	Glyoxylate reductase 1 homolog	2.6534	23.3831	2.6534	High	High	High	2	12	2	2	19	2	2	12	2	3 v 3	-0.358472	0.471146	0.653405	3 v 3	-0.52684	0.458719	0.588924	3 v 3	-0.168368	0.684577	0.769079	3 v 2	0.398297	0.677035	0.806951	3 v 2	0.434729	0.709497	0.885679	3 v 2	0.432508	0.79432	0.842663	2 v 2
M9MRX4	A8JNM4, A8JNM5, A8JNM6, A8JNM7, M9MRR4, M9MRS5, M9MRX1, M9MRX4, M9MS19, M9MSK6, M9PBV0, M9PEN3, M9PHP8, Q3KN55, Q7KU92, Q7KU95, Q9NCP8, X2JC49, X2JCM1, X2JGD3	A8JNM4, A8JNM5, A8JNM6, A8JNM7, M9MRR4, M9MRS5, M9MRX1, M9MRX4, M9MS19, M9MSK6, M9PEN3, Q7KU92, Q7KU95, X2JC49, X2JCM1, X2JGD3	A8JNM4, A8JNM5, A8JNM6, A8JNM7, M9MRR4, M9MRS5, M9MRX1, M9MRX4, M9MS19, M9MSK6, M9PEN3, M9PHP8, Q7KIS5, Q7KU92, Q7KU95, Q8SWY2, Q9NCP8, X2JC49, X2JCM1, X2JGD3	Ank2	Ank2	Ank2	Ankyrin 2, isoform U	Ankyrin 2, isoform U	Ankyrin 2, isoform U	8.92396	5.07412	4.97087	High	High	High	14	8	6	15	8	6	12	7	5	3 v 3	0.0666456	0.673985	0.798578	3 v 3	-2.81287	0.00342938	0.0874182	3 v 3	-2.87951	0.00163907	0.0942701	3 v 2	-0.202191	0.360614	0.607436	3 v 2	-0.160388	0.366667	0.844776	3 v 2	2.78732	0.0139271	0.458286	2 v 2
M9MS48	M9MS48, Q02427, Q9VYD8	M9MS48, Q9VYD8	A0A1B2AJY5, A0A3Q7YR34, D3DMZ8, M9MS48, Q02427, Q9VYD8	Rbp1-like	Rbp1-like	Rbp1-like	Rbp1-like, isoform B	Rbp1-like, isoform B	Rbp1-like, isoform B	8.50202	16.5992	10.1215	High	High	High	2	4	2	2	11	3	2	1	2	3 v 3	1.14926	0.0482692	0.288757	3 v 3	1.76061	0.0439549	0.167095	3 v 3	0.611354	0.159622	0.347142	3 v 2	-0.760919	0.140505	0.533322	3 v 2	0.63396	0.0124535	0.841665	3 v 2	-1.46839	0.121036	0.545787	2 v 2
M9MSG8	A0A0S0WGQ9, E1JHB4, M9MRE5, M9MSG8, M9PB69, M9PCC7, M9PCW8, M9PF50, Q0E8L0, Q8IPG4, Q9VLS3	A0A0S0WGQ9, E1JHB4, M9MRE5, M9MSG8, M9PB69, M9PCC7, M9PCW8, M9PF50, Q0E8L0, Q8IPG4, Q9VLS3	A0A0S0WGQ9, E1JHB4, M9MRE5, M9MSG8, M9PB69, M9PCC7, M9PCW8, M9PF50, Q0E8L0, Q8IPG4, Q9VLS3	Piezo	Piezo	Piezo	Piezo-type mechanosensitive ion channel component	Piezo-type mechanosensitive ion channel component	Piezo-type mechanosensitive ion channel component	2.90082	3.48883	1.05841	High	High	High	6	7	2	6	10	2	6	7	2	3 v 3	-0.584218	0.627871	0.768985	3 v 3	-0.689803	0.415948	0.548351	3 v 3	-0.105585	0.799005	0.856213	3 v 2	-0.242745	0.301069	0.572723	3 v 2	0.20031	0.585357	0.848111	3 v 2	0.223889	0.128556	0.545787	2 v 2
M9MSL3	M9MSL3, Q9VUC1	M9MSL3	M9MSL3, Q9VUC1, Q9XZT5	Hsc70Cb	Hsc70Cb	Hsc70Cb	Hsc70Cb, isoform G (Hsc70Cb, isoform H)	Hsc70Cb, isoform G (Hsc70Cb, isoform H)	Hsc70Cb, isoform G (Hsc70Cb, isoform H)	31.8182	52.8708	32.7751	High	High	High	25	38	24	39	100	32	25	1	24	3 v 3	-0.820075	0.332146	0.546539	3 v 3	0.4685	0.150665	0.304202	3 v 3	1.28857	0.102252	0.28875	3 v 2	0.0699557	0.938371	0.965694	3 v 2	-0.263981	0.0412855	0.841665	3 v 2	-0.912459	0.107826	0.538032	2 v 2
M9ND95	A0A0S0WIH4, E1JHJ3, E1JHJ4, E1JHJ5, M9NCU7, M9ND95, M9NEP1, M9NF46, P05661, Q7JQV2	E1JHJ4, M9ND95	M9ND95	Mhc	Mhc	Mhc	Myosin heavy chain, isoform U	Myosin heavy chain, isoform U	Myosin heavy chain, isoform U	22.9861	40.0718	39.1483	High	High	High	43	78	76	55	108	108	43	4	1	3 v 3	-0.288904	0.632969	0.771717	3 v 3	-1.53479	0.179368	0.334453	3 v 3	-1.24589	0.0615295	0.234125	3 v 2	0.55322	0.661635	0.794084	3 v 2	0.309494	0.097168	0.844776	3 v 2	1.52159	0.433103	0.677008	2 v 2
M9NDH8	M9NDH8	M9NDH8	M9NDH8	mRpS6	mRpS6	mRpS6	Mitochondrial ribosomal protein S6, isoform B	Mitochondrial ribosomal protein S6, isoform B	Mitochondrial ribosomal protein S6, isoform B	21.0884	69.3878	50.3401	High	High	High	3	11	6	5	18	9	3	10	6	3 v 3	0.948589	0.0854162	0.310084	3 v 3	0.557906	0.192282	0.345083	3 v 3	-0.390683	0.210746	0.404958	3 v 2	-1.11281	0.293179	0.569093	3 v 2	0.0869341	0.807608	0.92487	3 v 2	-0.544295	0.604799	0.726657	2 v 2
M9NDI6	H5V8B8, M9MQH9, M9NDI6	H5V8B8, M9MQH9, M9NDI6	H5V8B8, M9MQH9, M9NDI6, Q8MT47	Pp2A-29B	Pp2A-29B	Pp2A-29B	Protein phosphatase 2A at 29B, isoform D	Protein phosphatase 2A at 29B, isoform D	Protein phosphatase 2A at 29B, isoform D	9.23077	30.4615	18.7692	High	High	High	7	19	12	7	32	14	7	19	12	3 v 3	0.472919	0.291519	0.526804	3 v 3	0.174174	0.522797	0.641463	3 v 3	-0.298745	0.184798	0.373759	3 v 2	-1.0557	0.292322	0.569093	3 v 2	-0.358053	0.166898	0.844776	3 v 2	-0.737192	0.219134	0.586554	2 v 2
M9NE68	M9NE68	M9NE68	M9NE68	Hsp23	Hsp23	Hsp23	Heat shock protein 23, isoform B	Heat shock protein 23, isoform B	Heat shock protein 23, isoform B	42.4731	66.129	58.0645	High	High	High	6	9	8	27	27	14	6	9	8	3 v 3	-2.88091	0.0191208	0.218515	3 v 3	-1.75732	0.0319084	0.148055	3 v 3	1.12359	0.0648306	0.237948	3 v 2	2.59299	0.00146761	0.397309	3 v 2	0.103613	0.667189	0.872715	3 v 2	1.59099	0.187548	0.57305	2 v 2
M9NE92	M9NCR7, M9ND31, M9NE92	M9NCR7, M9ND31, M9NE92	M9NCR7, M9ND31, M9NE92	Oscillin	Oscillin	Oscillin	Glucosamine-6-phosphate isomerase (EC 3.5.99.6) (Glucosamine-6-phosphate deaminase)	Glucosamine-6-phosphate isomerase (EC 3.5.99.6) (Glucosamine-6-phosphate deaminase)	Glucosamine-6-phosphate isomerase (EC 3.5.99.6) (Glucosamine-6-phosphate deaminase)	28.2051	13.9194	9.52381	High	High	High	8	4	3	9	7	3	8	4	3	3 v 3	-1.98509	0.0152908	0.214474	3 v 3	-1.5603	0.0100255	0.112453	3 v 3	0.424791	0.0473949	0.217823	3 v 2	2.00094	0.152274	0.533322	3 v 2	0.00911993	0.900701	0.965054	3 v 2	1.54935	0.132978	0.545787	2 v 2
M9NEZ5	E1JJF8, E1JJF9, M9NEZ5	E1JJF8, E1JJF9, M9NEZ5	C0PTX6, E1JJF8, E1JJF9, M9NEZ5	Nrg	Nrg	Nrg	Neuroglian, isoform G	Neuroglian, isoform G	Neuroglian, isoform G	10.848	17.8762	7.18105	High	High	High	13	21	9	15	30	14	13	21	9	3 v 3	-0.141824	0.755952	0.849342	3 v 3	-1.25218	0.0919315	0.238001	3 v 3	-1.11035	0.231141	0.423026	3 v 2	0.710723	0.0201606	0.495572	3 v 2	0.558284	0.576875	0.848111	3 v 2	1.41892	0.364153	0.639803	2 v 2
M9NF14	M9NF14, Q0KHU2	M9NF14, Q0KHU2	E1JJM0, M9NF14, Q0KHU2, Q8IGK4	Imp	Imp	Imp	IGF-II mRNA-binding protein, isoform L (IGF-II mRNA-binding protein, isoform M)	IGF-II mRNA-binding protein, isoform L (IGF-II mRNA-binding protein, isoform M)	IGF-II mRNA-binding protein, isoform L (IGF-II mRNA-binding protein, isoform M)	13.4796	40.5956	29.4671	High	High	High	9	24	19	9	57	33	1	1	1	3 v 3	1.87234	0.0240034	0.230776	3 v 3	1.71195	0.0359058	0.152941	3 v 3	-0.160384	0.0928598	0.276119	3 v 2	-3.54018	0.150377	0.533322	3 v 2	-1.38311	0.395051	0.844776	3 v 2	-3.42456	0.163611	0.559678	2 v 2
M9NF46	A0A0S0WIH4, E1JHJ3, E1JHJ4, E1JHJ5, M9NCU7, M9ND95, M9NEP1, M9NF46, P05661, Q7JQV2	E1JHJ3, M9NF46	E1JHJ3, M9NF46	Mhc	Mhc	Mhc	Myosin heavy chain, isoform R	Myosin heavy chain, isoform R	Myosin heavy chain, isoform R	20.5912	38.1244	38.9399	High	High	High	40	76	76	51	106	109	40	1	1	3 v 2	-0.25624	0.269475	0.512307	3 v 3	-2.78401	0.287196	0.429579	2 v 3	-0.694997	0.60428	0.712551	2 v 1	-0.0954803	NA	NA	3 v 1	-0.236278	NA	NA	3 v 1	-0.370715	NA	NA	2 v 2
M9NFC0	M9NFC0	M9NFC0	M9NFC0	wupA	wupA	wupA	Wings up A, isoform I	Wings up A, isoform I	Wings up A, isoform I	47.2362	26.6332	46.2312	High	High	High	13	8	12	25	12	20	5	1	3	3 v 3	1.72293	0.362972	0.569418	3 v 3	-3.96334	0.0287909	0.147345	3 v 3	-5.68627	0.0186195	0.14717	3 v 1	-0.111645	NA	NA	3 v 1	-0.097208	NA	NA	3 v 1	4.6803	NA	NA	2 v 2
M9NFH8	M9NFH8, M9PCU8, Q9VVA4	M9NFH8, M9PCU8, Q9VVA4	M9NFH8, M9PCU8, Q7KUQ2, Q86PB9, Q9VVA4	GS	GS	GS	Uncharacterized protein, isoform F (EC 1.-.-.-) (EC 1.4.-.-) (EC 1.4.1.14) (Uncharacterized protein, isoform G)	Uncharacterized protein, isoform F (EC 1.-.-.-) (EC 1.4.-.-) (EC 1.4.1.14) (Uncharacterized protein, isoform G)	Uncharacterized protein, isoform F (EC 1.-.-.-) (EC 1.4.-.-) (EC 1.4.1.14) (Uncharacterized protein, isoform G)	15.9338	32.6714	10.6383	High	High	High	30	58	20	32	101	21	30	58	20	3 v 3	-0.568015	0.0539867	0.29539	3 v 3	-0.675603	0.0144373	0.123775	3 v 3	-0.107588	0.553084	0.672994	3 v 2	0.144728	0.317084	0.577408	3 v 2	-0.309446	0.383254	0.844776	3 v 2	0.404521	0.1348	0.545787	2 v 2
M9NFM7	A8JNK7, M9NFM7, Q8IRB4, Q9VZC7	A8JNK7, M9NFM7, Q8IRB4, Q9VZC7	A8JNK7, M9NFM7, Q6NN74, Q8IRB4, Q9VZC7	DOR	DOR	DOR	Diabetes and obesity regulated, isoform G (Diabetes and obesity regulated, isoform H)	Diabetes and obesity regulated, isoform G (Diabetes and obesity regulated, isoform H)	Diabetes and obesity regulated, isoform G (Diabetes and obesity regulated, isoform H)	14.1487	11.7506	3.83693	High	High	High	5	4	2	7	6	2	5	4	2	3 v 3	-2.60257	0.0350243	0.248119	3 v 3	-2.2348	0.0799375	0.220936	3 v 3	0.367769	0.783535	0.849776	3 v 1	2.0095	NA	NA	3 v 1	0.139236	NA	NA	3 v 1	3.31524	NA	NA	1 v 2
M9NH07	B9EQV5, M9NH07	M9NH07, M9PHR2	M9NH07	up	up	up	Upheld, isoform N	Upheld, isoform N	Upheld, isoform N	37.3096	35.2792	48.731	High	High	High	24	18	28	59	28	62	2	1	1	3 v 3	-0.0974736	0.927555	0.949422	3 v 3	-3.2894	0.0094443	0.109586	3 v 3	-3.19193	0.0482791	0.218228	3 v 2	1.28852	0.141131	0.533322	3 v 2	1.58955	0.536302	0.847264	3 v 2	4.95833	0.1562	0.559104	2 v 2
M9PB84	M9PB84	M9PB84	M9PB84	RpS2	RpS2	RpS2	40S ribosomal protein S2	40S ribosomal protein S2	40S ribosomal protein S2	67.4157	67.0412	61.7978	High	High	High	21	23	20	219	263	191	21	23	20	3 v 3	0.222565	0.298819	0.526804	3 v 3	0.440316	0.00589819	0.109503	3 v 3	0.217751	0.232914	0.424541	3 v 2	-0.0412172	0.94042	0.966923	3 v 2	0.141763	0.558539	0.847264	3 v 2	-0.302238	0.412848	0.663719	2 v 2
M9PB90	M9PB90	M9PB90	M9PB90, Q7KMK9	Cand1	Cand1	Cand1	Cullin-associated and neddylation-dissociated 1, isoform B	Cullin-associated and neddylation-dissociated 1, isoform B	Cullin-associated and neddylation-dissociated 1, isoform B	3.60577	14.1827	4.56731	High	High	High	5	19	6	5	27	6	5	19	6	3 v 3	-0.72514	0.046388	0.285562	3 v 3	0.0468671	0.936465	0.958324	3 v 3	0.772007	0.198852	0.387633	3 v 2	0.290978	0.00567226	0.429511	3 v 2	-0.286937	0.240613	0.844776	3 v 2	-0.56526	0.564711	0.709201	2 v 2
M9PBL3	M9PBL3	M9PBL3	M9PBL3	Hsp83	Hsp83	Hsp83	HSP 82 (Heat shock protein 83)	HSP 82 (Heat shock protein 83)	HSP 82 (Heat shock protein 83)	39.6095	61.6457	41.841	High	High	High	29	53	34	67	211	59	27	50	32	3 v 3	-0.969061	0.156674	0.398644	3 v 3	0.808584	0.0477603	0.174187	3 v 3	1.77765	0.0233984	0.164527	3 v 2	0.27292	0.42068	0.643756	3 v 2	-0.266759	0.173801	0.844776	3 v 2	-1.22873	0.127114	0.545787	2 v 2
M9PBN7	M9PBN7	M9PBN7	M9PBN7	cpb	cpb	cpb	F-actin-capping protein subunit beta	F-actin-capping protein subunit beta	F-actin-capping protein subunit beta	6.88406	32.971	13.0435	High	High	High	2	9	4	2	14	4	2	9	4	3 v 3	-0.374553	0.544773	0.701017	3 v 3	-0.810115	0.0899219	0.235477	3 v 3	-0.435562	0.389417	0.557633	3 v 2	-0.315251	0.621577	0.768487	3 v 2	-0.191554	0.832652	0.943506	3 v 2	0.400432	0.748341	0.816831	2 v 2
M9PBR6	M9PBR6, Q8I0D5, Q8I934, Q8I935, Q9VRR4	M9PBR6, Q8I0D5, Q8I934, Q8I935, Q9VRR4	I0DHK9, M9PBR6, Q8I935, Q8IGR6	CG10977	CG10977	CG10977	Uncharacterized protein, isoform F	Uncharacterized protein, isoform F	Uncharacterized protein, isoform F	5.35168	5.9633	2.14067	High	High	Medium	4	5	2	4	8	2	4	4	1	3 v 3	-2.2391	0.0527628	0.29539	3 v 3	-0.53455	0.307998	0.44915	3 v 3	1.70455	0.0148517	0.138925	3 v 2	2.22889	0.295321	0.569093	3 v 2	0.268732	0.558066	0.847264	3 v 2	0.721838	0.599254	0.725064	2 v 2
M9PBU9	M9PBU9	M9PBU9	M9PBU9	eys	eys	eys	Eyes shut, isoform E	Eyes shut, isoform E	Eyes shut, isoform E	5.14706	0.873162	7.21507	High	High	High	11	2	16	13	2	20	11	2	16	3 v 3	0.217902	0.733074	0.835086	3 v 3	-3.49113	0.00344217	0.0874182	3 v 3	-3.70903	0.00886098	0.126458	3 v 1	-0.2106	NA	NA	3 v 1	-0.425388	NA	NA	3 v 1	3.20337	NA	NA	2 v 2
M9PBZ9	M9PBZ9	M9PBZ9	M9PBZ9	eIF4E1	eIF4E1	eIF4E1	eIF-4F 25 kDa subunit	eIF-4F 25 kDa subunit	eIF-4F 25 kDa subunit	12.7413	28.1853	15.444	High	High	High	2	6	3	3	19	4	2	6	3	3 v 3	-0.0449307	0.918479	0.946054	3 v 3	1.12434	0.0583463	0.188784	3 v 3	1.16927	0.0233791	0.164527	3 v 2	-2.00377	0.00129144	0.397309	3 v 2	-1.68585	0.0915559	0.844776	3 v 2	-3.09326	0.0589762	0.531657	2 v 2
M9PC43	B5RIM9, M9PC43, M9PET0, P13706	B5RIM9, M9PC43, M9PET0, P13706	B5RIM9, D5AEK2, G3E6Y2, M9PC43, M9PET0, P13706	Gpdh1	Gpdh1	Gpdh1	Glycerol-3-phosphate dehydrogenase [NAD(+)] (EC 1.1.1.8)	Glycerol-3-phosphate dehydrogenase [NAD(+)] (EC 1.1.1.8)	Glycerol-3-phosphate dehydrogenase [NAD(+)] (EC 1.1.1.8)	40.7932	46.1756	26.3456	High	High	High	13	14	7	23	30	9	13	14	7	3 v 3	-0.406851	0.324289	0.546539	3 v 3	-2.09331	0.0140476	0.12278	3 v 3	-1.68646	0.00335206	0.118548	3 v 2	0.981475	0.427465	0.648074	3 v 2	0.888066	0.447357	0.844776	3 v 2	2.73647	0.150416	0.54798	2 v 2
M9PC89	M9PC89	M9PC89	M9PC89	snRNP-U1-70K	snRNP-U1-70K	snRNP-U1-70K	U1 small nuclear ribonucleoprotein 70 kDa	U1 small nuclear ribonucleoprotein 70 kDa	U1 small nuclear ribonucleoprotein 70 kDa	3.57143	23.2143	21.4286	High	High	High	2	11	9	2	19	13	2	11	9	3 v 3	0.775986	0.0596367	0.298588	3 v 3	0.80309	0.371201	0.507245	3 v 3	0.0271045	0.977686	0.984262	3 v 2	-2.1591	0.0190223	0.495572	3 v 2	-1.22079	0.134783	0.844776	3 v 2	-1.8761	0.419193	0.665189	2 v 2
M9PC99	M9PC99, Q9VQ94	M9PC99, Q9VQ94	M9PC99, Q9VQ94	Sec24CD	Sec24CD	Sec24CD	Secretory 24CD, isoform C	Secretory 24CD, isoform C	Secretory 24CD, isoform C	4.46791	20.7961	7.63607	High	High	High	5	20	7	6	35	11	5	20	7	3 v 3	-0.912414	0.153011	0.391544	3 v 3	-0.112362	0.477668	0.602569	3 v 3	0.800052	0.232525	0.424406	3 v 2	0.278516	0.246126	0.555813	3 v 2	-0.280205	0.435018	0.844776	3 v 2	-0.179761	0.758952	0.822864	2 v 2
M9PCE8	M9PCE8	M9PCE8	M9PCE8	Acer	Acer	Acer	Angiotensin-converting enzyme (EC 3.4.-.-)	Angiotensin-converting enzyme (EC 3.4.-.-)	Angiotensin-converting enzyme (EC 3.4.-.-)	6.8254	9.68254	4.12698	High	High	High	5	7	3	5	9	3	5	7	3	3 v 3	0.612574	0.0887979	0.315361	3 v 3	-0.103805	0.48869	0.614171	3 v 3	-0.71638	0.0717474	0.247805	3 v 2	-0.203962	0.691283	0.809359	3 v 2	0.45111	0.0786169	0.844776	3 v 2	0.431643	0.0945333	0.538032	2 v 2
M9PCI2	M9PCI2	M9PCI2	M9PCI2	NHP2	NHP2	NHP2	GEO11453p1 (NHP2, isoform B)	GEO11453p1 (NHP2, isoform B)	GEO11453p1 (NHP2, isoform B)	17.5	60.625	20.625	High	High	High	3	8	4	4	15	4	3	8	4	3 v 3	1.83408	0.00576574	0.171522	3 v 3	1.7894	0.00126837	0.0722493	3 v 3	-0.0446801	0.796334	0.855602	3 v 2	-0.950708	0.0266813	0.495572	3 v 2	0.999777	0.0599668	0.841665	3 v 2	-0.755964	0.000508027	0.380064	2 v 2
M9PCQ1	M9PCQ1, Q8IPJ7	M9PCQ1, Q8IPJ7	A0A6C0PTF0, D3DMD4, M9PCQ1, Q8IPJ7	Cpr	Cpr	Cpr	NADPH--cytochrome P450 reductase (CPR) (P450R) (EC 1.6.2.4)	NADPH--cytochrome P450 reductase (CPR) (P450R) (EC 1.6.2.4)	NADPH--cytochrome P450 reductase (CPR) (P450R) (EC 1.6.2.4)	12.9602	25.6259	7.36377	High	High	High	7	16	5	8	24	5	7	16	5	3 v 3	-0.27905	0.103619	0.323599	3 v 3	-0.790045	0.0994264	0.24292	3 v 3	-0.510995	0.276277	0.458502	3 v 2	1.21048	0.338229	0.593678	3 v 2	0.875351	0.490516	0.844776	3 v 2	1.7171	0.414435	0.663719	2 v 2
M9PD09	M9PD09	M9PD09	M9PD09	Pfdn6	Pfdn6	Pfdn6	GEO08974p1 (Prefoldin 6, isoform B)	GEO08974p1 (Prefoldin 6, isoform B)	GEO08974p1 (Prefoldin 6, isoform B)	34.4	64.8	15.2	High	High	High	5	8	2	5	18	2	5	8	2	3 v 3	-0.471949	0.474849	0.655536	3 v 3	0.0695076	0.89214	0.930868	3 v 3	0.541456	0.105725	0.291997	3 v 2	0.436478	0.279472	0.569093	3 v 2	0.475881	0.131712	0.844776	3 v 2	-0.046596	0.747234	0.816409	2 v 2
M9PD18	M9PD18	M9PD18	M9PD18, Q8MLX7, Q8MXF7, V9GZU6	Vha68-1	Vha68-1	Vha68-1	H(+)-transporting two-sector ATPase (EC 7.1.2.2)	H(+)-transporting two-sector ATPase (EC 7.1.2.2)	H(+)-transporting two-sector ATPase (EC 7.1.2.2)	24.5928	29.6417	20.8469	High	High	High	13	13	11	18	34	16	5	3	3	3 v 3	-1.79851	0.166449	0.412402	3 v 3	-4.42038	0.0863822	0.228279	3 v 3	-2.62187	0.0417856	0.210806	3 v 1	1.91498	NA	NA	3 v 1	-0.620152	NA	NA	3 v 1	4.83594	NA	NA	1 v 2
M9PD27	M9PD27, M9PFR9, Q9VPH7	M9PD27, M9PFR9, Q9VPH7	D1Z373, M9PD27, M9PFR9	eRF1	eRF1	eRF1	Eukaryotic peptide chain release factor subunit 1	Eukaryotic peptide chain release factor subunit 1	Eukaryotic peptide chain release factor subunit 1	14.1876	24.9428	10.0686	High	High	High	6	10	5	8	25	9	6	10	5	3 v 3	-0.331377	0.518095	0.680347	3 v 3	-1.58268	0.031792	0.148055	3 v 3	-1.25131	0.0326229	0.188597	3 v 2	-0.155807	0.851098	0.91938	3 v 2	-0.256473	0.082849	0.844776	3 v 2	1.31664	0.245332	0.592413	2 v 2
M9PDB8	M9NDR2, M9PDB8, M9PDL9	M9NDR2, M9PDB8, M9PDL9	D3DMV8, M9NDR2, M9PDB8, M9PDL9	BicD	BicD	BicD	Bicaudal D, isoform D	Bicaudal D, isoform D	Bicaudal D, isoform D	1.37157	16.9576	0.997506	Medium	High	Medium	1	12	1	1	13	1	1	12	1	2 v 2	0.0113073	0.986404	0.990082	2 v 2	-0.28674	0.66077	0.76343	2 v 2	-0.298047	0.0916077	0.275436	2 v 2	-0.264793	0.181332	0.533322	2 v 2	-0.253486	0.748126	0.907694	2 v 2	0.0332542	0.828873	0.866341	2 v 2
M9PDR0	M9PD73, M9PDF6, M9PDR0, Q9VIT9	M9PD73, M9PDF6, M9PDR0, Q9VIT9	A0ZWM2, A0ZWM4, A0ZWM6, A0ZWM8, A0ZWN0, A0ZWN2, A0ZWN6, A0ZWN8, A0ZWP0, M9PD73, M9PDF6, M9PDR0, Q9NFV5, Q9VIT9	Tep4	Tep4	Tep4	Thioester-containing protein 4, isoform C	Thioester-containing protein 4, isoform C	Thioester-containing protein 4, isoform C	6.20828	8.81175	1.26836	High	High	High	10	11	2	10	13	2	10	11	2	2 v 2	-0.346616	0.266126	0.509033	2 v 2	-2.24029	0.0683125	0.202853	2 v 2	-1.89368	0.029345	0.180693	2 v 1	0.180332	NA	NA	2 v 1	-0.0123133	NA	NA	2 v 1	1.98666	NA	NA	1 v 1
M9PDU4	M9PDU4, Q94519	M9PDU4, Q94519	A0A1B2AKC6, D2NUJ5, M9PDU4, Q94519	ND-ACP	ND-ACP	ND-ACP	Acyl carrier protein	Acyl carrier protein	Acyl carrier protein	12.1547	17.6796	21.547	High	High	High	3	4	5	4	11	6	3	4	5	3 v 3	-0.615408	0.654381	0.779025	3 v 3	-2.38479	0.0713835	0.207074	3 v 3	-1.76938	0.136122	0.326838	3 v 2	0.93728	0.672115	0.803554	3 v 2	0.850176	0.128822	0.844776	3 v 2	2.64736	0.0946747	0.538032	2 v 2
M9PDX8	M9PDX8	M9PDX8	M9PDX8, Q7JS69, Q86NM2	nrv3	nrv3	nrv3	Nervana 3, isoform E	Nervana 3, isoform E	Nervana 3, isoform E	18.2109	27.1565	11.1821	High	High	High	6	8	4	9	13	5	1	1	4	2 v 2	-0.187991	0.655168	0.779025	2 v 2	-5.49619	0.132447	0.286972	2 v 2	-5.3082	0.172289	0.35875	2 v 1	-0.0489096	NA	NA	2 v 1	-0.549339	NA	NA	2 v 1	3.7866	NA	NA	2 v 2
M9PE14	M9PE14	M9PE14	M9PE14	mRpL23	mRpL23	mRpL23	Mitochondrial ribosomal protein L23, isoform C (Mitochondrial ribosomal protein L23, isoform D)	Mitochondrial ribosomal protein L23, isoform C (Mitochondrial ribosomal protein L23, isoform D)	Mitochondrial ribosomal protein L23, isoform C (Mitochondrial ribosomal protein L23, isoform D)	10.6667	40	35.3333	High	High	High	3	8	7	4	23	13	2	7	6	3 v 3	1.05254	0.0842982	0.310015	3 v 3	0.832698	0.140696	0.295119	3 v 3	-0.219843	0.555572	0.674254	3 v 2	-1.31687	0.19093	0.533322	3 v 2	0.0537228	0.878685	0.96127	3 v 2	-0.909412	0.475474	0.686296	2 v 2
M9PE71	M9PDW0, M9PE71, Q86BQ0, Q9W0C1, Q9W0C2	M9PDW0, M9PE71, Q86BQ0, Q9W0C1, Q9W0C2	D0IQJ1, M9PDW0, M9PE71, Q86BQ0, Q9W0C1, Q9W0C2	nSyb	nSyb	nSyb	Neuronal synaptobrevin, isoform J	Neuronal synaptobrevin, isoform J	Neuronal synaptobrevin, isoform J	7.76699	16.0194	7.76699	High	High	High	1	2	1	2	5	1	1	2	1	1 v 2	-1.4498	NA	NA	1 v 2	-4.63963	NA	NA	2 v 2	-4.36672	0.167596	0.356076	2 v 0	NA	NA	NA	1 v 0	NA	NA	NA	2 v 0	NA	NA	NA	0 v 1
M9PEA6	M9PEA6	M9PEA6	A2VEP1, E4NKJ9, M9PEA6	RpS21	RpS21	RpS21	40S ribosomal protein S21	40S ribosomal protein S21	40S ribosomal protein S21	68.6747	60.241	69.8795	High	High	High	9	7	9	48	100	64	9	7	9	3 v 3	0.152138	0.464176	0.648113	3 v 3	0.440043	0.0702664	0.205606	3 v 3	0.287905	0.397179	0.563834	3 v 2	0.123255	0.860777	0.923458	3 v 2	0.313875	0.450664	0.844776	3 v 2	-0.194241	0.278128	0.608511	2 v 2
M9PEK6	M9NEG4, M9NGE4, M9PEK6, M9PJN0, Q8IR54, Q8IR55, Q9VY43	M9NEG4, M9NGE4, M9PEK6, M9PJN0, Q8IR54, Q8IR55, Q9VY43	M9NEG4, M9NGE4, M9PEK6, M9PJN0, Q1KN24, Q8IR54, Q8IR55, Q9NCL3, Q9NCW7, Q9VY43	mud	mud	mud	Mushroom body defect, isoform L	Mushroom body defect, isoform L	Mushroom body defect, isoform L	2.19912	2.07917	0.959616	High	Medium	Medium	1	3	1	1	3	1	1	3	1	2 v 2	-1.18492	0.390919	0.590852	2 v 2	1.43502	0.205823	0.353816	2 v 2	2.61993	0.296369	0.476952	2 v 2	2.31316	NA	NA	2 v 2	0.292909	NA	NA	2 v 2	-1.62293	NA	NA	1 v 1
M9PF16	M9PF16, M9PHG4, Q00963	M9PF16, M9PHG4, Q00963	M9PF16, M9PHG4, Q00963, X4YME1	beta-Spec	beta-Spec	beta-Spec	Spectrin beta chain	Spectrin beta chain	Spectrin beta chain	22.9203	49.87	23.2669	High	High	High	56	108	50	71	210	60	55	107	49	3 v 3	-0.374802	0.261598	0.504458	3 v 3	-2.43595	0.00919148	0.109503	3 v 3	-2.06115	0.0486883	0.21861	3 v 2	0.938725	0.111384	0.533322	3 v 2	0.662618	0.44032	0.844776	3 v 2	3.25173	0.164201	0.559678	2 v 2
M9PF40	M9PF40	M9PF40	M9PF40	Pfdn2	Pfdn2	Pfdn2	Prefoldin 2, isoform B	Prefoldin 2, isoform B	Prefoldin 2, isoform B	21.6783	51.049	12.5874	High	High	High	3	7	2	4	15	3	3	7	2	3 v 3	-0.419858	0.324738	0.546539	3 v 3	0.032437	0.915146	0.942536	3 v 3	0.452295	0.120594	0.307476	3 v 2	0.118348	0.635942	0.776728	3 v 2	0.0225017	0.911567	0.967449	3 v 2	-0.23164	0.682823	0.775966	2 v 2
M9PFN1	M9PFN1	M9PFN1	M9PFN1	rept	rept	rept	RuvB-like helicase (EC 3.6.4.12)	RuvB-like helicase (EC 3.6.4.12)	RuvB-like helicase (EC 3.6.4.12)	22.0374	36.3825	21.4137	High	High	High	11	16	10	14	33	10	11	16	10	3 v 3	-1.27129	0.00994104	0.190921	3 v 3	0.72246	0.0535164	0.182825	3 v 3	1.99375	0.0108799	0.129693	3 v 2	0.726074	0.078754	0.533322	3 v 2	-0.450029	0.30941	0.844776	3 v 2	-1.29626	0.212744	0.586554	2 v 2
M9PFR8	M9PFR8, M9PFW8, Q9I7R5, Q9VV82	M9PFR8, M9PFW8, Q9I7R5, Q9VV82	B5RIL6, M9PFR8, M9PFW8, M9WT69, Q8SWQ9, Q8T094, Q9I7R5, Q9VV82	Arts	Arts	Arts	Artemis, isoform B	Artemis, isoform B	Artemis, isoform B	3.33333	10.463	3.7963	High	High	High	3	11	3	3	14	3	3	11	3	3 v 3	0.881917	0.111107	0.336826	3 v 3	1.24618	0.190907	0.344859	3 v 3	0.364259	0.415832	0.572726	3 v 2	-0.122142	0.598287	0.755039	3 v 2	0.901126	0.405698	0.844776	3 v 2	-0.811467	0.0719084	0.533253	2 v 2
M9PG15	A0A4D6K506, A8JNX2, C1C5A0, M9PG15, Q7KTU2, Q8IPS6, Q9VNR2	A0A4D6K506, A8JNX2, C1C5A0, M9PG15, Q7KTU2, Q8IPS6, Q9VNR2	A0A4D6K506, A8JNX2, C1C5A0, D3PFF5, M9PG15, Q58CL2, Q7KTU2, Q8IPS6, Q9VNR2	SPoCk	SPoCk	SPoCk	Secretory pathway calcium atpase, isoform G	Secretory pathway calcium atpase, isoform G	Secretory pathway calcium atpase, isoform G	2.44821	11.2994	6.21469	High	High	High	2	13	6	2	15	6	2	13	5	3 v 3	-0.746165	0.148969	0.386246	3 v 3	-1.5565	0.142118	0.295201	3 v 3	-0.810338	0.497016	0.633978	3 v 1	1.29068	NA	NA	3 v 1	-0.0349761	NA	NA	3 v 1	0.323655	NA	NA	2 v 2
M9PG62	M9PG62	M9PG62	A8E6V2, B1Q010, M9PG62	Rpn3	Rpn3	Rpn3	Regulatory particle non-ATPase 3, isoform B	Regulatory particle non-ATPase 3, isoform B	Regulatory particle non-ATPase 3, isoform B	15.587	41.498	17.2065	High	High	High	7	20	8	9	48	8	7	20	8	3 v 3	-0.391197	0.414123	0.605222	3 v 3	0.0959567	0.854571	0.904998	3 v 3	0.487154	0.353162	0.525147	3 v 2	-0.546484	0.436099	0.655637	3 v 2	-0.558376	0.364049	0.844776	3 v 2	-0.855688	0.573102	0.714018	2 v 2
M9PGI6	M9PGI6, O77434	M9PGI6, O77434	A0A3Q7YTS9, M9PGI6, O77434	Sec22	Sec22	Sec22	Secretory 22, isoform B	Secretory 22, isoform B	Secretory 22, isoform B	6.57277	21.5962	16.9014	High	High	High	1	4	3	1	7	5	1	4	3	2 v 2	-0.446629	0.358383	0.568722	2 v 2	-0.233625	0.808343	0.873218	2 v 2	0.213003	0.870701	0.911719	2 v 2	0.881611	0.247766	0.555813	2 v 2	0.434982	0.621543	0.864357	2 v 2	0.668607	0.715618	0.794897	2 v 2
M9PGL7	M9PGL7	M9PGL7	M9PGL7	Tom40	Tom40	Tom40	Translocase of outer membrane 40, isoform C	Translocase of outer membrane 40, isoform C	Translocase of outer membrane 40, isoform C	15.9884	34.3023	16.2791	High	High	High	5	10	5	6	24	8	4	9	5	3 v 3	0.00327433	0.994784	0.995523	3 v 3	0.187437	0.813923	0.876432	3 v 3	0.184162	0.804074	0.858994	3 v 2	1.94316	0.380862	0.617128	3 v 2	1.94824	0.522827	0.844776	3 v 2	1.12504	0.607323	0.728145	2 v 2
M9PGV7	A4V3W1, A4V3W2, A8JUV9, M9PGC4, M9PGV7, Q0KHW6	A4V3W1, A4V3W2, A8JUV9, C0PUX5, M9PGC4, M9PGV7, Q0KHW6, Q7KVY5	A4V3W1, A4V3W2, A8JUV9, B6IDN4, C0PUX5, E6PBX9, H5V852, M9PGC4, M9PGV7, Q0KHW6, Q7KVY5	sgg	sgg	sgg	Shaggy, isoform Q (EC 2.7.11.-)	Shaggy, isoform Q (EC 2.7.11.-)	Shaggy, isoform Q (EC 2.7.11.-)	1.19863	4.7089	1.45548	High	High	High	1	4	1	1	6	1	1	4	1	2 v 2	0.368949	0.588346	0.734118	2 v 2	-1.08024	0.361373	0.49735	2 v 2	-1.44919	0.434401	0.58501	2 v 1	-0.818037	NA	NA	2 v 1	0.0396562	NA	NA	2 v 1	1.80871	NA	NA	1 v 1
M9PH10	M9PH10, P54351	M9PH10	A9YH29, F6J9Y7, M9PH10, P54351	comt	comt	comt	Vesicle-fusing ATPase (EC 3.6.4.6)	Vesicle-fusing ATPase (EC 3.6.4.6)	Vesicle-fusing ATPase (EC 3.6.4.6)	13.4228	16.9128	14.3624	High	High	High	9	11	10	11	11	11	9	8	10	3 v 3	-1.12321	0.147356	0.385877	3 v 3	-1.99495	0.0507767	0.179317	3 v 3	-0.871749	0.00836638	0.126458	3 v 1	0.311593	NA	NA	3 v 1	0.145637	NA	NA	3 v 1	1.20569	NA	NA	2 v 2
M9PH32	A0A4D6K5H4, M9PH32, Q9W378	A0A4D6K5H4, M9PH32, Q9W378	A0A4D6K5H4, M9PH32, Q9W378, Q9Y111	mei-P26	mei-P26	mei-P26	Meiotic P26, isoform C (Meiotic P26, isoform E)	Meiotic P26, isoform C (Meiotic P26, isoform E)	Meiotic P26, isoform C (Meiotic P26, isoform E)	0.912106	0.912106	0.912106	High	Medium	High	1	1	1	1	2	1	1	1	1	1 v 1	-3.14208	NA	NA	1 v 1	-1.92429	NA	NA	1 v 1	1.21778	NA	NA	1 v 0	NA	NA	NA	1 v 0	NA	NA	NA	1 v 0	NA	NA	NA	1 v 1
M9PH59	M9PH59	M9PH59	M9PH59	RpL37a	RpL37a	RpL37a	Ribosomal protein L37	Ribosomal protein L37	Ribosomal protein L37	59.1398	52.6882	52.6882	High	High	High	8	7	7	49	76	46	6	6	6	3 v 3	0.574424	0.0750764	0.304507	3 v 3	0.406065	0.0190368	0.134052	3 v 3	-0.168359	0.282577	0.465888	3 v 2	-0.417301	0.488877	0.688568	3 v 2	0.0531774	0.813901	0.928766	3 v 2	-0.303992	0.408206	0.663719	2 v 2
M9PH99	M9PH99	M9PH99	M9PH99	Gad1	Gad1	Gad1	Glutamic acid decarboxylase 1, isoform D (EC 4.1.1.15)	Glutamic acid decarboxylase 1, isoform D (EC 4.1.1.15)	Glutamic acid decarboxylase 1, isoform D (EC 4.1.1.15)	11.9608	17.6471	9.80392	High	High	High	6	7	4	8	7	4	6	7	4	3 v 3	0.561166	0.106564	0.327587	3 v 3	-1.52915	0.20427	0.352907	3 v 3	-2.09032	0.169775	0.357388	3 v 1	-0.157268	NA	NA	3 v 1	0.0373534	NA	NA	3 v 1	0.709869	NA	NA	2 v 2
M9PHK8	E1JJH5, E1JJH6, E8NH13, M9NGZ2, M9PHK8, M9PJI4, P31007	E1JJH5, E1JJH6, E8NH13, M9NGZ2, M9PHK8, M9PJI4, P31007	E1JJH5, E1JJH6, E8NH13, M9NGZ2, M9PHK8, M9PJI4, P31007	dlg1	dlg1	dlg1	Discs large 1, isoform R (EC 2.7.4.8)	Discs large 1, isoform R (EC 2.7.4.8)	Discs large 1, isoform R (EC 2.7.4.8)	4.2957	9.09091	2.3976	High	High	High	3	7	2	3	11	2	3	7	2	3 v 3	-0.0736931	0.898735	0.934852	3 v 3	-2.5615	0.0974493	0.241035	3 v 3	-2.4878	0.0449818	0.216379	3 v 2	-0.61539	0.307877	0.576505	3 v 2	-0.185845	0.767468	0.914498	3 v 2	1.78818	0.209796	0.584389	2 v 2
M9PI17	M9PF61, M9PI17, Q8IQF8, Q9VTK9	M9PI17, Q8IQF8	M9PF61, M9PI17, Q8IQF8, Q9VTK9	Akr1B	Akr1B	Akr1B	Aldo-keto reductase 1B, isoform D (EC 1.-.-.-) (EC 1.1.1.112) (EC 1.1.1.2) (EC 1.1.1.21)	Aldo-keto reductase 1B, isoform D (EC 1.-.-.-) (EC 1.1.1.112) (EC 1.1.1.2) (EC 1.1.1.21)	Aldo-keto reductase 1B, isoform D (EC 1.-.-.-) (EC 1.1.1.112) (EC 1.1.1.2) (EC 1.1.1.21)	44.9367	63.6076	37.3418	High	High	High	15	20	9	21	56	11	15	2	9	3 v 3	-0.927262	0.159041	0.402385	3 v 3	-0.30665	0.35656	0.492236	3 v 3	0.620612	0.196461	0.385366	3 v 2	0.609234	0.0920016	0.533322	3 v 2	0.10317	0.573396	0.848111	3 v 2	0.256819	0.464339	0.684958	2 v 2
M9PIG4	M9PIG4, Q9VP27	M9PIG4, Q9VP27	M9PIG4, Q9VP27	Glg1	Glg1	Glg1	Golgi complex-localized glycoprotein 1, isoform B	Golgi complex-localized glycoprotein 1, isoform B	Golgi complex-localized glycoprotein 1, isoform B	0.722674	14.4535	1.71635	Medium	High	High	1	15	1	1	18	1	1	15	1	3 v 3	-0.273653	0.676942	0.800111	3 v 3	0.125727	0.710089	0.799816	3 v 3	0.39938	0.283954	0.467017	3 v 2	-0.452408	0.62172	0.768487	3 v 2	-0.180001	0.734394	0.901655	3 v 2	-0.581245	0.5	0.692742	2 v 2
M9PIM0	M9PIM0	M9PIM0	M9PIM0	RpL10	RpL10	RpL10	Ribosomal protein L10, isoform E	Ribosomal protein L10, isoform E	Ribosomal protein L10, isoform E	50.4587	64.6789	45.8716	High	High	High	15	18	12	89	125	73	15	18	12	3 v 3	0.262517	0.3816	0.583675	3 v 3	0.494174	0.0265123	0.146235	3 v 3	0.231657	0.271313	0.45455	3 v 2	0.0236698	0.952911	0.972692	3 v 2	0.0675024	0.754415	0.910445	3 v 2	-0.349095	0.348504	0.633797	2 v 2
M9PJM6	E1JJP0, M9PHJ0, M9PHR2, M9PJM6, P19351, X2JBP9	M9PJM6	E1JJP0, M9PHJ0, M9PJM6, P19351, X2JBP9	up	up	up	Upheld, isoform Q (Upheld, isoform R) (Upheld, isoform S)	Upheld, isoform Q (Upheld, isoform R) (Upheld, isoform S)	Upheld, isoform Q (Upheld, isoform R) (Upheld, isoform S)	33.5052	38.4021	45.3608	High	High	High	22	20	28	52	30	60	2	1	2	3 v 3	0.46851	0.437774	0.622094	3 v 3	-3.2607	0.0143899	0.123775	3 v 3	-3.72921	0.00374774	0.118548	3 v 2	-0.816565	0.502844	0.697512	3 v 2	-0.548728	0.06333	0.844776	3 v 2	3.0234	0.0995844	0.538032	2 v 2
M9PJN2	A4V4F2, C9QP31, E1JJL2, F2FB46, M9PHL7, M9PHT0, M9PJN2	A4V4F2, C9QP31, E1JJL2, F2FB46, M9PHL7, M9PHT0, M9PJN2	A4V4F2, C9QP31, E1JJL2, F2FB46, M9PHL7, M9PHT0, M9PJN2	Flo2	Flo2	Flo2	Flotillin 2, isoform L	Flotillin 2, isoform L	Flotillin 2, isoform L	33.8636	38.4091	43.6364	High	High	High	14	14	18	21	24	29	14	14	18	3 v 3	-0.750119	0.331214	0.546539	3 v 3	-2.23494	0.103607	0.246386	3 v 3	-1.48482	0.0515728	0.221669	3 v 2	0.683918	0.464759	0.675219	3 v 2	-0.0767554	0.881905	0.96127	3 v 2	1.84065	0.269043	0.607222	2 v 2
M9PJN8	M9PJN8	M9PJN8	M9PJN8	Gapdh2	Gapdh2	Gapdh2	Glyceraldehyde-3-phosphate dehydrogenase (EC 1.2.1.12)	Glyceraldehyde-3-phosphate dehydrogenase (EC 1.2.1.12)	Glyceraldehyde-3-phosphate dehydrogenase (EC 1.2.1.12)	32.5301	67.4699	24.6988	High	High	High	11	20	7	18	70	15	3	7	2	3 v 3	1.05626	0.193613	0.444256	3 v 3	-0.164652	0.383908	0.518295	3 v 3	-1.22091	0.110851	0.294526	3 v 2	-2.05162	0.0570842	0.533322	3 v 2	-0.496366	0.251335	0.844776	3 v 2	-0.474996	0.335793	0.631983	2 v 2
M9PJQ5	M9PJQ5	M9PJQ5	E4NKM1, M9NH88, M9PJQ5	wupA	wupA	wupA	Wings up A, isoform K (Wings up A, isoform L) (Wings up A, isoform M)	Wings up A, isoform K (Wings up A, isoform L) (Wings up A, isoform M)	Wings up A, isoform K (Wings up A, isoform L) (Wings up A, isoform M)	55.4348	38.0435	47.2826	High	High	High	14	10	14	26	17	22	5	4	5	3 v 3	0.566356	0.391122	0.590852	3 v 3	-2.49423	0.0199011	0.134538	3 v 3	-3.06058	0.00427131	0.118548	3 v 2	-0.844146	0.240188	0.555528	3 v 2	-0.710751	0.149266	0.844776	3 v 2	2.12198	0.00835599	0.408533	2 v 2
O01666	O01666	O01666	O01666	ATPsyngamma	ATPsyngamma	ATPsyngamma	ATP synthase subunit gamma, mitochondrial (F-ATPase gamma subunit)	ATP synthase subunit gamma, mitochondrial (F-ATPase gamma subunit)	ATP synthase subunit gamma, mitochondrial (F-ATPase gamma subunit)	43.0976	56.229	47.8115	High	High	High	12	17	14	18	67	29	12	17	14	3 v 3	-0.63449	0.0806777	0.306758	3 v 3	-1.71812	0.00966994	0.110303	3 v 3	-1.08363	0.087475	0.26943	3 v 2	0.839801	0.269102	0.569093	3 v 2	0.0749144	0.674592	0.872715	3 v 2	1.77632	0.0571113	0.531657	2 v 2
O02195	O02195	O02195	O02195	eIF3i	eIF3i	eIF3i	Eukaryotic translation initiation factor 3 subunit I (eIF3i) (Eukaryotic translation initiation factor 3 subunit 2) (TRIP-1 homolog) (eIF-3-beta)	Eukaryotic translation initiation factor 3 subunit I (eIF3i) (Eukaryotic translation initiation factor 3 subunit 2) (TRIP-1 homolog) (eIF-3-beta)	Eukaryotic translation initiation factor 3 subunit I (eIF3i) (Eukaryotic translation initiation factor 3 subunit 2) (TRIP-1 homolog) (eIF-3-beta)	23.3129	49.0798	21.7791	High	High	High	7	11	7	8	27	10	7	10	7	3 v 3	0.101593	0.698214	0.812972	3 v 3	1.01108	0.0869053	0.228913	3 v 3	0.909483	0.0454735	0.216379	3 v 2	-0.293093	0.448043	0.665176	3 v 2	0.0301534	0.884521	0.96127	3 v 2	-1.18142	0.2969	0.618014	2 v 2
O02649	O02649	O02649	O02649	Hsp60A	Hsp60A	Hsp60A	Heat shock protein 60A	Heat shock protein 60A	Heat shock protein 60A	42.9319	65.6195	39.0925	High	High	High	23	34	21	61	139	41	14	24	14	3 v 3	-1.5794	0.0120678	0.203041	3 v 3	0.384393	0.17633	0.332184	3 v 3	1.96379	0.00129386	0.0942701	3 v 2	1.77077	0.0252728	0.495572	3 v 2	0.357393	0.277857	0.844776	3 v 2	-0.213747	0.458277	0.684958	2 v 2
O15971	O15971, O18332, O18338, Q8IRK8, Q8IRK9, Q9VZ47, Q9W2S9, Q9W5X0	O15971	O15971	Rab10	Rab10	Rab10	LD39986p (Rab10)	LD39986p (Rab10)	LD39986p (Rab10)	10.7843	29.4118	14.2157	High	High	High	2	7	3	4	17	6	1	3	1	3 v 3	-0.0365633	0.920996	0.946305	3 v 3	-0.419318	0.0175524	0.130417	3 v 3	-0.382755	0.396579	0.563834	3 v 2	-1.11023	0.385066	0.621505	3 v 2	-0.881501	0.293956	0.844776	3 v 2	-0.467729	0.401596	0.663719	2 v 2
O16043	O16043	O16043	O16043	Df31	Df31	Df31	Anon1A4 (Decondensation factor 31, isoform A) (Decondensation factor 31, isoform B) (Decondensation factor 31, isoform F) (LD21289p)	Anon1A4 (Decondensation factor 31, isoform A) (Decondensation factor 31, isoform B) (Decondensation factor 31, isoform F) (LD21289p)	Anon1A4 (Decondensation factor 31, isoform A) (Decondensation factor 31, isoform B) (Decondensation factor 31, isoform F) (LD21289p)	39.8907	84.153	55.1913	High	High	High	9	20	15	10	85	26	9	20	15	3 v 3	0.491934	0.0922839	0.31745	3 v 3	0.327373	0.519813	0.641309	3 v 3	-0.164561	0.640944	0.734801	3 v 2	-1.1218	0.469626	0.677483	3 v 2	-0.641537	0.546058	0.847264	3 v 2	-1.17715	0.550221	0.704697	2 v 2
O16797	O16797	O16797	C6SUV6, C7LA69, E0R984, O16797	RpL3	RpL3	RpL3	60S ribosomal protein L3	60S ribosomal protein L3	60S ribosomal protein L3	58.8942	64.1827	62.7404	High	High	High	37	36	36	277	354	248	37	36	36	3 v 3	0.220971	0.404969	0.601454	3 v 3	0.474887	0.00456958	0.0977517	3 v 3	0.253917	0.292596	0.473142	3 v 2	0.0459249	0.913357	0.954349	3 v 2	0.0649505	0.824183	0.938607	3 v 2	-0.381175	0.374541	0.643978	2 v 2
O17445	O17445	O17445	O17445	RpL15	RpL15	RpL15	60S ribosomal protein L15	60S ribosomal protein L15	60S ribosomal protein L15	43.1373	43.1373	53.4314	High	High	High	13	12	12	78	87	58	13	12	12	3 v 3	0.303	0.271464	0.513872	3 v 3	0.650232	0.172675	0.329145	3 v 3	0.347233	0.147645	0.335883	3 v 2	-0.0921527	0.771575	0.869004	3 v 2	0.0201059	0.904804	0.967449	3 v 2	-0.319016	0.172865	0.568809	2 v 2
O18332	O15971, O18332, O18338, Q8IRK8, Q8IRK9, Q9VZ47, Q9W2S9, Q9W5X0	O18332	O18332	Rab1	Rab1	Rab1	FI01544p (Rab1)	FI01544p (Rab1)	FI01544p (Rab1)	50.7317	85.8537	45.8537	High	High	High	10	15	9	12	42	12	9	12	7	3 v 3	-0.678961	0.0856754	0.310084	3 v 3	-0.429496	0.0171083	0.130417	3 v 3	0.249465	0.378622	0.548982	3 v 2	0.93951	0.368744	0.61221	3 v 2	0.241687	0.846274	0.951323	3 v 2	0.614336	0.642573	0.747618	2 v 2
O18333	O18333	O18333	O18333, Q9U5D5	Rab2	Rab2	Rab2	GH01619p (Rab2) (Rab2, isoform A) (Rab2, isoform B)	GH01619p (Rab2) (Rab2, isoform A) (Rab2, isoform B)	GH01619p (Rab2) (Rab2, isoform A) (Rab2, isoform B)	16.9014	45.0704	17.3709	High	High	High	3	8	3	3	13	5	3	8	3	3 v 3	-0.0451169	0.85956	0.910281	3 v 3	-0.366335	0.247815	0.395644	3 v 3	-0.321218	0.549876	0.670302	3 v 2	0.797501	0.166534	0.533322	3 v 2	0.812711	0.399139	0.844776	3 v 2	1.20694	0.433811	0.677008	2 v 2
O18335	O18335	O18335	B8A3X3, O18335, Q8IGH2	Rab11	Rab11	Rab11	Drab11 (GM06568p) (RE11886p) (Rab11) (Rab11, isoform A) (Rab11, isoform B)	Drab11 (GM06568p) (RE11886p) (Rab11) (Rab11, isoform A) (Rab11, isoform B)	Drab11 (GM06568p) (RE11886p) (Rab11) (Rab11, isoform A) (Rab11, isoform B)	21.028	66.3551	31.3084	High	High	High	5	13	6	5	31	10	5	13	6	3 v 3	-0.35375	0.349662	0.560959	3 v 3	-0.00593051	0.984439	0.988665	3 v 3	0.347819	0.545246	0.668874	3 v 2	0.791814	0.0666376	0.533322	3 v 2	0.60138	0.443326	0.844776	3 v 2	0.480914	0.691938	0.780843	2 v 2
O18338	O15971, O18332, O18338, Q8IRK8, Q8IRK9, Q9VZ47, Q9W2S9, Q9W5X0	M9NEE8, O18338	D5AEN5, M9NEE8, O18338	Rab8	Rab8	Rab8	LD44762p (Rab8) (Rab8, isoform A) (Rab8, isoform C)	LD44762p (Rab8) (Rab8, isoform A) (Rab8, isoform C)	LD44762p (Rab8) (Rab8, isoform A) (Rab8, isoform C)	10.628	28.5024	16.4251	High	High	High	2	7	3	4	18	6	1	3	1	3 v 3	-0.179786	0.451267	0.6347	3 v 3	-0.153774	0.663145	0.764518	3 v 3	0.0260115	0.933433	0.953972	3 v 2	0.529441	0.54818	0.729401	3 v 2	0.543334	0.539524	0.847264	3 v 2	0.558789	0.69702	0.784234	2 v 2
O18388	O18388	O18388	O18388	Fs(2)Ket	Fs(2)Ket	Fs(2)Ket	Importin subunit beta (Karyopherin subunit beta) (Protein ketel)	Importin subunit beta (Karyopherin subunit beta) (Protein ketel)	Importin subunit beta (Karyopherin subunit beta) (Protein ketel)	2.37557	17.6471	4.41176	High	High	High	2	14	4	2	23	5	2	14	4	3 v 3	0.529628	0.168381	0.412824	3 v 3	1.40602	0.0529294	0.18147	3 v 3	0.876393	0.184736	0.373759	3 v 2	-1.01206	0.0591266	0.533322	3 v 2	-0.247549	0.494136	0.844776	3 v 2	-1.73554	0.27775	0.608511	2 v 2
O18404	D5A7S2, O18404	D5A7S2, O18404	D5A7S2, O18404	scu	scu	scu	3-hydroxyacyl-CoA dehydrogenase type-2 (EC 1.1.1.35) (17-beta-hydroxysteroid dehydrogenase 10) (17-beta-HSD 10) (EC 1.1.1.51) (3-hydroxy-2-methylbutyryl-CoA dehydrogenase) (EC 1.1.1.178) (3-hydroxyacyl-CoA dehydrogenase type II) (Mitochondrial ribonuclease P protein 2) (Mitochondrial RNase P protein 2) (Scully protein) (Type II HADH)	3-hydroxyacyl-CoA dehydrogenase type-2 (EC 1.1.1.35) (17-beta-hydroxysteroid dehydrogenase 10) (17-beta-HSD 10) (EC 1.1.1.51) (3-hydroxy-2-methylbutyryl-CoA dehydrogenase) (EC 1.1.1.178) (3-hydroxyacyl-CoA dehydrogenase type II) (Mitochondrial ribonuclease P protein 2) (Mitochondrial RNase P protein 2) (Scully protein) (Type II HADH)	3-hydroxyacyl-CoA dehydrogenase type-2 (EC 1.1.1.35) (17-beta-hydroxysteroid dehydrogenase 10) (17-beta-HSD 10) (EC 1.1.1.51) (3-hydroxy-2-methylbutyryl-CoA dehydrogenase) (EC 1.1.1.178) (3-hydroxyacyl-CoA dehydrogenase type II) (Mitochondrial ribonuclease P protein 2) (Mitochondrial RNase P protein 2) (Scully protein) (Type II HADH)	36.8627	62.7451	39.6078	High	High	High	8	13	8	16	39	13	8	13	8	3 v 3	0.0855004	0.725571	0.831164	3 v 3	-0.500838	0.0555516	0.186001	3 v 3	-0.586339	0.129615	0.316863	3 v 2	-0.768306	0.112301	0.533322	3 v 2	-0.478005	0.057262	0.841665	3 v 2	-0.0200782	0.919018	0.937217	2 v 2
O18405	O18405	O18405	O18405	Surf4	Surf4	Surf4	Surfeit locus protein 4 homolog	Surfeit locus protein 4 homolog	Surfeit locus protein 4 homolog	9.25926	12.2222	9.25926	High	High	High	2	3	2	3	6	2	2	3	2	3 v 3	-1.61325	0.0605386	0.298588	3 v 3	-0.744175	0.0242335	0.143063	3 v 3	0.869073	0.195577	0.385366	3 v 2	1.81624	0.241459	0.555813	3 v 2	0.535843	0.317197	0.844776	3 v 2	1.22873	0.0555297	0.531657	2 v 2
O18413	O18413	O18413	O18413, Q9VA54	Rpt6	Rpt6	Rpt6	26S proteasome regulatory subunit 8	26S proteasome regulatory subunit 8	26S proteasome regulatory subunit 8	23.4568	65.9259	27.9012	High	High	High	9	24	10	16	65	12	4	22	9	3 v 3	-0.169905	0.735566	0.836209	3 v 3	0.0918669	0.856684	0.905726	3 v 3	0.261772	0.579609	0.691596	3 v 2	-0.858039	0.278702	0.569093	3 v 2	-0.594109	0.293625	0.844776	3 v 2	-0.89935	0.526882	0.69992	2 v 2
O18640	M9PB67, O18640	M9PB67, O18640	M9PB67, O18640	Rack1	Rack1	Rack1	Guanine nucleotide-binding protein subunit beta-like protein (Receptor of activated protein kinase C homolog)	Guanine nucleotide-binding protein subunit beta-like protein (Receptor of activated protein kinase C homolog)	Guanine nucleotide-binding protein subunit beta-like protein (Receptor of activated protein kinase C homolog)	66.9811	65.4088	65.7233	High	High	High	25	23	25	227	287	172	24	22	24	3 v 3	0.180298	0.244434	0.494007	3 v 3	0.719182	0.0120205	0.118099	3 v 3	0.538884	0.0538091	0.223018	3 v 2	0.16837	0.77462	0.869351	3 v 2	0.269589	0.556046	0.847264	3 v 2	-0.389156	0.342416	0.633797	2 v 2
O44081	A0A0B4K8B2, O44081	A0A0B4K8B2, O44081	A0A0B4K8B2, C0P8M5, H5V894, O44081	Nop60B	Nop60B	Nop60B	H/ACA ribonucleoprotein complex subunit 4 (EC 5.4.99.-) (Nucleolar protein AT band 60B) (Protein minifly)	H/ACA ribonucleoprotein complex subunit 4 (EC 5.4.99.-) (Nucleolar protein AT band 60B) (Protein minifly)	H/ACA ribonucleoprotein complex subunit 4 (EC 5.4.99.-) (Nucleolar protein AT band 60B) (Protein minifly)	21.6535	41.7323	33.8583	High	High	High	11	21	19	17	51	35	11	21	19	3 v 3	2.07698	0.0266807	0.237884	3 v 3	2.28662	0.0210142	0.134538	3 v 3	0.209632	0.325185	0.500543	3 v 2	-1.20577	0.114423	0.533322	3 v 2	1.21686	0.0956719	0.844776	3 v 2	-1.37724	0.024859	0.488339	2 v 2
O44226	O44226	O44226	O44226	EloB	EloB	EloB	Elongin B	Elongin B	Elongin B	23.7288	52.5424	20.339	High	High	High	3	5	3	3	10	3	3	5	3	3 v 3	-0.912338	0.212357	0.46658	3 v 3	-0.632135	0.0758496	0.214033	3 v 3	0.280203	0.478239	0.619411	3 v 2	0.0598555	0.608463	0.76294	3 v 2	-0.351572	0.316635	0.844776	3 v 2	0.103494	0.487123	0.692484	2 v 2
O46037	O46037	O46037	O46037, Q24584	Vinc	Vinc	Vinc	Vinculin	Vinculin	Vinculin	7.70031	44.7451	5.09886	High	High	High	8	39	5	8	56	5	8	39	5	3 v 3	-0.538008	0.379409	0.583492	3 v 3	-0.801022	0.325138	0.462618	3 v 3	-0.263015	0.223247	0.415572	3 v 2	-0.445118	0.211238	0.537027	3 v 2	-0.502863	0.227971	0.844776	3 v 2	-0.314196	0.055336	0.531657	2 v 2
O46050	O46050	O46050	O46050, Q9UB80	Nmd3	Nmd3	Nmd3	60S ribosomal export protein NMD3	60S ribosomal export protein NMD3	60S ribosomal export protein NMD3	21.1132	39.5393	34.1651	High	High	High	10	18	16	15	40	27	10	18	16	3 v 3	1.79506	0.0969043	0.317729	3 v 3	2.41147	0.0518585	0.180366	3 v 3	0.616407	0.345822	0.520488	3 v 2	-1.29304	0.0522958	0.533322	3 v 2	1.09353	0.0589311	0.841665	3 v 2	-1.58481	0.289241	0.615997	2 v 2
O46067	O46067	O46067	A0A3Q7YJG5, A0A3Q7YJG8, A0A3Q7YJH7, A0A3Q7YJI8, A0A3Q7YJI9, A0A3Q7YJJ2, A0A3S6AQE1, O46067	GRP170	GRP170	GRP170	EG:25E8.1 protein (GH11566p)	EG:25E8.1 protein (GH11566p)	EG:25E8.1 protein (GH11566p)	25.2438	48.2124	26.8689	High	High	High	24	43	25	33	102	31	24	43	25	3 v 3	-1.82262	0.0921079	0.31745	3 v 3	0.0405125	0.890993	0.930868	3 v 3	1.86314	0.0464514	0.217257	3 v 2	1.00692	0.295259	0.569093	3 v 2	-0.286951	0.0680052	0.844776	3 v 2	-0.585161	0.0471205	0.52745	2 v 2
O46084	O46084, X2JC94	O46084, X2JC94	O46084, X2JC94	Pgam5	Pgam5	Pgam5	Serine/threonine-protein phosphatase Pgam5, mitochondrial (DPGAM5) (EC 3.1.3.16) (Phosphoglycerate mutase family member 5 homolog)	Serine/threonine-protein phosphatase Pgam5, mitochondrial (DPGAM5) (EC 3.1.3.16) (Phosphoglycerate mutase family member 5 homolog)	Serine/threonine-protein phosphatase Pgam5, mitochondrial (DPGAM5) (EC 3.1.3.16) (Phosphoglycerate mutase family member 5 homolog)	2.42215	16.263	17.6471	Medium	High	High	1	5	5	1	10	8	1	5	5	2 v 2	0.902423	0.227734	0.47746	2 v 2	0.715839	0.203246	0.35266	2 v 2	-0.186584	0.315061	0.492328	2 v 2	-1.6907	0.272825	0.569093	2 v 2	-0.788279	0.321078	0.844776	2 v 2	-1.50412	0.267393	0.604702	2 v 2
O46199	O46199	O46199	O46199	Acp53Ea	Acp53Ea	Acp53Ea	Accessory gland protein Acp53Ea	Accessory gland protein Acp53Ea	Accessory gland protein Acp53Ea	30	41.6667	11.6667	High	High	Medium	5	5	2	9	6	2	5	5	2	3 v 3	-4.83969	0.0140286	0.214474	3 v 3	-0.111475	0.661413	0.763518	3 v 3	4.72821	0.0216542	0.159736	3 v 1	3.87201	NA	NA	3 v 1	0.0374747	NA	NA	3 v 1	0.517199	NA	NA	2 v 2
O61305	O61305	L7EEU0, L7EFC0, O61305, Q5LK13	O61305	Dbp80	Dbp80	Dbp80	DEAD-box helicase Dbp80 (EC 3.6.4.13)	DEAD-box helicase Dbp80 (EC 3.6.4.13)	DEAD-box helicase Dbp80 (EC 3.6.4.13)	4.13043	5.21739	3.26087	High	Medium	Medium	2	3	1	2	4	1	2	3	1	3 v 3	-0.160927	0.741368	0.839967	3 v 3	-0.0847081	0.915108	0.942536	3 v 3	0.0762191	0.850173	0.899525	3 v 2	0.0394998	0.628334	0.772442	3 v 2	0.205606	0.704306	0.882597	3 v 2	-0.38452	0.112968	0.539299	2 v 2
O61345	O61345	O61345	O61345	peng	peng	peng	Protein penguin	Protein penguin	Protein penguin	20.4885	15.1967	20.6242	High	High	High	17	11	15	19	17	18	17	11	15	3 v 3	1.80083	0.00298748	0.160846	3 v 3	2.06755	0.00403215	0.0969157	3 v 3	0.266727	0.103219	0.290869	3 v 2	-0.630659	0.390202	0.62264	3 v 2	1.17622	0.306313	0.844776	3 v 2	-0.804328	0.320416	0.622957	2 v 2
O61360	M9PCY3, M9PD94, M9PFM9, O61360, O61361, O61362, Q8MRK4	M9PCY3, M9PD94, M9PFM9, O61360, O61361, O61362, Q8MRK4	M9PCY3, M9PD94, M9PFM9, O61360, O61361, O61362, Q8MRK4	crol	crol	crol	CROL ALPHA (Crooked legs, isoform A) (Crooked legs, isoform E) (Crooked legs, isoform I)	CROL ALPHA (Crooked legs, isoform A) (Crooked legs, isoform E) (Crooked legs, isoform I)	CROL ALPHA (Crooked legs, isoform A) (Crooked legs, isoform E) (Crooked legs, isoform I)	1.2474	9.35551	6.86071	Medium	High	High	1	8	5	1	9	5	1	8	5	3 v 3	0.302287	0.0581344	0.298588	3 v 3	-0.230025	0.270722	0.414527	3 v 3	-0.532312	0.0250638	0.169653	3 v 2	-0.473006	0.555886	0.733804	3 v 2	-0.176156	0.842195	0.948622	3 v 2	0.00942815	0.986459	0.991784	2 v 2
O61491	O61491	O61491	O61491	Flo1	Flo1	Flo1	Flotillin-1	Flotillin-1	Flotillin-1	45.3052	37.5587	48.5915	High	High	High	19	17	21	30	35	42	19	17	21	3 v 3	-0.841122	0.282787	0.520699	3 v 3	-2.42648	0.109291	0.253584	3 v 3	-1.58536	0.0646652	0.237948	3 v 2	0.799859	0.47623	0.679213	3 v 2	0.0289398	0.926994	0.968552	3 v 2	1.99822	0.306071	0.622957	2 v 2
O61604	O61604, Q8IQZ7, Q8IQZ8	O61604	C7LAI0, D0IQI3, D3DMF1, O61604, Q8IQZ7, Q8IQZ8, Q95RN9	Fim	Fim	Fim	Fimbrin (Fimbrin, isoform A) (LD05347p)	Fimbrin (Fimbrin, isoform A) (LD05347p)	Fimbrin (Fimbrin, isoform A) (LD05347p)	10	46.0938	21.4062	High	High	High	6	29	12	6	51	12	6	2	12	3 v 3	-0.656243	0.247285	0.495128	3 v 3	-0.54423	0.19755	0.351009	3 v 3	0.112014	0.51565	0.650388	3 v 2	0.267541	0.779715	0.871777	3 v 2	-0.105628	0.734408	0.901655	3 v 2	0.291135	0.736624	0.811074	2 v 2
O62526	O62526	O62526	O62526	Ant2	Ant2	Ant2	ADP/ATP translocase (AT02195p) (AT07206p) (Adenine nucleotide translocase 2, isoform A) (Adenine nucleotide translocase 2, isoform B) (Adenine nucleotide translocase 2, isoform C) (GM13259p)	ADP/ATP translocase (AT02195p) (AT07206p) (Adenine nucleotide translocase 2, isoform A) (Adenine nucleotide translocase 2, isoform B) (Adenine nucleotide translocase 2, isoform C) (GM13259p)	ADP/ATP translocase (AT02195p) (AT07206p) (Adenine nucleotide translocase 2, isoform A) (Adenine nucleotide translocase 2, isoform B) (Adenine nucleotide translocase 2, isoform C) (GM13259p)	25.4072	43.6482	14.3323	High	High	High	9	14	5	10	36	10	5	10	1	2 v 2	-3.03457	0.291865	0.526804	2 v 2	0.0212934	0.913901	0.942536	2 v 2	3.05586	0.263289	0.446158	2 v 1	5.72228	NA	NA	2 v 1	1.19005	NA	NA	2 v 1	1.32524	NA	NA	1 v 1
O62530	O62530	O62530	O62530	AP-2mu	AP-2mu	AP-2mu	Adaptor protein complex 2, mu subunit, isoform A (Adaptor protein complex 2, mu subunit, isoform B) (Adaptor protein complex 2, mu subunit, isoform C) (Clathrin-associated adaptor complex AP-2 medium chain) (Clathrin-associated protein) (SD05403p)	Adaptor protein complex 2, mu subunit, isoform A (Adaptor protein complex 2, mu subunit, isoform B) (Adaptor protein complex 2, mu subunit, isoform C) (Clathrin-associated adaptor complex AP-2 medium chain) (Clathrin-associated protein) (SD05403p)	Adaptor protein complex 2, mu subunit, isoform A (Adaptor protein complex 2, mu subunit, isoform B) (Adaptor protein complex 2, mu subunit, isoform C) (Clathrin-associated adaptor complex AP-2 medium chain) (Clathrin-associated protein) (SD05403p)	2.0595	24.9428	9.15332	Medium	High	High	1	11	4	1	18	4	1	11	4	2 v 2	0.31198	0.470446	0.653405	2 v 2	-0.867077	0.13373	0.286972	2 v 2	-1.17906	0.241085	0.433559	2 v 2	-0.18892	0.18832	0.533322	2 v 2	0.12306	0.6834	0.875123	2 v 2	0.990138	0.250792	0.592549	2 v 2
O62602	O62602	O62602	O62602, Q9U983	lic	lic	lic	Licorne (EC 2.7.11.-) (MAP kinase kinase) (MAP kinase kinase 3) (SD04985p) (Stress activated MAP kinase kinase 3)	Licorne (EC 2.7.11.-) (MAP kinase kinase) (MAP kinase kinase 3) (SD04985p) (Stress activated MAP kinase kinase 3)	Licorne (EC 2.7.11.-) (MAP kinase kinase) (MAP kinase kinase 3) (SD04985p) (Stress activated MAP kinase kinase 3)	3.29341	22.7545	5.98802	Medium	High	High	1	8	2	1	13	2	1	8	2	3 v 3	1.17151	0.00586272	0.171522	3 v 3	0.618986	0.132984	0.286972	3 v 3	-0.552526	0.137313	0.327364	3 v 2	-1.99203	0.0718791	0.533322	3 v 2	-0.735587	0.230004	0.844776	3 v 2	-1.37733	0.0717707	0.533253	2 v 2
O62619	O62619	O62619	O62619	PyK	PyK	PyK	Pyruvate kinase (PK) (EC 2.7.1.40)	Pyruvate kinase (PK) (EC 2.7.1.40)	Pyruvate kinase (PK) (EC 2.7.1.40)	36.3977	57.7861	33.2083	High	High	High	17	25	16	28	62	22	17	25	16	3 v 3	0.262279	0.648922	0.778744	3 v 3	-0.783021	0.154672	0.308885	3 v 3	-1.0453	0.0870448	0.26943	3 v 2	-1.39289	0.0273383	0.495572	3 v 2	-0.636918	0.00699617	0.791966	3 v 2	-0.12856	0.786323	0.841544	2 v 2
O62621	O62621	O62621	O62621	beta'COP	beta'COP	beta'COP	Coatomer subunit beta' (Beta'-coat protein) (Beta'-COP)	Coatomer subunit beta' (Beta'-coat protein) (Beta'-COP)	Coatomer subunit beta' (Beta'-coat protein) (Beta'-COP)	11.5974	28.6652	12.3632	High	High	High	10	23	12	10	35	15	10	22	11	3 v 3	-0.771163	0.225929	0.475158	3 v 3	0.286161	0.381917	0.516725	3 v 3	1.05732	0.150058	0.335883	3 v 2	-0.117346	0.643955	0.781452	3 v 2	-0.46182	0.0513149	0.841665	3 v 2	-0.87504	0.287806	0.615254	2 v 2
O76454	O76454	O76454	O76454	Pcd	Pcd	Pcd	Pterin-4-alpha-carbinolamine dehydratase (PHS) (EC 4.2.1.96) (4-alpha-hydroxy-tetrahydropterin dehydratase) (Pterin carbinolamine dehydratase) (PCD)	Pterin-4-alpha-carbinolamine dehydratase (PHS) (EC 4.2.1.96) (4-alpha-hydroxy-tetrahydropterin dehydratase) (Pterin carbinolamine dehydratase) (PCD)	Pterin-4-alpha-carbinolamine dehydratase (PHS) (EC 4.2.1.96) (4-alpha-hydroxy-tetrahydropterin dehydratase) (Pterin carbinolamine dehydratase) (PCD)	6.77083	19.7917	6.77083	Medium	High	High	1	3	1	1	5	1	1	2	1	2 v 2	-0.0708939	0.898423	0.934852	2 v 2	-1.35728	0.164584	0.321524	2 v 2	-1.28639	0.040335	0.206926	2 v 2	-0.238715	NA	NA	2 v 2	0.130931	NA	NA	2 v 2	1.12928	NA	NA	1 v 1
O76742	O76742	O76742	O76742	Rab7	Rab7	Rab7	CG5915 protein (CG5915-PA) (GH03685p) (MIP21169p) (Rab7 protein) (Rab7, isoform A) (Rab7, isoform B) (Rab7, isoform C) (Small ras-like GTPase) (Small ras-like GTPase RAB7)	CG5915 protein (CG5915-PA) (GH03685p) (MIP21169p) (Rab7 protein) (Rab7, isoform A) (Rab7, isoform B) (Rab7, isoform C) (Small ras-like GTPase) (Small ras-like GTPase RAB7)	CG5915 protein (CG5915-PA) (GH03685p) (MIP21169p) (Rab7 protein) (Rab7, isoform A) (Rab7, isoform B) (Rab7, isoform C) (Small ras-like GTPase) (Small ras-like GTPase RAB7)	8.69565	47.343	44.9275	High	High	High	2	9	9	2	19	13	2	9	9	3 v 3	-0.276841	0.53098	0.691868	3 v 3	-0.111739	0.812733	0.875896	3 v 3	0.165102	0.54875	0.669569	3 v 2	0.237778	0.314714	0.577353	3 v 2	0.320185	0.447388	0.844776	3 v 2	0.0442404	0.946481	0.960898	2 v 2
O76894	M9MS86, O76894	M9MS86, O76894	M9MS86, O76894	Mur2B	Mur2B	Mur2B	EG:56G7.1 protein (Mucin related 2B, isoform A) (Mucin related 2B, isoform C)	EG:56G7.1 protein (Mucin related 2B, isoform A) (Mucin related 2B, isoform C)	EG:56G7.1 protein (Mucin related 2B, isoform A) (Mucin related 2B, isoform C)	1.50418	7.74373	3.39833	High	High	High	3	12	6	3	25	6	3	12	6	3 v 3	1.82791	0.0732642	0.304507	3 v 3	1.85033	0.0599304	0.191433	3 v 3	0.0224125	0.907041	0.933561	3 v 2	-2.21482	0.120429	0.533322	3 v 2	-0.33026	0.615254	0.864	3 v 2	-2.38075	0.0711116	0.533253	2 v 2
O76922	O76922	O76922	O76922, Q95PE5	aub	aub	aub	Protein aubergine (Protein sting)	Protein aubergine (Protein sting)	Protein aubergine (Protein sting)	1.50115	40.7621	31.7552	Medium	High	High	1	31	23	1	57	31	1	30	22	2 v 2	0.248943	0.340764	0.553207	2 v 2	0.990537	0.13121	0.286121	2 v 2	0.741594	0.0509405	0.22097	2 v 2	-0.302411	0.030218	0.498653	2 v 2	-0.0534686	0.79704	0.921603	2 v 2	-1.04401	0.0274855	0.510509	2 v 2
O76994	O76994	O76994	O76994	Ip259	Ip259	Ip259	Ribosome biogenesis protein NSA2 homolog	Ribosome biogenesis protein NSA2 homolog	Ribosome biogenesis protein NSA2 homolog	22.7799	30.5019	34.749	High	High	High	8	8	10	13	12	14	8	8	10	3 v 3	1.50306	0.0367721	0.254672	3 v 3	2.8312	0.00102637	0.0722493	3 v 3	1.32814	0.039334	0.206926	3 v 2	0.82411	0.0501098	0.533322	3 v 2	2.15362	0.13998	0.844776	3 v 2	-0.722333	0.283335	0.612059	2 v 2
O77062	A0A6H2EIE0, A0A6H2EJK0, O77062	A0A6H2EIE0, A0A6H2EJK0, O77062	A0A6H2EIE0, A0A6H2EJK0, O77062, Q5BIC0	Eaat1	Eaat1	Eaat1	Amino acid transporter	Amino acid transporter	Amino acid transporter	5.63674	8.14196	4.80167	High	High	High	3	3	2	3	5	3	3	3	2	3 v 3	-0.138464	0.639118	0.773664	3 v 3	-3.53441	0.0240189	0.143051	3 v 3	-3.39594	0.0375965	0.20503	3 v 1	1.38891	NA	NA	3 v 1	0.74693	NA	NA	3 v 1	4.05689	NA	NA	2 v 2
O77134	O77134	O77134	O77134	ATPsynE	ATPsynE	ATPsynE	ATP synthase subunit e, mitochondrial	ATP synthase subunit e, mitochondrial	ATP synthase subunit e, mitochondrial	22.2222	29.6296	22.2222	Medium	High	High	2	3	2	3	12	3	2	3	2	3 v 3	-1.39607	0.0726955	0.304507	3 v 3	-1.88622	0.0158276	0.129908	3 v 3	-0.490148	0.493002	0.631248	3 v 2	1.37981	0.183069	0.533322	3 v 2	-0.376372	0.687272	0.87591	3 v 2	1.43667	0.415923	0.663719	2 v 2
O77410	O77410	O77410	O77410, Q8MR88	eIF3e	eIF3e	eIF3e	Eukaryotic translation initiation factor 3 subunit E (eIF3e) (Eukaryotic translation initiation factor 3 subunit 6)	Eukaryotic translation initiation factor 3 subunit E (eIF3e) (Eukaryotic translation initiation factor 3 subunit 6)	Eukaryotic translation initiation factor 3 subunit E (eIF3e) (Eukaryotic translation initiation factor 3 subunit 6)	12.1839	32.8736	10.1149	High	High	High	6	14	4	7	28	4	6	14	4	3 v 3	0.395552	0.398292	0.596994	3 v 3	0.816369	0.109752	0.253826	3 v 3	0.420817	0.258686	0.444745	3 v 2	-0.409435	0.360283	0.607436	3 v 2	0.344622	0.567923	0.847264	3 v 2	-0.725239	0.484059	0.690729	2 v 2
O77434	M9PGI6, O77434	M9PGI6, O77434	A0A3Q7YTS9, M9PGI6, O77434	Sec22	Sec22	Sec22	EG:34F3.8 protein (LD45288p) (Secretory 22, isoform A)	EG:34F3.8 protein (LD45288p) (Secretory 22, isoform A)	EG:34F3.8 protein (LD45288p) (Secretory 22, isoform A)	6.63507	30.8057	26.0664	High	High	High	1	5	4	1	10	6	1	5	4	2 v 2	-0.469254	0.324383	0.546539	2 v 2	-0.281661	0.778117	0.854332	2 v 2	0.187594	0.886104	0.920974	2 v 2	1.04572	0.311138	0.57688	2 v 2	0.576462	0.609286	0.859496	2 v 2	0.858123	0.685506	0.777187	2 v 2
O77460	A0A0B4K7G9, B7YZQ7, O77460	A0A0B4K7G9, B7YZQ7, O77460	A0A0B4K7G9, B7YZQ7, B9EQY3, I0DHK6, O77460	Nurf-38	Nurf-38	Nurf-38	Inorganic pyrophosphatase (EC 3.6.1.1) (Nucleosome-remodeling factor 38 kDa subunit) (Pyrophosphate phospho-hydrolase) (PPase)	Inorganic pyrophosphatase (EC 3.6.1.1) (Nucleosome-remodeling factor 38 kDa subunit) (Pyrophosphate phospho-hydrolase) (PPase)	Inorganic pyrophosphatase (EC 3.6.1.1) (Nucleosome-remodeling factor 38 kDa subunit) (Pyrophosphate phospho-hydrolase) (PPase)	21.8935	68.6391	20.7101	High	High	High	7	17	7	8	43	7	7	17	7	3 v 3	-0.240008	0.580654	0.73043	3 v 3	0.0403808	0.895357	0.931338	3 v 3	0.280389	0.159459	0.347142	3 v 2	-0.542603	0.349453	0.603407	3 v 2	-0.418857	0.333995	0.844776	3 v 2	-0.708242	0.346886	0.633797	2 v 2
O77477	O77477	O77477	O77477	LD24471	LD24471	LD24471	LD24471p (Undefined protein 1)	LD24471p (Undefined protein 1)	LD24471p (Undefined protein 1)	36.2069	46.5517	37.6847	High	High	High	14	18	14	21	40	22	14	18	14	3 v 3	1.15388	0.0788824	0.305761	3 v 3	0.565871	0.236452	0.385953	3 v 3	-0.588008	0.23652	0.429177	3 v 2	-1.42161	0.171262	0.533322	3 v 2	0.0765912	0.866472	0.956927	3 v 2	-0.632062	0.607272	0.728145	2 v 2
O96299	O96299	O96299, O97479	O96299	Sodh-2	Sodh-2	Sodh-2	LD47736p (Sorbitol dehydrogenase) (Sorbitol dehydrogenase-2) (EC 1.1.1.14)	LD47736p (Sorbitol dehydrogenase) (Sorbitol dehydrogenase-2) (EC 1.1.1.14)	LD47736p (Sorbitol dehydrogenase) (Sorbitol dehydrogenase-2) (EC 1.1.1.14)	9.16667	23.8889	8.61111	High	High	High	4	8	3	4	11	3	1	8	1	2 v 2	-0.524182	0.332561	0.546553	2 v 2	-1.23286	0.102784	0.246073	2 v 2	-0.708676	0.0901176	0.272024	2 v 2	0.504043	NA	NA	2 v 2	-0.321928	NA	NA	2 v 2	1.11173	NA	NA	1 v 1
O96860	O96860	O96860	O96860	Cdlc2	Cdlc2	Cdlc2	Dynein light chain 2, cytoplasmic (8 kDa dynein light chain)	Dynein light chain 2, cytoplasmic (8 kDa dynein light chain)	Dynein light chain 2, cytoplasmic (8 kDa dynein light chain)	14.6067	44.9438	32.5843	Medium	High	High	2	3	2	2	7	4	2	1	1	3 v 3	-4.05412	0.0634355	0.298588	3 v 3	-1.11142	0.307021	0.448697	3 v 3	2.9427	0.0319397	0.18746	3 v 1	5.82051	NA	NA	3 v 1	0.501398	NA	NA	3 v 1	3.10063	NA	NA	2 v 2
O97066	O97066	O97066	O97066, Q3YMT4	twr	twr	twr	Signal peptidase complex catalytic subunit SEC11 (EC 3.4.21.89)	Signal peptidase complex catalytic subunit SEC11 (EC 3.4.21.89)	Signal peptidase complex catalytic subunit SEC11 (EC 3.4.21.89)	5.40541	22.7027	11.8919	High	High	High	1	5	2	1	12	4	1	5	2	3 v 3	-1.68697	0.0939593	0.31745	3 v 3	-0.284146	0.687154	0.781833	3 v 3	1.40282	0.0122369	0.136224	3 v 2	2.75014	0.242441	0.555813	3 v 2	1.60623	0.437187	0.844776	3 v 2	1.28061	0.515967	0.692742	2 v 2
O97102	O97102	O97102	O97102	smt3	smt3	smt3	Small ubiquitin-related modifier (SUMO)	Small ubiquitin-related modifier (SUMO)	Small ubiquitin-related modifier (SUMO)	34.4444	43.3333	22.2222	High	High	High	4	4	2	6	8	4	4	4	2	3 v 3	0.267331	0.112091	0.338284	3 v 3	0.716156	0.0153471	0.127514	3 v 3	0.448825	0.00877948	0.126458	3 v 2	-0.322861	0.246634	0.555813	3 v 2	-0.00765532	0.982581	0.992591	3 v 2	-0.79721	0.149127	0.54798	2 v 2
O97125	O97125	O97125	O97125, Q95NM1	Hsp68	Hsp68	Hsp68	Heat shock protein 68	Heat shock protein 68	Heat shock protein 68	41.5748	46.4567	31.1811	High	High	High	24	27	16	41	81	32	17	21	12	3 v 3	-2.99925	0.00119163	0.151352	3 v 3	-0.469028	0.151435	0.304226	3 v 3	2.53023	0.0147196	0.138696	3 v 2	3.1005	0.0924813	0.533322	3 v 2	0.183073	0.688246	0.87591	3 v 2	0.816155	0.0970771	0.538032	2 v 2
O97182	O97182	O97182	O97182	Arpc1	Arpc1	Arpc1	Actin-related protein 2/3 complex subunit	Actin-related protein 2/3 complex subunit	Actin-related protein 2/3 complex subunit	6.6313	35.809	8.22281	High	High	High	3	10	3	3	13	3	3	10	3	3 v 3	-0.116221	0.707369	0.820373	3 v 3	-0.0716782	0.870251	0.917273	3 v 3	0.044543	0.845589	0.895715	3 v 2	0.0139624	0.818403	0.900394	3 v 2	0.0856927	0.858737	0.954168	3 v 2	-0.214311	0.463522	0.684958	2 v 2
O97418	O97418	O97418	O97418, Q8SYB3	ND-B14.5A	ND-B14.5A	ND-B14.5A	Complex I-B14.5a (NADH dehydrogenase [ubiquinone] 1 alpha subcomplex subunit 7) (NADH-ubiquinone oxidoreductase subunit B14.5a)	Complex I-B14.5a (NADH dehydrogenase [ubiquinone] 1 alpha subcomplex subunit 7) (NADH-ubiquinone oxidoreductase subunit B14.5a)	Complex I-B14.5a (NADH dehydrogenase [ubiquinone] 1 alpha subcomplex subunit 7) (NADH-ubiquinone oxidoreductase subunit B14.5a)	52.4272	60.1942	35.9223	High	High	High	4	5	4	7	12	5	4	5	4	3 v 3	0.321962	0.831086	0.897786	3 v 3	-2.34226	0.0469408	0.173578	3 v 3	-2.66423	0.123652	0.310444	3 v 2	0.267354	0.91469	0.954349	3 v 2	0.993011	0.132021	0.844776	3 v 2	2.8632	0.0429782	0.52745	2 v 2
O97428	O97428, Q8IRS7	O97428, Q8IRS7	D5AEL7, O97428, Q8IRS7	cib	cib	cib	Ciboulot, isoform A (Ciboulot, isoform B) (Ciboulot, isoform D) (Ciboulot, isoform E) (EG:EG0007.11 protein) (GEO07826p1) (RE50273p)	Ciboulot, isoform A (Ciboulot, isoform B) (Ciboulot, isoform D) (Ciboulot, isoform E) (EG:EG0007.11 protein) (GEO07826p1) (RE50273p)	Ciboulot, isoform A (Ciboulot, isoform B) (Ciboulot, isoform D) (Ciboulot, isoform E) (EG:EG0007.11 protein) (GEO07826p1) (RE50273p)	49.6124	56.5891	15.5039	High	High	High	6	8	2	8	17	3	6	8	2	3 v 3	-1.21648	0.0919222	0.31745	3 v 3	-0.607351	0.250747	0.396462	3 v 3	0.609124	0.414206	0.571655	3 v 2	0.221589	0.16975	0.533322	3 v 2	-0.722256	0.347449	0.844776	3 v 2	-0.339823	0.785129	0.841544	2 v 2
O97477	O97477	O97477	O97477	Inos	Inos	Inos	Inositol-3-phosphate synthase (MIP synthase) (EC 5.5.1.4) (Myo-inositol 1-phosphate synthase) (IPS) (MI-1-P synthase)	Inositol-3-phosphate synthase (MIP synthase) (EC 5.5.1.4) (Myo-inositol 1-phosphate synthase) (IPS) (MI-1-P synthase)	Inositol-3-phosphate synthase (MIP synthase) (EC 5.5.1.4) (Myo-inositol 1-phosphate synthase) (IPS) (MI-1-P synthase)	27.0796	32.7434	27.9646	High	High	High	13	15	13	20	47	20	13	15	13	3 v 3	-1.61015	0.0481167	0.288757	3 v 3	-0.118174	0.516368	0.639993	3 v 3	1.49197	0.0202172	0.153857	3 v 2	1.327	0.116867	0.533322	3 v 2	0.0528483	0.0886292	0.844776	3 v 2	0.0308347	0.791684	0.841815	2 v 2
O97479	O97479	O96299, O97479	O97479, Q960H1	Sodh-1	Sodh-1	Sodh-1	FI05212p (Sorbitol dehydrogenase) (Sorbitol dehydrogenase 1, isoform A) (EC 1.1.1.14) (Sorbitol dehydrogenase 1, isoform B)	FI05212p (Sorbitol dehydrogenase) (Sorbitol dehydrogenase 1, isoform A) (EC 1.1.1.14) (Sorbitol dehydrogenase 1, isoform B)	FI05212p (Sorbitol dehydrogenase) (Sorbitol dehydrogenase 1, isoform A) (EC 1.1.1.14) (Sorbitol dehydrogenase 1, isoform B)	16.6667	8.05556	8.61111	High	High	High	6	3	3	6	5	3	3	3	1	2 v 2	-1.38909	0.033288	0.243056	2 v 2	-2.94759	0.0610241	0.192362	2 v 2	-1.55851	0.085554	0.268313	2 v 1	1.59756	NA	NA	2 v 1	0.135777	NA	NA	2 v 1	3.36678	NA	NA	1 v 1
P00334	P00334	P00334	A0A077HCQ5, A0A077HCY9, P00334, Q1ECB3, Q29QY4	Adh	Adh	Adh	Alcohol dehydrogenase (EC 1.1.1.1)	Alcohol dehydrogenase (EC 1.1.1.1)	Alcohol dehydrogenase (EC 1.1.1.1)	44.5312	63.6719	23.8281	High	High	High	9	11	5	25	34	11	9	11	5	3 v 3	0.391441	0.468265	0.65112	3 v 3	-2.60965	0.018145	0.131307	3 v 3	-3.00109	0.029812	0.180693	3 v 2	-0.121152	0.772289	0.869004	3 v 2	0.685886	0.446265	0.844776	3 v 2	3.37029	0.00466324	0.380064	2 v 2
P00967	P00967, Q59DZ6, X2J516	P00967	F3YDH3, P00967, Q59DZ6, X2J516	Gart	Gart	Gart	Trifunctional purine biosynthetic protein adenosine-3 [Includes: Phosphoribosylamine--glycine ligase (EC 6.3.4.13) (Glycinamide ribonucleotide synthetase) (GARS) (Phosphoribosylglycinamide synthetase); Phosphoribosylformylglycinamidine cyclo-ligase (EC 6.3.3.1) (AIR synthase) (AIRS) (Phosphoribosyl-aminoimidazole synthetase); Phosphoribosylglycinamide formyltransferase (EC 2.1.2.2) (5'-phosphorib…	Trifunctional purine biosynthetic protein adenosine-3 [Includes: Phosphoribosylamine--glycine ligase (EC 6.3.4.13) (Glycinamide ribonucleotide synthetase) (GARS) (Phosphoribosylglycinamide synthetase); Phosphoribosylformylglycinamidine cyclo-ligase (EC 6.3.3.1) (AIR synthase) (AIRS) (Phosphoribosyl-aminoimidazole synthetase); Phosphoribosylglycinamide formyltransferase (EC 2.1.2.2) (5'-phosphorib…	Trifunctional purine biosynthetic protein adenosine-3 [Includes: Phosphoribosylamine--glycine ligase (EC 6.3.4.13) (Glycinamide ribonucleotide synthetase) (GARS) (Phosphoribosylglycinamide synthetase); Phosphoribosylformylglycinamidine cyclo-ligase (EC 6.3.3.1) (AIR synthase) (AIRS) (Phosphoribosyl-aminoimidazole synthetase); Phosphoribosylglycinamide formyltransferase (EC 2.1.2.2) (5'-phosphorib…	8.05617	20.6208	2.29121	High	High	High	11	26	3	11	35	3	11	1	3	3 v 3	0.0414562	0.803219	0.87897	3 v 3	-0.899667	0.0423459	0.16521	3 v 3	-0.941123	0.0983317	0.284233	3 v 2	-0.476088	0.393073	0.62264	3 v 2	-0.359102	0.207737	0.844776	3 v 2	0.719451	0.00379581	0.380064	2 v 2
P02255	P02255, Q4AB54, Q4AB94, Q4ABD8, Q4ABE3	P02255, Q4AB54, Q4AB94, Q4ABD8, Q4ABE3	C4IY08, P02255, Q4AB54, Q4AB94, Q4ABD8, Q4ABE3, Q5BI49	His1; His1:CG31617; His1:CG33804; His1:CG33810; His1:CG33813; His1:CG33816; His1:CG33819; His1:CG33822; His1:CG33825; His1:CG33828; His1:CG33831; His1:CG33837; His1:CG33840; His1:CG33843; His1:CG33846; His1:CG33849; His1:CG33852; His1:CG33864	His1; His1:CG31617; His1:CG33804; His1:CG33810; His1:CG33813; His1:CG33816; His1:CG33819; His1:CG33822; His1:CG33825; His1:CG33828; His1:CG33831; His1:CG33837; His1:CG33840; His1:CG33843; His1:CG33846; His1:CG33849; His1:CG33852; His1:CG33864	His1; His1:CG31617; His1:CG33804; His1:CG33810; His1:CG33813; His1:CG33816; His1:CG33819; His1:CG33822; His1:CG33825; His1:CG33828; His1:CG33831; His1:CG33837; His1:CG33840; His1:CG33843; His1:CG33846; His1:CG33849; His1:CG33852; His1:CG33864	Histone H1	Histone H1	Histone H1	60.9375	48.0469	57.0312	High	High	High	24	21	20	49	63	33	24	21	20	3 v 3	1.21227	0.00676811	0.171522	3 v 3	-0.424121	0.246586	0.394654	3 v 3	-1.63639	0.0286459	0.180125	3 v 2	-0.957964	0.049556	0.533322	3 v 2	0.353406	0.176847	0.844776	3 v 2	0.746046	0.404886	0.663719	2 v 2
P02283	P02283	P02283	P02283	His2B; His2B:CG17949; His2B:CG33868; His2B:CG33870; His2B:CG33872; His2B:CG33874; His2B:CG33876; His2B:CG33878; His2B:CG33880; His2B:CG33882; His2B:CG33884; His2B:CG33886; His2B:CG33888; His2B:CG33890; His2B:CG33892; His2B:CG33894; His2B:CG33896; His2B:CG33898; His2B:CG33900; His2B:CG33902; His2B:CG33904; His2B:CG33906; His2B:CG33908; His2B:CG33910	His2B; His2B:CG17949; His2B:CG33868; His2B:CG33870; His2B:CG33872; His2B:CG33874; His2B:CG33876; His2B:CG33878; His2B:CG33880; His2B:CG33882; His2B:CG33884; His2B:CG33886; His2B:CG33888; His2B:CG33890; His2B:CG33892; His2B:CG33894; His2B:CG33896; His2B:CG33898; His2B:CG33900; His2B:CG33902; His2B:CG33904; His2B:CG33906; His2B:CG33908; His2B:CG33910	His2B; His2B:CG17949; His2B:CG33868; His2B:CG33870; His2B:CG33872; His2B:CG33874; His2B:CG33876; His2B:CG33878; His2B:CG33880; His2B:CG33882; His2B:CG33884; His2B:CG33886; His2B:CG33888; His2B:CG33890; His2B:CG33892; His2B:CG33894; His2B:CG33896; His2B:CG33898; His2B:CG33900; His2B:CG33902; His2B:CG33904; His2B:CG33906; His2B:CG33908; His2B:CG33910	Histone H2B	Histone H2B	Histone H2B	34.1463	47.1545	41.4634	High	High	High	5	8	7	10	34	19	5	8	7	3 v 3	1.82324	0.00563852	0.171522	3 v 3	1.43113	0.104827	0.24802	3 v 3	-0.392105	0.436132	0.58513	3 v 2	-3.04801	0.0771237	0.533322	3 v 2	-1.23967	0.068718	0.844776	3 v 2	-2.31397	0.199663	0.584389	2 v 2
P02299	P02299	P02299	P02299	His3; His3:CG31613; His3:CG33803; His3:CG33806; His3:CG33809; His3:CG33812; His3:CG33815; His3:CG33818; His3:CG33821; His3:CG33824; His3:CG33827; His3:CG33830; His3:CG33833; His3:CG33836; His3:CG33839; His3:CG33842; His3:CG33845; His3:CG33848; His3:CG33851; His3:CG33854; His3:CG33857; His3:CG33860; His3:CG33863; His3:CG33866	His3; His3:CG31613; His3:CG33803; His3:CG33806; His3:CG33809; His3:CG33812; His3:CG33815; His3:CG33818; His3:CG33821; His3:CG33824; His3:CG33827; His3:CG33830; His3:CG33833; His3:CG33836; His3:CG33839; His3:CG33842; His3:CG33845; His3:CG33848; His3:CG33851; His3:CG33854; His3:CG33857; His3:CG33860; His3:CG33863; His3:CG33866	His3; His3:CG31613; His3:CG33803; His3:CG33806; His3:CG33809; His3:CG33812; His3:CG33815; His3:CG33818; His3:CG33821; His3:CG33824; His3:CG33827; His3:CG33830; His3:CG33833; His3:CG33836; His3:CG33839; His3:CG33842; His3:CG33845; His3:CG33848; His3:CG33851; His3:CG33854; His3:CG33857; His3:CG33860; His3:CG33863; His3:CG33866	Histone H3	Histone H3	Histone H3	16.9118	31.6176	20.5882	High	High	High	3	6	4	5	10	6	1	1	1	3 v 2	3.00802	0.143671	0.381414	3 v 3	3.44581	0.0188959	0.134052	2 v 3	0.298633	0.217114	0.409598	2 v 2	-2.8009	NA	NA	3 v 2	-1.06017	0.317156	0.844776	3 v 2	-4.17725	0.17579	0.570405	2 v 2
P02517	P02517	P02517	P02517	Hsp26	Hsp26	Hsp26	Heat shock protein 26	Heat shock protein 26	Heat shock protein 26	55.2885	76.4423	31.25	High	High	High	8	12	5	38	61	13	8	12	5	3 v 3	-0.419219	0.482676	0.661126	3 v 3	2.69552	0.00538292	0.109503	3 v 3	3.11473	0.0093258	0.126887	3 v 2	0.0758543	0.269086	0.569093	3 v 2	-0.0169793	0.983822	0.992591	3 v 2	-2.80191	0.0815575	0.538032	2 v 2
P02518	P02518	P02518	P02518	Hsp27	Hsp27	Hsp27	Heat shock protein 27	Heat shock protein 27	Heat shock protein 27	39.9061	69.9531	42.2535	High	High	High	7	13	8	15	64	13	7	13	8	3 v 3	-0.803312	0.230249	0.481235	3 v 3	1.43235	0.120366	0.268673	3 v 3	2.23566	0.00750055	0.121984	3 v 2	0.409769	0.193453	0.534953	3 v 2	-0.114479	0.864277	0.956927	3 v 2	-2.0042	0.00222992	0.380064	2 v 2
P02572	P02572, P10987, P60712	P02572	P02572, P10987, P60712	Act42A	Act42A	Act42A	Actin-42A	Actin-42A	Actin-42A	44.4149	65.9574	50.266	High	High	High	14	19	16	113	154	113	4	1	5	2 v 2	-0.629489	0.179934	0.430868	2 v 2	-1.47989	0.0172207	0.130417	2 v 2	-0.850401	0.163162	0.350437	2 v 2	0.495173	NA	NA	2 v 2	0.0484963	NA	NA	2 v 2	1.56843	NA	NA	1 v 1
P02574	P02574	P02574	P02574	Act79B	Act79B	Act79B	Actin, larval muscle (Actin-79B)	Actin, larval muscle (Actin-79B)	Actin, larval muscle (Actin-79B)	51.3298	50.266	54.7872	High	High	High	17	15	17	128	120	129	5	5	5	3 v 3	-0.274006	0.0949269	0.31745	3 v 3	-4.5819	0.0323409	0.148055	3 v 3	-4.30789	0.0374382	0.204997	3 v 2	-0.518954	0.545191	0.727135	3 v 2	-0.84476	0.3225	0.844776	3 v 2	4.38444	0.0681299	0.533253	2 v 2
P02843	P02843	P02843	P02843, Q29QE3	Yp1	Yp1	Yp1	Vitellogenin-1 (Vitellogenin I) (Yolk protein 1)	Vitellogenin-1 (Vitellogenin I) (Yolk protein 1)	Vitellogenin-1 (Vitellogenin I) (Yolk protein 1)	40.7745	62.6424	46.9248	High	High	High	15	28	18	34	310	64	14	27	17	3 v 3	4.08744	0.0205298	0.218515	3 v 3	2.60137	0.0112583	0.118099	3 v 3	-1.48607	0.100929	0.286817	3 v 2	-3.88403	0.107052	0.533322	3 v 2	-0.247431	0.0329046	0.841665	3 v 2	-2.89683	0.100712	0.538032	2 v 2
P04359	P04359	P04359	A0A0F6PCQ7, A0A1B3Q3R0, G8E4R5, P04359	RpL32	RpL32	RpL32	60S ribosomal protein L32 (Ribosomal protein 49)	60S ribosomal protein L32 (Ribosomal protein 49)	60S ribosomal protein L32 (Ribosomal protein 49)	47.0149	51.4925	46.2687	High	High	High	9	12	10	97	97	92	9	11	9	3 v 3	0.228039	0.410621	0.603771	3 v 3	0.482888	0.0545107	0.184475	3 v 3	0.254849	0.239361	0.431618	3 v 2	-0.0449337	0.885576	0.936937	3 v 2	-0.0278067	0.868643	0.956927	3 v 2	-0.449671	0.381338	0.648732	2 v 2
P05205	P05205	P05205	P05205	Su(var)205	Su(var)205	Su(var)205	Heterochromatin protein 1 (HP1) (Non-histone chromosomal protein C1A9 antigen)	Heterochromatin protein 1 (HP1) (Non-histone chromosomal protein C1A9 antigen)	Heterochromatin protein 1 (HP1) (Non-histone chromosomal protein C1A9 antigen)	4.85437	35.9223	14.5631	High	High	High	1	6	3	1	11	3	1	6	3	2 v 2	0.897896	0.0326902	0.243056	2 v 2	0.841667	0.312188	0.452319	2 v 2	-0.0562292	0.911788	0.936112	2 v 2	-1.2198	0.0277574	0.495572	2 v 2	-0.321904	0.0139822	0.841665	2 v 2	-1.16357	0.237978	0.592413	2 v 2
P05389	P05389	P05389	B7FNN6, P05389	RpLP2	RpLP2	RpLP2	60S acidic ribosomal protein P2 (Acidic ribosomal protein RPA1)	60S acidic ribosomal protein P2 (Acidic ribosomal protein RPA1)	60S acidic ribosomal protein P2 (Acidic ribosomal protein RPA1)	53.9823	69.0265	69.0265	High	High	High	8	9	9	178	142	101	8	9	9	3 v 3	0.199889	0.455945	0.638732	3 v 3	0.321164	0.0482202	0.174711	3 v 3	0.121275	0.49252	0.631232	3 v 2	0.0338376	0.929059	0.960481	3 v 2	0.0433938	0.7763	0.92018	3 v 2	-0.209976	0.426212	0.669986	2 v 2
P06603	P06603, P06605	P06603, P06605	K7WKV0, K7WKV5, K7WQ56, K7WQ63, K7WSB1, K7WSB4, K7X561, K7XI11, K7XI17, P06603, P06605	alphaTub84B	alphaTub84B	alphaTub84B	Tubulin alpha-1 chain	Tubulin alpha-1 chain	Tubulin alpha-1 chain	41.3333	52.4444	45.5556	High	High	High	15	20	16	48	87	35	6	7	6	3 v 3	-1.91465	0.00620044	0.171522	3 v 3	-1.58093	0.0266913	0.146235	3 v 3	0.333717	0.271215	0.45455	3 v 2	1.2913	0.157248	0.533322	3 v 2	-0.47511	0.429093	0.844776	3 v 2	0.920518	0.415744	0.663719	2 v 2
P06604	P06604	P06604	P06604	alphaTub85E	alphaTub85E	alphaTub85E	Tubulin alpha-2 chain	Tubulin alpha-2 chain	Tubulin alpha-2 chain	22.049	34.0757	27.1715	High	High	High	10	15	11	32	49	23	1	2	1	3 v 3	-5.15116	0.0202501	0.218515	3 v 3	-3.77469	0.0186401	0.134052	3 v 3	1.37647	0.0726796	0.249743	3 v 1	3.76218	NA	NA	3 v 1	0.059501	NA	NA	3 v 1	3.0758	NA	NA	1 v 2
P06606	P06606	P06606	P06606, Q6NP92	alphaTub67C	alphaTub67C	alphaTub67C	Tubulin alpha-4 chain	Tubulin alpha-4 chain	Tubulin alpha-4 chain	3.4632	39.8268	15.5844	High	High	High	2	15	7	3	30	9	1	13	5	2 v 2	3.26686	0.0378879	0.255199	2 v 2	3.45742	0.0619514	0.193922	2 v 2	0.19056	0.409544	0.568132	2 v 2	-3.77622	0.0871654	0.533322	2 v 2	-0.509365	0.362121	0.844776	2 v 2	-3.96678	0.105453	0.538032	2 v 2
P06754	P06754, Q8IG84, Q8IGY1, Q95TA3	P06754, Q8IG84, Q8IGY1, Q95TA3	P06754	Tm1	Tm1	Tm1	Tropomyosin-1, isoforms 9A/A/B (Cytoskeletal tropomyosin) (Tropomyosin II)	Tropomyosin-1, isoforms 9A/A/B (Cytoskeletal tropomyosin) (Tropomyosin II)	Tropomyosin-1, isoforms 9A/A/B (Cytoskeletal tropomyosin) (Tropomyosin II)	45.7227	36.8732	51.6224	High	High	High	20	17	22	34	31	51	11	12	3	3 v 3	-0.0938402	0.759395	0.851499	3 v 3	-2.83554	0.0124855	0.118878	3 v 3	-2.7417	0.00896781	0.126458	3 v 2	0.200504	0.186214	0.533322	3 v 2	-0.128788	0.568895	0.847264	3 v 2	2.76053	0.088424	0.538032	2 v 2
P07182	P07182	P07182	P07182	Cp36	Cp36	Cp36	Chorion protein S36	Chorion protein S36	Chorion protein S36	6.33803	35.2113	22.5352	High	High	High	1	8	4	1	11	4	1	8	4	2 v 2	2.60911	0.277458	0.515115	2 v 2	3.36294	0.250182	0.396462	2 v 2	0.753836	0.148458	0.335883	2 v 2	-0.848712	0.42102	0.643756	2 v 2	1.7604	0.194277	0.844776	2 v 2	-1.60255	0.307218	0.622957	2 v 2
P07486	P07486	P07486	P07486	Gapdh1	Gapdh1	Gapdh1	Glyceraldehyde-3-phosphate dehydrogenase 1 (EC 1.2.1.12) (Glyceraldehyde-3-phosphate dehydrogenase I) (GAPDH I)	Glyceraldehyde-3-phosphate dehydrogenase 1 (EC 1.2.1.12) (Glyceraldehyde-3-phosphate dehydrogenase I) (GAPDH I)	Glyceraldehyde-3-phosphate dehydrogenase 1 (EC 1.2.1.12) (Glyceraldehyde-3-phosphate dehydrogenase I) (GAPDH I)	31.3253	65.3614	27.1084	High	High	High	11	19	9	20	53	17	3	6	4	3 v 3	0.342289	0.509039	0.679486	3 v 3	-0.564263	0.198929	0.352504	3 v 3	-0.906552	0.0526889	0.222029	3 v 2	-0.701119	0.424414	0.646046	3 v 2	0.0278863	0.922553	0.967915	3 v 2	0.294217	0.393473	0.656561	2 v 2
P07909	A4V3J6, P07909	A4V3J6, P07909	A4V3J6, C8VV67, E6PBW8, E8NH29, P07909	Hrb98DE	Hrb98DE	Hrb98DE	Heterogeneous nuclear ribonucleoprotein A1 (hnRNP A1) (PEN repeat clone P9) (hnRNP core protein A1-A)	Heterogeneous nuclear ribonucleoprotein A1 (hnRNP A1) (PEN repeat clone P9) (hnRNP core protein A1-A)	Heterogeneous nuclear ribonucleoprotein A1 (hnRNP A1) (PEN repeat clone P9) (hnRNP core protein A1-A)	3.83562	7.94521	1.91781	Medium	High	Medium	2	3	1	2	3	1	2	2	1	3 v 3	-1.13868	0.0318426	0.240787	3 v 3	-0.18618	0.708428	0.799064	3 v 3	0.952505	0.0510183	0.22097	3 v 2	0.929325	0.155483	0.533322	3 v 2	-0.282005	0.229585	0.844776	3 v 2	0.0639696	0.931086	0.948402	2 v 2
P08171	P08171	P08171	A0A0U3SHB6, P08171	Est-6	Est-6	Est-6	Esterase-6 (Est-6) (EC 3.1.1.1) (Carboxylic-ester hydrolase 6) (Carboxylesterase-6)	Esterase-6 (Est-6) (EC 3.1.1.1) (Carboxylic-ester hydrolase 6) (Carboxylesterase-6)	Esterase-6 (Est-6) (EC 3.1.1.1) (Carboxylic-ester hydrolase 6) (Carboxylesterase-6)	31.25	20.2206	15.625	High	High	High	18	11	8	28	12	9	18	11	8	3 v 3	-3.2732	0.0208148	0.218515	3 v 3	-1.26428	0.112681	0.258391	3 v 3	2.00893	9.15801e-05	0.0507688	3 v 1	3.92862	NA	NA	3 v 1	0.240936	NA	NA	3 v 1	1.92752	NA	NA	2 v 2
P08182	A4V4C1, M9NDU6, M9NGA3, M9PHA6, P08182	A4V4C1, M9NDU6, M9NGA3, M9PHA6, P08182	A4V4C1, C9QPE1, M9NDU6, M9NGA3, M9PHA6, P08182, Q9NGY7, Q9NGY8, Q9NGY9	CkIIbeta	CkIIbeta	CkIIbeta	Casein kinase II subunit beta (CK II beta)	Casein kinase II subunit beta (CK II beta)	Casein kinase II subunit beta (CK II beta)	3.40426	33.1915	9.3617	Medium	High	High	1	6	2	1	17	3	1	6	2	2 v 2	0.693763	0.0509187	0.29539	2 v 2	0.345701	0.315891	0.454202	2 v 2	-0.348062	0.230041	0.422145	2 v 2	-2.89041	0.232122	0.549515	2 v 2	-2.19665	0.30904	0.844776	2 v 2	-2.54235	0.232407	0.592413	2 v 2
P08570	P08570	P08570	P08570	RpLP1	RpLP1	RpLP1	60S acidic ribosomal protein P1 (Acidic ribosomal protein RPA2) (RP21C)	60S acidic ribosomal protein P1 (Acidic ribosomal protein RPA2) (RP21C)	60S acidic ribosomal protein P1 (Acidic ribosomal protein RPA2) (RP21C)	58.9286	73.2143	75.8929	High	High	High	6	8	9	102	149	68	6	8	9	3 v 3	0.161603	0.560695	0.713322	3 v 3	0.339063	0.0197328	0.134538	3 v 3	0.17746	0.439484	0.588454	3 v 2	-0.00683352	0.992098	0.99562	3 v 2	-0.0566399	0.905342	0.967449	3 v 2	-0.353017	0.553109	0.704697	2 v 2
P08645	P08645	P08645	P08645	Rap1	Rap1	Rap1	Ras-related protein Rap1 (EC 3.6.5.2) (Rap1 GTPase) (Ras-like protein 3)	Ras-related protein Rap1 (EC 3.6.5.2) (Rap1 GTPase) (Ras-like protein 3)	Ras-related protein Rap1 (EC 3.6.5.2) (Rap1 GTPase) (Ras-like protein 3)	8.15217	34.7826	28.2609	High	High	High	1	6	4	1	13	9	1	6	4	3 v 3	-0.780089	0.275643	0.513872	3 v 3	-1.44383	0.0935614	0.238611	3 v 3	-0.663739	0.236732	0.429177	3 v 2	1.37304	0.375869	0.614318	3 v 2	1.0834	0.544013	0.847264	3 v 2	2.09808	0.414773	0.663719	2 v 2
P08736	P08736	P08736	P08736, Q8T3U3	eEF1alpha1	eEF1alpha1	eEF1alpha1	Elongation factor 1-alpha 1 (EF-1-alpha-1) (50 kDa female-specific protein)	Elongation factor 1-alpha 1 (EF-1-alpha-1) (50 kDa female-specific protein)	Elongation factor 1-alpha 1 (EF-1-alpha-1) (50 kDa female-specific protein)	27.2138	65.8747	39.0929	High	High	High	15	28	21	30	145	45	3	12	7	3 v 3	-0.473275	0.45783	0.640581	3 v 3	0.0453701	0.916813	0.943448	3 v 3	0.518645	0.306028	0.483578	3 v 2	-0.0273492	0.963256	0.979428	3 v 2	0.00147042	0.996227	0.997108	3 v 2	-0.36813	0.183705	0.570405	2 v 2
P08841	A0A0B4LGH1, P08841	P08841	A0A0B4LGH1, P08841	betaTub60D	betaTub60D	betaTub60D	Tubulin beta-3 chain (Beta-3-tubulin)	Tubulin beta-3 chain (Beta-3-tubulin)	Tubulin beta-3 chain (Beta-3-tubulin)	21.8062	34.8018	24.6696	High	High	High	9	14	10	13	51	18	1	1	2	2 v 2	-0.634343	0.654277	0.779025	2 v 2	0.0702669	0.893752	0.93119	2 v 2	0.70461	0.466362	0.609302	2 v 1	1.92537	NA	NA	2 v 1	0.240094	NA	NA	2 v 1	0.58694	NA	NA	1 v 1
P08928	P08928	P08928	A0A650BPI2, P08928	Lam	Lam	Lam	Lamin Dm0	Lamin Dm0	Lamin Dm0	13.1833	51.7685	27.492	High	High	High	8	30	16	8	51	17	8	29	16	3 v 3	0.079139	0.548291	0.7043	3 v 3	-0.321099	0.427803	0.558509	3 v 3	-0.400238	0.354696	0.526764	3 v 2	0.235547	0.586237	0.750888	3 v 2	0.300738	0.655151	0.872715	3 v 2	0.30344	0.573677	0.714018	2 v 2
P09052	A0A0B4KGU4, P09052, P26802, Q9VHP0	A0A0S0WFC5, P09052	A0A0B4KGU4, A0A0H4XWW0, M9W6J0, P09052, P26802, Q9NBW6	vas	vas	vas	ATP-dependent RNA helicase vasa (EC 3.6.4.13) (Antigen Mab46F11)	ATP-dependent RNA helicase vasa (EC 3.6.4.13) (Antigen Mab46F11)	ATP-dependent RNA helicase vasa (EC 3.6.4.13) (Antigen Mab46F11)	1.81543	7.41301	1.81543	High	High	High	1	3	1	1	6	2	1	2	1	2 v 2	1.32488	0.231674	0.481538	2 v 2	1.52491	0.382361	0.516725	2 v 2	0.200029	0.774159	0.84232	2 v 1	-2.78411	NA	NA	2 v 1	-1.96384	NA	NA	2 v 1	-2.44413	NA	NA	1 v 1
P09180	P09180	P09180	P09180, Q1EBX5	RpL4	RpL4	RpL4	60S ribosomal protein L4 (L1)	60S ribosomal protein L4 (L1)	60S ribosomal protein L4 (L1)	68.8279	65.8354	67.8304	High	High	High	41	38	40	368	451	260	41	38	40	3 v 3	0.243607	0.329391	0.546539	3 v 3	0.471326	0.00831858	0.109503	3 v 3	0.227718	0.269837	0.453205	3 v 2	0.026837	0.942011	0.967679	3 v 2	0.100224	0.615977	0.864	3 v 2	-0.34153	0.3375	0.632411	2 v 2
P10333	P10333	P10333	P10333	Acp26Aa	Acp26Aa	Acp26Aa	Accessory gland-specific peptide 26Aa (Male accessory gland secretory protein 355A) [Cleaved into: CP1-N; CP1-C; CP2-N; CP2-C; CP3-N; CP3-C]	Accessory gland-specific peptide 26Aa (Male accessory gland secretory protein 355A) [Cleaved into: CP1-N; CP1-C; CP2-N; CP2-C; CP3-N; CP3-C]	Accessory gland-specific peptide 26Aa (Male accessory gland secretory protein 355A) [Cleaved into: CP1-N; CP1-C; CP2-N; CP2-C; CP3-N; CP3-C]	28.0303	21.5909	7.19697	High	High	High	7	6	1	12	8	1	7	6	1	2 v 2	-5.9045	0.0194825	0.218515	2 v 2	-0.424231	0.77983	0.85436	2 v 2	5.48026	0.114521	0.298341	2 v 0	NA	NA	NA	2 v 0	NA	NA	NA	2 v 0	NA	NA	NA	1 v 1
P10674	A0A0B4KH94, A8JR25, B7Z0L0, B7Z0L1, P10674, Q8INA9, Q9VES3	A0A0B4KH94, A8JR25, B7Z0L0, B7Z0L1, P10674, Q8INA9, Q9VES3	A0A0B4KH94, A8JR25, B7Z0L0, B7Z0L1, P10674, Q8INA9, Q8MSW3, Q9VES3	Fas1	Fas1	Fas1	Fasciclin-1 (Fasciclin I) (FAS I) (FCN)	Fasciclin-1 (Fasciclin I) (FAS I) (FCN)	Fasciclin-1 (Fasciclin I) (FAS I) (FCN)	25.9202	34.2025	19.1718	High	High	High	15	22	11	21	45	14	15	22	11	3 v 3	0.1346	0.704214	0.817837	3 v 3	-2.47956	0.107573	0.250507	3 v 3	-2.61416	0.159783	0.347142	3 v 2	0.0138932	0.981695	0.992222	3 v 2	0.167257	0.179157	0.844776	3 v 2	2.77713	0.327048	0.624827	2 v 2
P10676	M9PCU0, P10676	M9PCU0, P10676	M9PCU0, P10676	ninaC	ninaC	ninaC	Neither inactivation nor afterpotential protein C (EC 2.7.11.1)	Neither inactivation nor afterpotential protein C (EC 2.7.11.1)	Neither inactivation nor afterpotential protein C (EC 2.7.11.1)	6.06262	10.6596	3.46436	High	High	High	9	16	5	9	16	7	9	15	5	3 v 3	0.370628	0.417793	0.607945	3 v 3	-1.80066	0.201119	0.352504	3 v 3	-2.17129	0.105067	0.291997	3 v 1	-0.655384	NA	NA	3 v 1	-0.597339	NA	NA	3 v 1	0.454202	NA	NA	2 v 2
P10735	D3DMP8, P10735	D3DMP8, P10735	D3DMP8, P10735	tko	tko	tko	40S ribosomal protein S12, mitochondrial (MRP-S12) (S12mt) (MT-RPS12) (Protein technical knockout locus)	40S ribosomal protein S12, mitochondrial (MRP-S12) (S12mt) (MT-RPS12) (Protein technical knockout locus)	40S ribosomal protein S12, mitochondrial (MRP-S12) (S12mt) (MT-RPS12) (Protein technical knockout locus)	20	40.7143	35.7143	High	High	High	3	5	4	4	8	4	3	5	4	3 v 3	1.4177	0.0614129	0.298588	3 v 3	0.625538	0.168545	0.324552	3 v 3	-0.792163	0.224651	0.415665	3 v 2	-1.69945	0.123112	0.533322	3 v 2	0.0823364	0.87998	0.96127	3 v 2	-0.608937	0.631146	0.740639	2 v 2
P10987	P02572, P10987, P60712	P10987	P02572, P10987, P60712	Act5C	Act5C	Act5C	Actin-5C	Actin-5C	Actin-5C	46.2766	67.8191	52.1277	High	High	High	15	20	17	114	162	115	4	1	5	3 v 3	-0.35044	0.361065	0.568722	3 v 3	-1.43894	0.00106627	0.0722493	3 v 3	-1.0885	0.0566202	0.228529	3 v 2	-0.200811	0.821174	0.900394	3 v 2	-0.32032	0.544727	0.847264	3 v 2	1.11817	0.243706	0.592413	2 v 2
P11147	P11147	P11147	P11147	Hsc70-4	Hsc70-4	Hsc70-4	Heat shock 70 kDa protein cognate 4 (Heat shock 70 kDa protein 88E)	Heat shock 70 kDa protein cognate 4 (Heat shock 70 kDa protein 88E)	Heat shock 70 kDa protein cognate 4 (Heat shock 70 kDa protein 88E)	64.6697	72.6575	69.4316	High	High	High	41	50	44	113	303	147	34	43	34	3 v 3	-0.593426	0.341315	0.553207	3 v 3	-0.888676	0.106058	0.249135	3 v 3	-0.29525	0.224154	0.415572	3 v 2	0.293805	0.102253	0.533322	3 v 2	0.1781	0.366364	0.844776	3 v 2	0.757532	0.00949142	0.408533	2 v 2
P11995	P11995	P11995	P11995	Lsp1alpha	Lsp1alpha	Lsp1alpha	Larval serum protein 1 alpha chain (Hexamerin-1-alpha)	Larval serum protein 1 alpha chain (Hexamerin-1-alpha)	Larval serum protein 1 alpha chain (Hexamerin-1-alpha)	10.4167	2.57353	4.04412	High	Medium	High	11	3	4	15	3	5	8	1	2	3 v 3	-1.30037	0.12614	0.358078	3 v 3	-2.39247	0.0301619	0.148055	3 v 3	-1.0921	0.246578	0.434676	3 v 1	0.384584	NA	NA	3 v 1	0.0912248	NA	NA	3 v 1	2.65661	NA	NA	2 v 2
P11997	P11997	P11997	B0ZRR2, P11997	Lsp1gamma	Lsp1gamma	Lsp1gamma	Larval serum protein 1 gamma chain (Hexamerin-1-gamma)	Larval serum protein 1 gamma chain (Hexamerin-1-gamma)	Larval serum protein 1 gamma chain (Hexamerin-1-gamma)	18.3938	11.399	11.1399	High	High	High	15	8	10	25	10	11	13	6	8	3 v 3	-2.04965	0.202076	0.45338	3 v 3	-2.42044	0.00751636	0.109503	3 v 3	-0.37079	0.71828	0.796971	3 v 1	0.0394153	NA	NA	3 v 1	0.106118	NA	NA	3 v 1	2.1045	NA	NA	2 v 2
P12982	P12982	P12982, Q05547	C0MKX3, P12982, Q05547	Pp1-87B	Pp1-87B	Pp1-87B	Serine/threonine-protein phosphatase alpha-2 isoform (EC 3.1.3.16)	Serine/threonine-protein phosphatase alpha-2 isoform (EC 3.1.3.16)	Serine/threonine-protein phosphatase alpha-2 isoform (EC 3.1.3.16)	25.4967	45.6954	16.5563	High	High	High	5	10	5	7	18	7	1	4	2	3 v 3	0.368496	0.170099	0.414021	3 v 3	0.688723	0.00417499	0.0974523	3 v 3	0.320226	0.181366	0.368476	3 v 2	-0.0571291	0.943302	0.968125	3 v 2	0.313159	0.522744	0.844776	3 v 2	-0.415043	0.465617	0.684958	2 v 2
P13008	P13008	P13008	P13008	RpS26	RpS26	RpS26	40S ribosomal protein S26 (DS31)	40S ribosomal protein S26 (DS31)	40S ribosomal protein S26 (DS31)	42.9825	42.9825	37.7193	High	High	High	5	5	4	29	53	24	5	5	4	3 v 3	0.40829	0.138235	0.377894	3 v 3	0.471443	0.0191347	0.134052	3 v 3	0.063153	0.609442	0.712551	3 v 2	-0.168229	0.763723	0.86724	3 v 2	0.127983	0.652866	0.872715	3 v 2	-0.292229	0.490353	0.692742	2 v 2
P13060	P13060	P13060	P13060	eEF2	eEF2	eEF2	Eukaryotic translation elongation factor 2 (Elongation factor 2) (EF-2)	Eukaryotic translation elongation factor 2 (Elongation factor 2) (EF-2)	Eukaryotic translation elongation factor 2 (Elongation factor 2) (EF-2)	42.891	64.6919	48.6967	High	High	High	43	55	47	113	354	159	42	55	47	3 v 3	2.00913	0.00616013	0.171522	3 v 3	2.92618	0.000340433	0.0722493	3 v 3	0.917054	0.0168776	0.141583	3 v 2	-1.15428	0.231731	0.549515	3 v 2	1.00808	0.297892	0.844776	3 v 2	-1.9507	0.139635	0.545787	2 v 2
P13217	P13217, X2JCI4	P13217, X2JCI4	P13217, X2JCI4	norpA	norpA	norpA	1-phosphatidylinositol 4,5-bisphosphate phosphodiesterase (EC 3.1.4.11) (1-phosphatidylinositol 4,5-bisphosphate phosphodiesterase beta) (No receptor potential A protein) (Phosphoinositide phospholipase C) (Phosphoinositide phospholipase C-beta)	1-phosphatidylinositol 4,5-bisphosphate phosphodiesterase (EC 3.1.4.11) (1-phosphatidylinositol 4,5-bisphosphate phosphodiesterase beta) (No receptor potential A protein) (Phosphoinositide phospholipase C) (Phosphoinositide phospholipase C-beta)	1-phosphatidylinositol 4,5-bisphosphate phosphodiesterase (EC 3.1.4.11) (1-phosphatidylinositol 4,5-bisphosphate phosphodiesterase beta) (No receptor potential A protein) (Phosphoinositide phospholipase C) (Phosphoinositide phospholipase C-beta)	3.83562	4.93151	0.639269	High	High	Medium	4	7	1	4	9	1	4	7	1	3 v 3	0.150821	0.544509	0.701017	3 v 3	-1.86194	0.0329844	0.148485	3 v 3	-2.01276	0.0601402	0.232172	3 v 1	0.27684	NA	NA	3 v 1	0.78606	NA	NA	3 v 1	2.82964	NA	NA	2 v 2
P13395	M9PBI5, M9PDQ0, M9PGV6, P13395	M9PBI5, M9PDQ0, M9PGV6, P13395	M9PBI5, M9PDQ0, M9PGV6, P13395	alpha-Spec	alpha-Spec	alpha-Spec	Spectrin alpha chain	Spectrin alpha chain	Spectrin alpha chain	31.0559	59.8344	32.6294	High	High	High	68	130	68	89	289	93	68	128	67	3 v 3	-0.314731	0.34672	0.559575	3 v 3	-2.20091	0.00573229	0.109503	3 v 3	-1.88618	0.0454706	0.216379	3 v 2	0.649628	0.0224483	0.495572	3 v 2	0.484899	0.389739	0.844776	3 v 2	2.71989	0.143634	0.545787	2 v 2
P13469	P13469	P13469	P13469, Q8IGX8	mod	mod	mod	DNA-binding protein modulo	DNA-binding protein modulo	DNA-binding protein modulo	19.5572	45.941	22.5092	High	High	High	11	22	10	11	51	14	11	22	10	3 v 3	0.987289	0.0987489	0.32028	3 v 3	0.978306	0.0416568	0.16381	3 v 3	-0.00898309	0.958062	0.971769	3 v 2	0.412447	0.336538	0.593678	3 v 2	1.7317	0.118684	0.844776	3 v 2	0.56748	0.187645	0.57305	2 v 2
P13607	A0A0B4KGG8, A8QI34, E1JIR4, P13607	P13607	A0A0B4KGG8, A4IJ54, A8QI34, B5RIT8, C8VUY7, E1JIR4, E6PBW0, I7J4E4, P13607, Q9U458	Atpalpha	Atpalpha	Atpalpha	Sodium/potassium-transporting ATPase subunit alpha (Na(+)/K(+) ATPase alpha subunit) (EC 7.2.2.13) (Sodium pump subunit alpha)	Sodium/potassium-transporting ATPase subunit alpha (Na(+)/K(+) ATPase alpha subunit) (EC 7.2.2.13) (Sodium pump subunit alpha)	Sodium/potassium-transporting ATPase subunit alpha (Na(+)/K(+) ATPase alpha subunit) (EC 7.2.2.13) (Sodium pump subunit alpha)	38.8088	51.9693	42.6513	High	High	High	40	53	43	80	178	71	40	2	43	3 v 3	-0.365724	0.526647	0.68822	3 v 3	-3.21773	0.001937	0.0744915	3 v 3	-2.852	0.0405557	0.206926	3 v 2	1.45321	0.225819	0.544566	3 v 2	1.34996	0.472192	0.844776	3 v 2	4.54251	0.20034	0.584389	2 v 2
P13706	B5RIM9, M9PC43, M9PET0, P13706	B5RIM9, M9PC43, M9PET0, P13706	B5RIM9, D5AEK2, G3E6Y2, M9PC43, M9PET0, P13706	Gpdh1	Gpdh1	Gpdh1	Glycerol-3-phosphate dehydrogenase [NAD(+)], cytoplasmic (GPD-C) (GPDH-C) (EC 1.1.1.8)	Glycerol-3-phosphate dehydrogenase [NAD(+)], cytoplasmic (GPD-C) (GPDH-C) (EC 1.1.1.8)	Glycerol-3-phosphate dehydrogenase [NAD(+)], cytoplasmic (GPD-C) (GPDH-C) (EC 1.1.1.8)	37.1901	44.9036	25.6198	High	High	High	12	14	7	22	30	9	12	14	7	3 v 3	-0.423615	0.328555	0.546539	3 v 3	-2.10229	0.0149013	0.126102	3 v 3	-1.67868	0.00377855	0.118548	3 v 2	0.981475	0.427465	0.648074	3 v 2	0.888066	0.447357	0.844776	3 v 2	2.73647	0.150416	0.54798	2 v 2
P14199	P14199	P14199	P14199	ref(2)P	ref(2)P	ref(2)P	Protein ref(2)P (Refractory to sigma P)	Protein ref(2)P (Refractory to sigma P)	Protein ref(2)P (Refractory to sigma P)	2.00334	17.8631	15.192	High	High	High	1	7	6	1	11	6	1	7	6	3 v 3	-0.220222	0.566757	0.72031	3 v 3	-0.16175	0.718963	0.805095	3 v 3	0.0584723	0.790447	0.85315	3 v 2	0.629872	0.203741	0.536659	3 v 2	0.502405	0.368957	0.844776	3 v 2	0.382602	0.223329	0.586554	2 v 2
P15007	E1JHR5, P15007	E1JHR5, P15007	E1JHR5, P15007	Eno	Eno	Eno	Enolase (EC 4.2.1.11) (2-phospho-D-glycerate hydro-lyase) (2-phosphoglycerate dehydratase)	Enolase (EC 4.2.1.11) (2-phospho-D-glycerate hydro-lyase) (2-phosphoglycerate dehydratase)	Enolase (EC 4.2.1.11) (2-phospho-D-glycerate hydro-lyase) (2-phosphoglycerate dehydratase)	32.4	55.2	26.8	High	High	High	17	22	12	28	75	24	17	22	12	3 v 3	0.177833	0.713561	0.823716	3 v 3	-0.868972	0.190546	0.344859	3 v 3	-1.04681	0.00131411	0.0942701	3 v 2	-0.820772	0.0606286	0.533322	3 v 2	-0.229699	0.155775	0.844776	3 v 2	0.207761	0.369164	0.639803	2 v 2
P15348	P15348	P15348	P15348	Top2	Top2	Top2	DNA topoisomerase 2 (EC 5.6.2.2) (DNA topoisomerase II)	DNA topoisomerase 2 (EC 5.6.2.2) (DNA topoisomerase II)	DNA topoisomerase 2 (EC 5.6.2.2) (DNA topoisomerase II)	2.28058	24.0498	9.60608	High	High	High	4	35	13	4	48	14	4	35	13	3 v 3	0.195566	0.592225	0.737404	3 v 3	-0.0511569	0.906191	0.938978	3 v 3	-0.246723	0.150892	0.337067	3 v 2	-0.532351	0.0945127	0.533322	3 v 2	-0.0702039	0.77815	0.920445	3 v 2	-0.385387	0.00923826	0.408533	2 v 2
P15357	P15357, P62979	P15357, P62979	P15357, P62979	RpS27A	RpS27A	RpS27A	Ubiquitin-40S ribosomal protein S27a [Cleaved into: Ubiquitin; 40S ribosomal protein S27a]	Ubiquitin-40S ribosomal protein S27a [Cleaved into: Ubiquitin; 40S ribosomal protein S27a]	Ubiquitin-40S ribosomal protein S27a [Cleaved into: Ubiquitin; 40S ribosomal protein S27a]	73.7179	72.4359	80.7692	High	High	High	16	13	16	74	122	100	8	6	8	3 v 3	0.0048584	0.874756	0.920687	3 v 3	-0.140635	0.0583085	0.188784	3 v 3	-0.145493	0.127017	0.314032	3 v 2	-0.0110183	0.871787	0.929422	3 v 2	-0.0325825	0.584943	0.848111	3 v 2	0.0785532	0.493619	0.692742	2 v 2
P16378	P16378	P16378	P16378, Q6IGR5	Galphao	Galphao	Galphao	G protein alpha o subunit (Guanine nucleotide-binding protein G(o) subunit alpha 47A)	G protein alpha o subunit (Guanine nucleotide-binding protein G(o) subunit alpha 47A)	G protein alpha o subunit (Guanine nucleotide-binding protein G(o) subunit alpha 47A)	6.21469	26.2712	16.3842	High	High	High	2	9	5	4	17	6	1	6	4	3 v 3	-0.426984	0.202775	0.45338	3 v 3	-2.65442	0.0214266	0.134538	3 v 3	-2.22744	0.0590683	0.230623	3 v 2	0.430579	0.14938	0.533322	3 v 2	0.113147	0.724213	0.893923	3 v 2	2.61563	0.205739	0.584389	2 v 2
P17210	P17210	P17210	P17210, Q6NNT8, Q7K0A2	Khc	Khc	Khc	Kinesin heavy chain	Kinesin heavy chain	Kinesin heavy chain	8.71795	49.5385	16.2051	High	High	High	9	48	14	9	89	15	9	48	14	3 v 3	-0.134168	0.515491	0.680246	3 v 3	-0.236471	0.282721	0.424712	3 v 3	-0.102303	0.428401	0.582297	3 v 2	-0.295284	0.275286	0.569093	3 v 2	-0.280421	0.0226232	0.841665	3 v 2	-0.205307	0.129358	0.545787	2 v 2
P17336	P17336	P17336	P17336	Cat	Cat	Cat	Catalase (EC 1.11.1.6)	Catalase (EC 1.11.1.6)	Catalase (EC 1.11.1.6)	20.3557	38.5375	24.5059	High	High	High	10	17	10	13	39	13	9	15	10	3 v 3	-0.818051	0.00535262	0.171522	3 v 3	-1.35946	0.0210762	0.134538	3 v 3	-0.541406	0.0619413	0.234322	3 v 2	1.36895	0.0816198	0.533322	3 v 2	0.527323	0.303372	0.844776	3 v 2	1.99198	0.00751492	0.408533	2 v 2
P17704	P17704	P17704	P17704	RpS17	RpS17	RpS17	40S ribosomal protein S17	40S ribosomal protein S17	40S ribosomal protein S17	53.4351	70.9924	70.9924	High	High	High	8	10	9	59	113	56	8	10	9	3 v 3	0.348643	0.124915	0.355467	3 v 3	0.440435	0.0325122	0.148055	3 v 3	0.0917915	0.421828	0.576856	3 v 2	-0.34475	0.387744	0.62204	3 v 2	-0.0287741	0.236282	0.844776	3 v 2	-0.402867	0.144335	0.545787	2 v 2
P17917	P17917	P17917	P17917, Q868I9	PCNA	PCNA	PCNA	Proliferating cell nuclear antigen (PCNA) (Cyclin) (Mutagen-sensitive 209 protein)	Proliferating cell nuclear antigen (PCNA) (Cyclin) (Mutagen-sensitive 209 protein)	Proliferating cell nuclear antigen (PCNA) (Cyclin) (Mutagen-sensitive 209 protein)	10	46.1538	28.4615	High	High	High	3	12	6	3	30	8	3	12	6	3 v 3	0.572736	0.277019	0.51501	3 v 3	0.575384	0.265625	0.409543	3 v 3	0.00264803	0.983312	0.986975	3 v 2	-1.48981	0.0290099	0.495572	3 v 2	-0.551034	0.168844	0.844776	3 v 2	-1.43151	0.101883	0.538032	2 v 2
P18053	P18053, Q9VA12	P18053, Q9VA12	P18053, Q9VA12	Prosalpha3	Prosalpha3	Prosalpha3	Proteasome subunit alpha type-4 (PROS-Dm29) (Proteasome 29 kDa subunit)	Proteasome subunit alpha type-4 (PROS-Dm29) (Proteasome 29 kDa subunit)	Proteasome subunit alpha type-4 (PROS-Dm29) (Proteasome 29 kDa subunit)	38.2576	62.5	35.6061	High	High	High	10	14	8	21	48	14	10	14	8	3 v 3	-0.778492	0.258537	0.504458	3 v 3	0.299614	0.461457	0.590981	3 v 3	1.07811	0.066398	0.24238	3 v 2	-0.236416	0.449488	0.665406	3 v 2	-0.52289	0.364174	0.844776	3 v 2	-1.1219	0.305115	0.622957	2 v 2
P18091	F0JAG6, M9MS06, M9PGA7, P18091	F0JAG6, M9MS06, M9PGA7, P18091	F0JAG6, M9MS06, M9PGA7, P18091	Actn	Actn	Actn	Alpha-actinin, sarcomeric (F-actin cross-linking protein)	Alpha-actinin, sarcomeric (F-actin cross-linking protein)	Alpha-actinin, sarcomeric (F-actin cross-linking protein)	17.8571	34.632	10.8225	High	High	High	15	27	8	17	42	9	15	27	8	3 v 3	0.157408	0.577794	0.728193	3 v 3	-1.71724	0.0386855	0.159237	3 v 3	-1.87464	0.013558	0.138369	3 v 2	-0.835462	0.283044	0.569093	3 v 2	-0.442983	0.401553	0.844776	3 v 2	0.968378	0.0238407	0.488339	2 v 2
P18170	M9NEA7, M9NEY9, M9NG31, P18169, P18170, P18171	M9NEA7, M9NEY9, M9NG31, P18169, P18170, P18171	D3PFE0, M9NEA7, M9NEY9, M9NG31, P18169, P18170, P18171	2001-12-01	2001-12-01	2001-12-01	Defective chorion-1 protein, FC106 isoform [Cleaved into: Defective chorion-1 protein, FC106 isoform; FC106 S80; FC106 S60]	Defective chorion-1 protein, FC106 isoform [Cleaved into: Defective chorion-1 protein, FC106 isoform; FC106 S80; FC106 S60]	Defective chorion-1 protein, FC106 isoform [Cleaved into: Defective chorion-1 protein, FC106 isoform; FC106 S80; FC106 S60]	7.36842	18.6316	4.84211	High	High	High	3	14	4	3	25	4	3	14	4	3 v 3	1.53972	0.278786	0.516157	3 v 3	1.46285	0.281411	0.423217	3 v 3	-0.0768717	0.883416	0.919599	3 v 2	-0.40831	0.84086	0.91006	3 v 2	1.53511	0.0296712	0.841665	3 v 2	-0.68029	0.639951	0.745951	2 v 2
P18171	M9NEA7, M9NEY9, M9NG31, P18169, P18170, P18171	M9NEA7, M9NEY9, M9NG31, P18169, P18170, P18171	D3PFE0, M9NEA7, M9NEY9, M9NG31, P18169, P18170, P18171	2001-12-01	2001-12-01	2001-12-01	Defective chorion-1 protein, FC177 isoform	Defective chorion-1 protein, FC177 isoform	Defective chorion-1 protein, FC177 isoform	4.40252	12.2013	2.89308	High	High	High	3	16	4	3	27	4	3	16	4	3 v 3	1.62799	0.287397	0.521982	3 v 3	1.55221	0.289174	0.430563	3 v 3	-0.0757803	0.884998	0.920535	3 v 2	-0.459157	0.827222	0.903077	3 v 2	1.61668	0.060133	0.841665	3 v 2	-0.732774	0.632273	0.740812	2 v 2
P18432	P18432	P18432	P18432, Q6NNE3	Mlc2	Mlc2	Mlc2	Myosin regulatory light chain 2 (MLC-2)	Myosin regulatory light chain 2 (MLC-2)	Myosin regulatory light chain 2 (MLC-2)	29.2793	46.3964	41.8919	High	High	High	7	7	8	7	12	13	7	7	8	3 v 3	-0.808202	0.208987	0.464186	3 v 3	-2.58102	0.0537539	0.182959	3 v 3	-1.77282	0.0449588	0.216379	3 v 2	0.933024	0.49044	0.689802	3 v 2	-0.246142	0.703206	0.882516	3 v 2	2.95604	0.0833356	0.538032	2 v 2
P18489	H1UUB1, P18489	H1UUB1, P18489	H1UUB1, P18489	Syb	Syb	Syb	Synaptobrevin	Synaptobrevin	Synaptobrevin	16.4474	31.5789	31.5789	High	High	High	3	6	6	4	13	8	3	6	6	3 v 3	-0.833506	0.093744	0.31745	3 v 3	-0.0707484	0.457234	0.58781	3 v 3	0.762758	0.0636853	0.236973	3 v 2	0.771982	0.187967	0.533322	3 v 2	0.205487	0.660583	0.872715	3 v 2	0.198963	0.675745	0.772572	2 v 2
P18930	P18930	P18930	J7FKZ6, P18930	mt:ND3	mt:ND3	mt:ND3	NADH-ubiquinone oxidoreductase chain 3 (EC 7.1.1.2) (NADH dehydrogenase subunit 3)	NADH-ubiquinone oxidoreductase chain 3 (EC 7.1.1.2) (NADH dehydrogenase subunit 3)	NADH-ubiquinone oxidoreductase chain 3 (EC 7.1.1.2) (NADH dehydrogenase subunit 3)	9.40171	9.40171	9.40171	Medium	High	Medium	1	1	1	2	3	1	1	1	1	2 v 2	1.00891	0.498535	0.668009	2 v 2	-0.842785	0.11699	0.263448	2 v 2	-1.8517	0.356508	0.528291	2 v 1	-0.653961	NA	NA	2 v 1	1.35923	NA	NA	2 v 1	2.35866	NA	NA	1 v 1
P19109	A0A0B4K624, A0A0B4K6A3, A0A0B4K6K1, A0A0B4K6T7, C7LAE4, E1JJ68, P19109, Q7KU78, Q8MZI3	A0A0B4K624, A0A0B4K6A3, A0A0B4K6K1, A0A0B4K6T7, C7LAE4, E1JJ68, P19109	A0A0B4K624, A0A0B4K6A3, A0A0B4K6K1, A0A0B4K6T7, C7LAE4, E1JJ68, I0B1P2, P19109	Rm62	Rm62	Rm62	ATP-dependent RNA helicase p62 (EC 3.6.4.13)	ATP-dependent RNA helicase p62 (EC 3.6.4.13)	ATP-dependent RNA helicase p62 (EC 3.6.4.13)	6.53686	48.6787	31.4325	High	High	High	4	27	18	6	57	21	3	24	15	3 v 3	1.07458	0.0168902	0.214474	3 v 3	1.17519	0.00272269	0.0871275	3 v 3	0.100616	0.618818	0.719817	3 v 2	-3.63014	0.177393	0.533322	3 v 2	-2.43099	0.230896	0.844776	3 v 2	-3.61485	0.14153	0.545787	2 v 2
P19351	E1JJP0, M9PHJ0, M9PHR2, M9PJM6, P19351, X2JBP9	M9PHJ0, P19351	E1JJP0, M9PHJ0, M9PJM6, P19351, X2JBP9	up	up	up	Troponin T, skeletal muscle (Protein intended thorax) (Protein upheld)	Troponin T, skeletal muscle (Protein intended thorax) (Protein upheld)	Troponin T, skeletal muscle (Protein intended thorax) (Protein upheld)	32.7456	39.5466	49.3703	High	High	High	22	20	29	52	31	62	2	1	2	3 v 3	1.01488	0.380432	0.583492	3 v 3	-3.65758	0.0198386	0.134538	3 v 3	-4.67246	0.0579802	0.229987	3 v 2	-2.71843	0.497996	0.694493	3 v 2	-1.63104	0.386151	0.844776	3 v 2	2.5364	0.223732	0.586554	2 v 2
P19889	P19889	P19889	P19889	RpLP0	RpLP0	RpLP0	60S acidic ribosomal protein P0 (Apurinic-apyrimidinic endonuclease) (EC 3.1.-.-)	60S acidic ribosomal protein P0 (Apurinic-apyrimidinic endonuclease) (EC 3.1.-.-)	60S acidic ribosomal protein P0 (Apurinic-apyrimidinic endonuclease) (EC 3.1.-.-)	58.6751	66.5615	68.4543	High	High	High	19	22	22	242	276	181	19	22	22	3 v 3	0.250255	0.360698	0.568722	3 v 3	0.480793	0.0460605	0.171738	3 v 3	0.230538	0.197992	0.386514	3 v 2	-0.0420465	0.918337	0.957271	3 v 2	0.00853251	0.972627	0.988308	3 v 2	-0.39399	0.438594	0.677936	2 v 2
P20007	P20007	P20007	P20007	Pepck	Pepck	Pepck	Phosphoenolpyruvate carboxykinase [GTP] (PEPCK) (EC 4.1.1.32)	Phosphoenolpyruvate carboxykinase [GTP] (PEPCK) (EC 4.1.1.32)	Phosphoenolpyruvate carboxykinase [GTP] (PEPCK) (EC 4.1.1.32)	2.00927	10.3555	4.63679	High	High	High	1	5	2	1	7	3	1	5	2	1 v 1	0.0935258	NA	NA	1 v 1	-3.84652	NA	NA	1 v 1	-3.94005	NA	NA	1 v 0	NA	NA	NA	1 v 0	NA	NA	NA	1 v 0	NA	NA	NA	1 v 1
P20240	P20240	P20240	P20240	Ote	Ote	Ote	Otefin (LEM domain-containing protein Otefin)	Otefin (LEM domain-containing protein Otefin)	Otefin (LEM domain-containing protein Otefin)	3.06604	30.6604	28.3019	High	High	High	1	11	8	1	16	9	1	11	8	3 v 3	-0.415121	0.534653	0.694636	3 v 3	0.247082	0.769791	0.849991	3 v 3	0.662203	0.130017	0.316966	3 v 2	-0.22958	0.0597007	0.533322	3 v 2	-0.08761	0.28892	0.844776	3 v 2	-1.02297	0.248646	0.592549	2 v 2
P20354	A0A0B4LGI1, P20354	A0A0B4LGI1, P20354	A0A0B4LGI1, P20354	Galphas	Galphas	Galphas	G protein alpha s subunit (Adenylate cyclase-stimulating G alpha protein) (Guanine nucleotide-binding protein G(s) subunit alpha)	G protein alpha s subunit (Adenylate cyclase-stimulating G alpha protein) (Guanine nucleotide-binding protein G(s) subunit alpha)	G protein alpha s subunit (Adenylate cyclase-stimulating G alpha protein) (Guanine nucleotide-binding protein G(s) subunit alpha)	6.23377	9.61039	7.01299	High	High	High	2	4	3	3	6	4	1	3	2	2 v 2	0.290261	0.603733	0.748963	2 v 2	-1.67679	0.155726	0.309988	2 v 2	-1.96705	0.252274	0.440743	2 v 2	-0.88552	0.614539	0.765758	2 v 2	-0.595259	0.619623	0.864	2 v 2	1.08153	0.254133	0.592549	2 v 2
P20432	A1ZB72, P20432, Q9VG92, Q9VGA1	P20432, Q9VG92, Q9VGA1	P20432	GstD1	GstD1	GstD1	Glutathione S-transferase D1 (EC 2.5.1.18) (EC 4.5.1.1) (DDT-dehydrochlorinase)	Glutathione S-transferase D1 (EC 2.5.1.18) (EC 4.5.1.1) (DDT-dehydrochlorinase)	Glutathione S-transferase D1 (EC 2.5.1.18) (EC 4.5.1.1) (DDT-dehydrochlorinase)	30.622	41.1483	19.1388	High	High	High	9	11	4	13	25	5	9	9	4	3 v 3	-1.05362	0.136363	0.375018	3 v 3	-0.666767	0.278402	0.421044	3 v 3	0.386853	0.29201	0.472762	3 v 2	0.718389	0.104641	0.533322	3 v 2	0.0337139	0.923601	0.967915	3 v 2	0.528967	0.445526	0.683506	2 v 2
P21187	P21187	P21187	P21187	pAbp	pAbp	pAbp	Polyadenylate-binding protein (PABP) (Poly(A)-binding protein)	Polyadenylate-binding protein (PABP) (Poly(A)-binding protein)	Polyadenylate-binding protein (PABP) (Poly(A)-binding protein)	47.0032	52.5237	55.0473	High	High	High	28	33	31	118	190	120	28	33	31	3 v 3	-1.60405	0.0299998	0.237884	3 v 3	1.10432	0.028555	0.147345	3 v 3	2.70837	0.0281802	0.180125	3 v 2	1.27036	0.174946	0.533322	3 v 2	-0.199214	0.230973	0.844776	3 v 2	-1.29138	0.193601	0.582834	2 v 2
P21914	P21914	P21914	P21914	SdhB	SdhB	SdhB	Succinate dehydrogenase [ubiquinone] iron-sulfur subunit, mitochondrial (EC 1.3.5.1) (Iron-sulfur subunit of complex II) (Ip)	Succinate dehydrogenase [ubiquinone] iron-sulfur subunit, mitochondrial (EC 1.3.5.1) (Iron-sulfur subunit of complex II) (Ip)	Succinate dehydrogenase [ubiquinone] iron-sulfur subunit, mitochondrial (EC 1.3.5.1) (Iron-sulfur subunit of complex II) (Ip)	20.202	34.0067	12.7946	High	High	High	6	11	4	6	15	4	4	8	4	3 v 3	-0.610207	0.235014	0.484424	3 v 3	-1.67076	0.0119735	0.118099	3 v 3	-1.06055	0.0585639	0.229987	3 v 2	0.296297	0.617931	0.768487	3 v 2	-0.048656	0.0399728	0.841665	3 v 2	1.61777	0.125268	0.545787	2 v 2
P22465	P22465	P22465	D5AEP6, P22465	AnxB10	AnxB10	AnxB10	Annexin B10 (Annexin X) (Annexin-10)	Annexin B10 (Annexin X) (Annexin-10)	Annexin B10 (Annexin X) (Annexin-10)	17.757	61.6822	41.1215	High	High	High	5	15	11	6	42	15	5	15	11	3 v 3	-0.328034	0.637607	0.773664	3 v 3	-1.14251	0.169661	0.325305	3 v 3	-0.814471	0.171649	0.35875	3 v 2	-0.592504	0.310563	0.57688	3 v 2	-0.345794	0.0688336	0.844776	3 v 2	0.301787	0.543303	0.704697	2 v 2
P22700	A0A0B4LGB7, P22700	P22700	A0A0B4LGB7, P22700	SERCA	SERCA	SERCA	Calcium-transporting ATPase sarcoplasmic/endoplasmic reticulum type (EC 7.2.2.10) (Calcium ATPase at 60A) (Calcium pump) (Sarcoplasmic/endoplasmic reticulum Ca(2+)-ATPase)	Calcium-transporting ATPase sarcoplasmic/endoplasmic reticulum type (EC 7.2.2.10) (Calcium ATPase at 60A) (Calcium pump) (Sarcoplasmic/endoplasmic reticulum Ca(2+)-ATPase)	Calcium-transporting ATPase sarcoplasmic/endoplasmic reticulum type (EC 7.2.2.10) (Calcium ATPase at 60A) (Calcium pump) (Sarcoplasmic/endoplasmic reticulum Ca(2+)-ATPase)	32.451	48.7255	39.3137	High	High	High	34	52	42	61	172	99	34	2	42	3 v 3	-0.185178	0.215206	0.469262	3 v 3	-3.70905	0.00271565	0.0871275	3 v 3	-3.52388	0.00305621	0.118548	3 v 2	0.797975	0.557217	0.734513	3 v 2	0.711752	0.575417	0.848111	3 v 2	4.42856	0.173705	0.568809	2 v 2
P22769	P22769, Q24178	P22769, Q24178	P22769, S5ML38	Prosalpha4	Prosalpha4	Prosalpha4	Proteasome subunit alpha type-7-1 (PROS-Dm28.1) (Proteasome 28 kDa subunit 1)	Proteasome subunit alpha type-7-1 (PROS-Dm28.1) (Proteasome 28 kDa subunit 1)	Proteasome subunit alpha type-7-1 (PROS-Dm28.1) (Proteasome 28 kDa subunit 1)	24.8996	55.4217	33.7349	High	High	High	8	13	9	16	39	18	8	13	9	3 v 3	-0.637192	0.376738	0.581524	3 v 3	0.322263	0.466369	0.59545	3 v 3	0.959456	0.0578982	0.229987	3 v 2	-0.0192748	0.627793	0.772442	3 v 2	-0.0940446	0.59713	0.850415	3 v 2	-0.750649	0.0911847	0.538032	2 v 2
P22817	P22817	P22817	P22817	Ide	Ide	Ide	Insulin-degrading enzyme (EC 3.4.24.56) (Insulin protease) (Insulinase) (Insulysin)	Insulin-degrading enzyme (EC 3.4.24.56) (Insulin protease) (Insulinase) (Insulysin)	Insulin-degrading enzyme (EC 3.4.24.56) (Insulin protease) (Insulinase) (Insulysin)	1.91919	18.6869	1.11111	High	High	High	2	19	1	2	22	1	2	19	1	3 v 3	-1.57738	0.0214766	0.220667	3 v 3	-0.158942	0.61878	0.72804	3 v 3	1.41843	0.0456212	0.216379	3 v 2	1.26236	0.0233001	0.495572	3 v 2	-0.0847064	0.62506	0.865778	3 v 2	-0.042819	0.950815	0.964434	2 v 2
P23128	P23128	P23128	P23128	me31B	me31B	me31B	ATP-dependent RNA helicase me31b (EC 3.6.4.13) (Maternal expression at 31B)	ATP-dependent RNA helicase me31b (EC 3.6.4.13) (Maternal expression at 31B)	ATP-dependent RNA helicase me31b (EC 3.6.4.13) (Maternal expression at 31B)	15.2505	66.0131	47.0588	High	High	High	7	26	20	7	82	33	7	26	20	3 v 3	2.53548	0.0029366	0.160846	3 v 3	2.14698	0.00877773	0.109503	3 v 3	-0.388503	0.0895565	0.271128	3 v 2	-5.17444	0.106639	0.533322	3 v 2	-2.70227	0.153204	0.844776	3 v 2	-4.88401	0.129655	0.545787	2 v 2
P23226	A0A0B4KI71, P23226, Q8IMF5	P23226, Q8IMF5	A0A0B4KI71, P23226, Q8IMF5	Map205	Map205	Map205	205 kDa microtubule-associated protein	205 kDa microtubule-associated protein	205 kDa microtubule-associated protein	3.88186	36.5401	10.2954	High	High	High	4	32	10	5	59	11	3	2	9	3 v 3	-0.6928	0.029145	0.237884	3 v 3	-0.598137	0.0058264	0.109503	3 v 3	0.0946629	0.347178	0.520767	3 v 2	0.311537	0.201716	0.536659	3 v 2	-0.270476	0.0426974	0.841665	3 v 2	0.292024	0.145961	0.545787	2 v 2
P23625	P23625	P23625	P23625	Galphaq	Galphaq	Galphaq	G protein alpha q subunit (Guanine nucleotide-binding protein G(q) subunit alpha) (Guanine nucleotide-binding protein alpha-q) (dGQalpha)	G protein alpha q subunit (Guanine nucleotide-binding protein G(q) subunit alpha) (Guanine nucleotide-binding protein alpha-q) (dGQalpha)	G protein alpha q subunit (Guanine nucleotide-binding protein G(q) subunit alpha) (Guanine nucleotide-binding protein alpha-q) (dGQalpha)	12.7479	22.3796	9.06516	High	High	High	4	8	3	4	11	3	4	7	3	3 v 3	0.214412	0.514859	0.680246	3 v 3	-2.13182	0.166307	0.322549	3 v 3	-2.34623	0.0890054	0.271128	3 v 2	0.242461	0.826432	0.903077	3 v 2	0.614708	0.42255	0.844776	3 v 2	2.50954	0.452551	0.684131	2 v 2
P25007	P25007	P25007	F6J7B3, P25007, Q5U0U2, Q7K2I4, Q8IGV4, Q8ISE5, Q9VAW1	Cyp1	Cyp1	Cyp1	Peptidyl-prolyl cis-trans isomerase (PPIase) (EC 5.2.1.8) (Cyclophilin) (Cyclosporin A-binding protein) (Rotamase)	Peptidyl-prolyl cis-trans isomerase (PPIase) (EC 5.2.1.8) (Cyclophilin) (Cyclosporin A-binding protein) (Rotamase)	Peptidyl-prolyl cis-trans isomerase (PPIase) (EC 5.2.1.8) (Cyclophilin) (Cyclosporin A-binding protein) (Rotamase)	37.4449	49.3392	30.3965	High	High	High	9	11	8	13	29	15	6	7	7	3 v 3	0.442437	0.286838	0.521982	3 v 3	0.23102	0.227933	0.378296	3 v 3	-0.211417	0.348184	0.521694	3 v 2	-1.22463	0.281134	0.569093	3 v 2	-0.544072	0.266329	0.844776	3 v 2	-0.871484	0.276519	0.608511	2 v 2
P25171	P25171	P25171	P25171	Rcc1	Rcc1	Rcc1	Regulator of chromosome condensation (Chromatin-binding protein Bj1) (Regulator of chromosome condensation 1 ortholog)	Regulator of chromosome condensation (Chromatin-binding protein Bj1) (Regulator of chromosome condensation 1 ortholog)	Regulator of chromosome condensation (Chromatin-binding protein Bj1) (Regulator of chromosome condensation 1 ortholog)	3.47349	43.1444	3.10786	Medium	High	Medium	2	19	1	2	23	1	2	19	1	3 v 3	1.13803	0.113489	0.339457	3 v 3	-0.143811	0.718939	0.805095	3 v 3	-1.28184	0.214651	0.406992	3 v 2	-1.18603	0.0877201	0.533322	3 v 2	0.323895	0.313233	0.844776	3 v 2	0.582806	0.575719	0.714079	2 v 2
P25439	M9PFM5, M9PFS6, P25439	M9PFM5, M9PFS6, P25439	M9PFM5, M9PFS6, P25439	brm	brm	brm	ATP-dependent helicase brm (EC 3.6.4.12) (Homeotic gene regulator) (Protein brahma)	ATP-dependent helicase brm (EC 3.6.4.12) (Homeotic gene regulator) (Protein brahma)	ATP-dependent helicase brm (EC 3.6.4.12) (Homeotic gene regulator) (Protein brahma)	1.52625	5.55556	0.610501	High	High	Medium	1	8	1	1	8	1	1	8	1	2 v 2	0.129831	0.293585	0.526804	2 v 2	-0.0399194	0.945418	0.962781	2 v 2	-0.16975	0.744467	0.816393	2 v 2	0.451152	0.679498	0.807304	2 v 2	0.580983	0.629723	0.86721	2 v 2	0.620902	0.378033	0.64602	2 v 2
P25843	P25843	P25843	P25843	chic	chic	chic	Profilin (Protein chickadee)	Profilin (Protein chickadee)	Profilin (Protein chickadee)	49.2063	66.6667	23.8095	High	High	High	4	5	2	4	15	2	4	5	2	3 v 3	-0.0735874	0.915105	0.946054	3 v 3	0.0657319	0.764673	0.845032	3 v 3	0.139319	0.801899	0.858631	3 v 2	-0.0456096	0.911675	0.954349	3 v 2	0.472543	0.569146	0.847264	3 v 2	0.237975	0.80352	0.847661	2 v 2
P26270	A0A0B4KFH4, P26270	A0A0B4KFH4, P26270	A0A0B4KFH4, P26270	Rpn8	Rpn8	Rpn8	26S proteasome non-ATPase regulatory subunit 7 (26S proteasome regulatory subunit RPN8) (26S proteasome regulatory subunit S12) (Proteasome subunit p39B) (Proteasome subunit p40) (Protein Mov34)	26S proteasome non-ATPase regulatory subunit 7 (26S proteasome regulatory subunit RPN8) (26S proteasome regulatory subunit S12) (Proteasome subunit p39B) (Proteasome subunit p40) (Protein Mov34)	26S proteasome non-ATPase regulatory subunit 7 (26S proteasome regulatory subunit RPN8) (26S proteasome regulatory subunit S12) (Proteasome subunit p39B) (Proteasome subunit p40) (Protein Mov34)	9.46746	38.1657	8.87574	High	High	High	3	8	2	3	29	3	3	8	2	3 v 3	-0.115654	0.763154	0.851746	3 v 3	0.276507	0.577879	0.690786	3 v 3	0.392162	0.403064	0.567322	3 v 2	-0.676727	0.328837	0.588472	3 v 2	-0.462165	0.348778	0.844776	3 v 2	-0.896043	0.520691	0.695687	2 v 2
P26686	A0A0C4DHG5, P26686	A0A0C4DHG5, P26686	A0A0C4DHG5, P26686	B52	B52	B52	Serine-arginine protein 55 (SRP55) (52 kDa bracketing protein) (B52 protein) (Protein enhancer of deformed)	Serine-arginine protein 55 (SRP55) (52 kDa bracketing protein) (B52 protein) (Protein enhancer of deformed)	Serine-arginine protein 55 (SRP55) (52 kDa bracketing protein) (B52 protein) (Protein enhancer of deformed)	16.2234	21.5426	7.44681	High	High	High	6	8	3	6	12	4	6	8	3	3 v 3	1.3566	0.0717078	0.304507	3 v 3	0.648527	0.298837	0.44066	3 v 3	-0.70807	0.148533	0.335883	3 v 2	-1.65751	0.157808	0.533322	3 v 2	-0.17912	0.55301	0.847264	3 v 2	-0.648213	0.438546	0.677936	2 v 2
P27619	A4V4J0, E1JJA4, E1JJA5, M9PHQ0, M9PJN9, P27619, X2JE15	A4V4J0, E1JJA4, E1JJA5, M9PHQ0, M9PJN9, P27619, X2JE15	A4V4J0, E1JJA4, E1JJA5, E8NH48, F6J732, F6J774, M9PHQ0, M9PJN9, P27619, X2JE15	shi	shi	shi	Dynamin (EC 3.6.5.5) (Protein shibire) (dDyn)	Dynamin (EC 3.6.5.5) (Protein shibire) (dDyn)	Dynamin (EC 3.6.5.5) (Protein shibire) (dDyn)	10.7184	25.9977	7.98176	High	High	High	8	20	7	12	27	7	8	20	7	3 v 3	-0.329678	0.376005	0.581059	3 v 3	-1.36877	0.0690023	0.203232	3 v 3	-1.03909	0.0186831	0.14717	3 v 2	-0.150231	0.637564	0.777869	3 v 2	-0.188803	0.614544	0.864	3 v 2	0.833571	0.00330814	0.380064	2 v 2
P27864	B7YZZ9, P27864	B7YZZ9, P27864	B7YZZ9, P27864	Rrp1	Rrp1	Rrp1	Recombination repair protein 1 (DNA-(apurinic or apyrimidinic site) endonuclease) (EC 3.1.-.-)	Recombination repair protein 1 (DNA-(apurinic or apyrimidinic site) endonuclease) (EC 3.1.-.-)	Recombination repair protein 1 (DNA-(apurinic or apyrimidinic site) endonuclease) (EC 3.1.-.-)	1.47275	16.7894	3.68188	Medium	High	High	1	9	2	1	12	2	1	9	2	2 v 2	0.213435	0.589062	0.734145	2 v 2	-0.158058	0.672373	0.768916	2 v 2	-0.371493	0.62864	0.727377	2 v 2	-1.85355	0.340871	0.594946	2 v 2	-1.64012	0.293973	0.844776	2 v 2	-1.48206	0.221185	0.586554	2 v 2
P28668	P28668	P28668	H8F4R5, P28668	GluProRS	GluProRS	GluProRS	Bifunctional glutamate/proline--tRNA ligase (Bifunctional aminoacyl-tRNA synthetase) [Includes: Glutamate--tRNA ligase (EC 6.1.1.17) (Glutamyl-tRNA synthetase); Proline--tRNA ligase (EC 6.1.1.15) (Prolyl-tRNA synthetase) (ProRS)]	Bifunctional glutamate/proline--tRNA ligase (Bifunctional aminoacyl-tRNA synthetase) [Includes: Glutamate--tRNA ligase (EC 6.1.1.17) (Glutamyl-tRNA synthetase); Proline--tRNA ligase (EC 6.1.1.15) (Prolyl-tRNA synthetase) (ProRS)]	Bifunctional glutamate/proline--tRNA ligase (Bifunctional aminoacyl-tRNA synthetase) [Includes: Glutamate--tRNA ligase (EC 6.1.1.17) (Glutamyl-tRNA synthetase); Proline--tRNA ligase (EC 6.1.1.15) (Prolyl-tRNA synthetase) (ProRS)]	11.2602	38.7981	25.3209	High	High	High	20	64	38	21	122	46	20	64	38	3 v 3	0.092635	0.835729	0.89816	3 v 3	0.63307	0.182141	0.336358	3 v 3	0.540435	0.112212	0.296371	3 v 2	-0.810539	0.274694	0.569093	3 v 2	-0.324587	0.539244	0.847264	3 v 2	-1.22915	0.307157	0.622957	2 v 2
P28750	P28750	P28750	P28750	exu	exu	exu	Maternal protein exuperantia	Maternal protein exuperantia	Maternal protein exuperantia	39.4737	33.0827	32.8947	High	High	High	20	16	17	40	35	27	20	16	17	3 v 3	-1.60793	0.0791859	0.305761	3 v 3	2.5071	0.0115483	0.118099	3 v 3	4.11503	0.030899	0.184164	3 v 2	5.4451	0.13698	0.533322	3 v 2	3.3558	0.213045	0.844776	3 v 2	0.599563	0.650115	0.75315	2 v 2
P29310	P29310	P29310	P29310, Q6LEH5, Q8SWR6	14-3-3zeta	14-3-3zeta	14-3-3zeta	14-3-3 protein zeta (14-3-3-like protein) (Protein Leonardo)	14-3-3 protein zeta (14-3-3-like protein) (Protein Leonardo)	14-3-3 protein zeta (14-3-3-like protein) (Protein Leonardo)	34.2742	52.8226	30.6452	High	High	High	9	12	7	25	58	15	7	10	5	3 v 3	-0.350234	0.284858	0.521982	3 v 3	-1.2266	0.00419928	0.0974523	3 v 3	-0.876365	0.0615292	0.234125	3 v 2	0.0754723	0.767733	0.869004	3 v 2	-0.0549605	0.24241	0.844776	3 v 2	1.11589	0.0437172	0.52745	2 v 2
P29613	P29613	P29613	K7Z7Z8, P29613	Tpi	Tpi	Tpi	Triosephosphate isomerase (TIM) (EC 5.3.1.1) (Triose-phosphate isomerase)	Triosephosphate isomerase (TIM) (EC 5.3.1.1) (Triose-phosphate isomerase)	Triosephosphate isomerase (TIM) (EC 5.3.1.1) (Triose-phosphate isomerase)	44.5344	63.1579	42.915	High	High	High	10	14	11	17	42	12	10	13	11	3 v 3	0.44583	0.233046	0.482584	3 v 3	-0.559616	0.0327062	0.148224	3 v 3	-1.00545	0.0523971	0.221946	3 v 2	-0.825431	0.196718	0.536586	3 v 2	-0.162857	0.0123229	0.841665	3 v 2	0.414808	0.260831	0.595051	2 v 2
P29746	P29746	P29746	P29746	bnb	bnb	bnb	Protein bangles and beads	Protein bangles and beads	Protein bangles and beads	63.3484	61.086	32.5792	High	High	High	21	21	10	32	41	10	21	21	10	3 v 3	-1.59551	0.0753794	0.304507	3 v 3	-3.05236	0.0172311	0.130417	3 v 3	-1.45686	0.0994627	0.285432	3 v 2	0.824654	0.332361	0.591969	3 v 2	-0.309088	0.568007	0.847264	3 v 2	2.55769	0.060054	0.531657	2 v 2
P29829	P29829	P29829	P29829	Gbeta76C	Gbeta76C	Gbeta76C	Guanine nucleotide-binding protein subunit beta-2	Guanine nucleotide-binding protein subunit beta-2	Guanine nucleotide-binding protein subunit beta-2	19.9422	21.0983	6.6474	High	High	High	8	7	3	10	8	3	8	7	3	3 v 3	0.00776786	0.969379	0.981041	3 v 3	-3.95868	0.0264256	0.146235	3 v 3	-3.96645	0.0141898	0.138505	3 v 1	-0.321928	NA	NA	3 v 1	0.0408217	NA	NA	3 v 1	2.70967	NA	NA	2 v 2
P29844	P29844	P29844	F6J5W4, P29844	Hsc70-3	Hsc70-3	Hsc70-3	Endoplasmic reticulum chaperone BiP (EC 3.6.4.10) (78 kDa glucose-regulated protein homolog) (GRP-78 homolog) (Binding-immunoglobulin protein homolog) (BiP) (Heat shock 70 kDa protein cognate 3) (Heat shock protein cognate 72)	Endoplasmic reticulum chaperone BiP (EC 3.6.4.10) (78 kDa glucose-regulated protein homolog) (GRP-78 homolog) (Binding-immunoglobulin protein homolog) (BiP) (Heat shock 70 kDa protein cognate 3) (Heat shock protein cognate 72)	Endoplasmic reticulum chaperone BiP (EC 3.6.4.10) (78 kDa glucose-regulated protein homolog) (GRP-78 homolog) (Binding-immunoglobulin protein homolog) (BiP) (Heat shock 70 kDa protein cognate 3) (Heat shock protein cognate 72)	47.8659	61.7378	46.7988	High	High	High	35	44	35	101	217	94	30	39	29	3 v 3	-1.0826	0.097225	0.317729	3 v 3	-2.00441	0.00826291	0.109503	3 v 3	-0.921807	0.109855	0.29427	3 v 2	0.544134	0.213716	0.537027	3 v 2	-0.178209	0.301596	0.844776	3 v 2	1.7253	0.0639037	0.531657	2 v 2
P29845	P29845	P29845	P29845	Hsc70-5	Hsc70-5	Hsc70-5	Heat shock 70 kDa protein cognate 5	Heat shock 70 kDa protein cognate 5	Heat shock 70 kDa protein cognate 5	34.1108	50.8746	34.1108	High	High	High	25	37	28	36	100	41	24	36	27	3 v 3	-1.24803	0.0185644	0.218515	3 v 3	-0.30961	0.128526	0.281752	3 v 3	0.938422	0.0119606	0.134568	3 v 2	1.48588	0.0271957	0.495572	3 v 2	0.409973	0.125714	0.844776	3 v 2	0.616096	0.197801	0.584389	2 v 2
P29993	A0A0B4LGN1, P29993	A0A0B4LGN1, P29993	A0A0B4LGN1, P29993	Itpr	Itpr	Itpr	Inositol 1,4,5-trisphosphate receptor (InsP3 receptor) (IP3R) (InsP3R)	Inositol 1,4,5-trisphosphate receptor (InsP3 receptor) (IP3R) (InsP3R)	Inositol 1,4,5-trisphosphate receptor (InsP3 receptor) (IP3R) (InsP3R)	1.09232	3.55884	1.86751	High	High	High	3	11	6	3	12	6	3	11	6	3 v 3	-0.0225748	0.936769	0.955945	3 v 3	-0.854127	0.0636243	0.196277	3 v 3	-0.831553	0.00101391	0.0942701	3 v 2	1.08828	0.155088	0.533322	3 v 2	1.16561	0.332567	0.844776	3 v 2	1.9239	0.103588	0.538032	2 v 2
P31007	E1JJH5, E1JJH6, E8NH13, M9NGZ2, M9PHK8, M9PJI4, P31007	E1JJH5, E1JJH6, E8NH13, M9NGZ2, M9PHK8, M9PJI4, P31007	E1JJH5, E1JJH6, E8NH13, M9NGZ2, M9PHK8, M9PJI4, P31007	dlg1	dlg1	dlg1	Disks large 1 tumor suppressor protein	Disks large 1 tumor suppressor protein	Disks large 1 tumor suppressor protein	4.43299	7.62887	2.47423	High	High	High	3	6	2	3	10	2	3	6	2	3 v 3	-0.0736931	0.898735	0.934852	3 v 3	-2.5615	0.0974493	0.241035	3 v 3	-2.4878	0.0449818	0.216379	3 v 2	-0.61539	0.307877	0.576505	3 v 2	-0.185845	0.767468	0.914498	3 v 2	1.78818	0.209796	0.584389	2 v 2
P32234	P32234	P32234	P32234	128up	128up	128up	GTP-binding protein 128up	GTP-binding protein 128up	GTP-binding protein 128up	4.07609	45.3804	4.07609	High	High	High	1	14	1	1	19	1	1	13	1	1 v 1	0.207977	NA	NA	1 v 1	1.03395	NA	NA	1 v 1	0.825971	NA	NA	1 v 1	0.76483	NA	NA	1 v 1	0.972807	NA	NA	1 v 1	-0.0611403	NA	NA	1 v 1
P32392	P32392	P32392	P32392	Arp3	Arp3	Arp3	Actin-related protein 3 (Actin-2) (Actin-like protein 3) (Actin-like protein 66B)	Actin-related protein 3 (Actin-2) (Actin-like protein 3) (Actin-like protein 66B)	Actin-related protein 3 (Actin-2) (Actin-like protein 3) (Actin-like protein 66B)	13.6364	33.0144	16.7464	High	High	High	5	11	5	5	18	6	5	11	5	3 v 3	0.126979	0.554416	0.70871	3 v 3	-0.0455738	0.37531	0.510747	3 v 3	-0.172553	0.47396	0.615348	3 v 2	0.401485	0.334874	0.593678	3 v 2	0.514027	0.51835	0.844776	3 v 2	0.596499	0.486954	0.692484	2 v 2
P35381	P35381	P35381	P35381	blw	blw	blw	ATP synthase subunit alpha, mitochondrial (Protein bellwether)	ATP synthase subunit alpha, mitochondrial (Protein bellwether)	ATP synthase subunit alpha, mitochondrial (Protein bellwether)	40.2174	59.4203	44.7464	High	High	High	25	33	28	58	142	67	24	32	27	3 v 3	-0.657149	0.0213277	0.220667	3 v 3	-2.00188	0.0114816	0.118099	3 v 3	-1.34474	0.0504078	0.220565	3 v 2	1.09685	0.213205	0.537027	3 v 2	0.44087	0.28627	0.844776	3 v 2	2.44406	0.0421299	0.52745	2 v 2
P35416	M9NDM6, P35416	A4V1N8, P35416	A4V1N8, P35416	Prm	Prm	Prm	Paramyosin, short form (Miniparamyosin)	Paramyosin, short form (Miniparamyosin)	Paramyosin, short form (Miniparamyosin)	12.1875	9.375	19.375	High	High	High	6	5	10	6	7	13	1	5	9	3 v 3	-1.49424	0.317381	0.545295	3 v 3	-2.04493	0.0340337	0.148732	3 v 3	-0.55069	0.547097	0.669337	3 v 1	1.52003	NA	NA	3 v 1	-0.0808972	NA	NA	3 v 1	2.21311	NA	NA	2 v 2
P35421	P35421	P35421	P35421	Pfas	Pfas	Pfas	Phosphoribosylformylglycinamidine synthase (FGAM synthase) (FGAMS) (EC 6.3.5.3) (Formylglycinamide ribonucleotide amidotransferase) (FGAR amidotransferase) (FGAR-AT) (Formylglycinamide ribotide amidotransferase) (Protein adenosine-2)	Phosphoribosylformylglycinamidine synthase (FGAM synthase) (FGAMS) (EC 6.3.5.3) (Formylglycinamide ribonucleotide amidotransferase) (FGAR amidotransferase) (FGAR-AT) (Formylglycinamide ribotide amidotransferase) (Protein adenosine-2)	Phosphoribosylformylglycinamidine synthase (FGAM synthase) (FGAMS) (EC 6.3.5.3) (Formylglycinamide ribonucleotide amidotransferase) (FGAR amidotransferase) (FGAR-AT) (Formylglycinamide ribotide amidotransferase) (Protein adenosine-2)	4.43131	15.9527	0.812408	High	High	Medium	6	18	1	6	18	1	6	17	1	3 v 3	0.245687	0.575504	0.726668	3 v 3	-0.695714	0.141595	0.295119	3 v 3	-0.941401	0.0327997	0.188809	3 v 2	-0.528954	0.379981	0.617039	3 v 2	0.0740621	0.762856	0.911883	3 v 2	0.482431	0.107145	0.538032	2 v 2
P36241	P36241	P36241	P36241	RpL19	RpL19	RpL19	60S ribosomal protein L19	60S ribosomal protein L19	60S ribosomal protein L19	50.7389	64.0394	53.202	High	High	High	20	25	19	164	211	171	20	25	19	3 v 3	0.211162	0.448751	0.633143	3 v 3	0.39907	0.0435792	0.166641	3 v 3	0.187908	0.35189	0.524912	3 v 2	-0.0411294	0.87428	0.930207	3 v 2	-0.0449639	0.690047	0.876693	3 v 2	-0.385012	0.296656	0.618014	2 v 2
P37276	M9PBQ0, M9PBQ3, M9PE73, M9PEC8, M9PEN4, M9PHG8, P37276	M9PBQ0, M9PBQ3, M9PE73, M9PEC8, M9PEN4, M9PHG8, P37276	M9PBQ0, M9PBQ3, M9PE73, M9PEC8, M9PEN4, M9PHG8, P37276, Q1EBX0	Dhc64C	Dhc64C	Dhc64C	Dynein heavy chain, cytoplasmic (Dynein heavy chain, cytosolic) (DYHC)	Dynein heavy chain, cytoplasmic (Dynein heavy chain, cytosolic) (DYHC)	Dynein heavy chain, cytoplasmic (Dynein heavy chain, cytosolic) (DYHC)	1.44428	18.2151	3.72925	High	High	High	8	75	17	8	101	17	8	73	17	3 v 3	0.414526	0.463288	0.647545	3 v 3	0.0839857	0.857277	0.905726	3 v 3	-0.33054	0.0213304	0.15874	3 v 2	-0.96769	0.315952	0.577353	3 v 2	-0.157802	0.398329	0.844776	3 v 2	-0.59362	0.435977	0.677936	2 v 2
P38979	P38979	P38979	C6SV50, P38979	sta	sta	sta	40S ribosomal protein SA (K14) (Laminin receptor homolog) (Protein stubarista)	40S ribosomal protein SA (K14) (Laminin receptor homolog) (Protein stubarista)	40S ribosomal protein SA (K14) (Laminin receptor homolog) (Protein stubarista)	54.8148	56.6667	59.6296	High	High	High	15	14	15	116	129	92	14	13	14	3 v 3	0.268226	0.222186	0.472453	3 v 3	0.483442	0.00142601	0.0722493	3 v 3	0.215216	0.298423	0.477846	3 v 2	-0.0659118	0.906561	0.952015	3 v 2	0.179642	0.506447	0.844776	3 v 2	-0.285761	0.355034	0.636716	2 v 2
P39018	P39018	P39018	P39018	RpS19a	RpS19a	RpS19a	40S ribosomal protein S19a	40S ribosomal protein S19a	40S ribosomal protein S19a	73.7179	84.6154	77.5641	High	High	High	17	22	19	203	195	125	17	21	18	3 v 3	0.664504	0.0687647	0.304507	3 v 3	0.370155	0.00456329	0.0977517	3 v 3	-0.294349	0.214179	0.406992	3 v 2	-0.608695	0.367574	0.61221	3 v 2	0.0295455	0.778117	0.920445	3 v 2	-0.3236	0.214331	0.586554	2 v 2
P40301	P40301	P40301	P40301	Prosalpha2	Prosalpha2	Prosalpha2	Proteasome subunit alpha type-2 (PROS-Dm25) (Proteasome 25 kDa subunit)	Proteasome subunit alpha type-2 (PROS-Dm25) (Proteasome 25 kDa subunit)	Proteasome subunit alpha type-2 (PROS-Dm25) (Proteasome 25 kDa subunit)	14.5299	27.3504	14.9573	High	High	High	4	5	4	5	20	8	4	5	4	3 v 3	-0.681154	0.261154	0.504458	3 v 3	0.0744324	0.533978	0.650438	3 v 3	0.755586	0.224206	0.415572	3 v 2	-0.0585754	0.397976	0.6256	3 v 2	-0.300436	0.0923105	0.844776	3 v 2	-0.391157	0.319489	0.622957	2 v 2
P40304	P40304	P40304	P40304	Prosbeta6	Prosbeta6	Prosbeta6	Proteasome subunit beta type-1 (EC 3.4.25.1) (Proteasome 26 kDa subunit)	Proteasome subunit beta type-1 (EC 3.4.25.1) (Proteasome 26 kDa subunit)	Proteasome subunit beta type-1 (EC 3.4.25.1) (Proteasome 26 kDa subunit)	20.8511	35.3191	24.6808	High	High	High	3	6	4	5	29	8	3	6	4	3 v 3	-0.823274	0.267469	0.509935	3 v 3	0.177834	0.636138	0.741977	3 v 3	1.00111	0.070578	0.245655	3 v 2	0.167733	0.631264	0.774359	3 v 2	-0.130231	0.156006	0.844776	3 v 2	-0.624542	0.0704073	0.533253	2 v 2
P40320	A4UZW2, E4NKH6, M9PAY2, P40320	A4UZW2, E4NKH6, M9PAY2, P40320	A4UZW2, C8VV92, E4NKH6, M9PAY2, P40320	Sam-S	Sam-S	Sam-S	S-adenosylmethionine synthase (AdoMet synthase) (EC 2.5.1.6) (Methionine adenosyltransferase) (MAT)	S-adenosylmethionine synthase (AdoMet synthase) (EC 2.5.1.6) (Methionine adenosyltransferase) (MAT)	S-adenosylmethionine synthase (AdoMet synthase) (EC 2.5.1.6) (Methionine adenosyltransferase) (MAT)	7.10784	19.3627	5.14706	High	High	High	3	8	2	3	11	2	2	7	2	3 v 3	-0.197501	0.683774	0.805214	3 v 3	0.442322	0.0811252	0.223302	3 v 3	0.639823	0.250704	0.43914	3 v 2	0.262915	0.774806	0.869351	3 v 2	0.484375	0.618337	0.864	3 v 2	0.00242898	0.998339	0.998339	2 v 2
P41042	P41042	P41042	P41042	RpS4	RpS4	RpS4	40S ribosomal protein S4	40S ribosomal protein S4	40S ribosomal protein S4	70.1149	67.8161	65.1341	High	High	High	22	23	20	269	278	156	22	22	20	3 v 3	0.446394	0.0600441	0.298588	3 v 3	0.507463	0.00148032	0.0722493	3 v 3	0.0610683	0.60775	0.712551	3 v 2	-0.264979	0.593282	0.753089	3 v 2	0.158677	0.506925	0.844776	3 v 2	-0.332833	0.318169	0.622957	2 v 2
P41043	A0A0B4KFT5, P41043	A0A0B4KFT5, P41043	A0A0B4KFT5, P41043	GstS1	GstS1	GstS1	Glutathione S-transferase S1 (EC 2.5.1.18) (GST class-sigma 1) (Glutathione S-transferase 2)	Glutathione S-transferase S1 (EC 2.5.1.18) (GST class-sigma 1) (Glutathione S-transferase 2)	Glutathione S-transferase S1 (EC 2.5.1.18) (GST class-sigma 1) (Glutathione S-transferase 2)	40.9639	42.9719	28.1124	High	High	High	10	10	8	39	34	18	10	10	8	3 v 3	-4.50623	6.18133e-05	0.0513426	3 v 3	-0.237515	0.0717767	0.207321	3 v 3	4.26871	0.000260375	0.0701451	3 v 2	4.91946	0.0842248	0.533322	3 v 2	0.436548	0.6038	0.854377	3 v 2	0.614942	0.46611	0.684958	2 v 2
P41073	M9NG39, P41073	M9NG39, P41073	D5AEL0, M9NG39, P41073	Pep	Pep	Pep	Zinc finger protein on ecdysone puffs	Zinc finger protein on ecdysone puffs	Zinc finger protein on ecdysone puffs	8.10056	37.7095	19.2737	High	High	High	4	27	12	5	55	18	4	27	12	3 v 3	-0.441898	0.3205	0.546539	3 v 3	-0.757253	0.0277669	0.147345	3 v 3	-0.315355	0.509328	0.644797	3 v 2	-2.0507	0.0318346	0.498653	3 v 2	-2.38914	0.11944	0.844776	3 v 2	-1.73681	0.20625	0.584389	2 v 2
P41093	P41093	P41093	P41093, Q4V4E7	RpL18A	RpL18A	RpL18A	60S ribosomal protein L18a	60S ribosomal protein L18a	60S ribosomal protein L18a	71.1864	68.9266	72.3164	High	High	High	24	22	22	195	197	135	24	22	22	3 v 3	0.244834	0.356827	0.568183	3 v 3	0.416577	0.0505799	0.179159	3 v 3	0.171743	0.254985	0.442295	3 v 2	0.0114962	0.972338	0.985489	3 v 2	0.0576827	0.790848	0.921603	3 v 2	-0.264447	0.428155	0.670953	2 v 2
P41094	P41094	P41094	B6IDT0, P41094, Q4V607	RpS18	RpS18	RpS18	40S ribosomal protein S18	40S ribosomal protein S18	40S ribosomal protein S18	68.4211	67.1053	69.079	High	High	High	22	21	20	197	212	131	22	21	20	3 v 3	0.292295	0.1832	0.43337	3 v 3	0.384251	0.0199582	0.134538	3 v 3	0.0919556	0.539703	0.663909	3 v 2	-0.145286	0.769646	0.869004	3 v 2	0.133155	0.497544	0.844776	3 v 2	-0.294617	0.36571	0.639803	2 v 2
P41126	P41126	P41126	P41126	RpL13	RpL13	RpL13	60S ribosomal protein L13 (BBC1 protein homolog)	60S ribosomal protein L13 (BBC1 protein homolog)	60S ribosomal protein L13 (BBC1 protein homolog)	52.7523	56.8807	52.2936	High	High	High	18	22	21	138	178	122	18	22	21	3 v 3	0.168582	0.553964	0.70871	3 v 3	0.441545	0.0271802	0.146338	3 v 3	0.272963	0.259953	0.444926	3 v 2	-0.0920425	0.690389	0.80915	3 v 2	-0.135766	0.0781866	0.844776	3 v 2	-0.532978	0.102491	0.538032	2 v 2
P41374	P41374	P41374	P41374	eIF2alpha	eIF2alpha	eIF2alpha	Eukaryotic translation initiation factor 2 subunit 1 (Eukaryotic translation initiation factor 2 subunit alpha) (eIF-2-alpha)	Eukaryotic translation initiation factor 2 subunit 1 (Eukaryotic translation initiation factor 2 subunit alpha) (eIF-2-alpha)	Eukaryotic translation initiation factor 2 subunit 1 (Eukaryotic translation initiation factor 2 subunit alpha) (eIF-2-alpha)	34.3109	49.8534	32.8446	High	High	High	12	17	9	13	33	10	12	17	9	3 v 3	-0.0912845	0.805666	0.880931	3 v 3	0.304528	0.308697	0.449682	3 v 3	0.395812	0.110064	0.29427	3 v 2	-0.412175	0.270798	0.569093	3 v 2	-0.202935	0.0973458	0.844776	3 v 2	-0.732501	0.0213089	0.464287	2 v 2
P41375	P41375	P41375	P41375	eIF2beta	eIF2beta	eIF2beta	Eukaryotic translation initiation factor 2 subunit 2 (Eukaryotic translation initiation factor 2 subunit beta) (eIF-2-beta)	Eukaryotic translation initiation factor 2 subunit 2 (Eukaryotic translation initiation factor 2 subunit beta) (eIF-2-beta)	Eukaryotic translation initiation factor 2 subunit 2 (Eukaryotic translation initiation factor 2 subunit beta) (eIF-2-beta)	2.88462	49.0385	6.41026	Medium	High	High	1	13	2	1	20	2	1	13	2	2 v 2	0.0869635	0.427309	0.614466	2 v 2	0.145501	0.787681	0.858476	2 v 2	0.0585376	0.894769	0.92674	2 v 2	-0.378643	0.633744	0.775896	2 v 2	-0.291679	0.671836	0.872715	2 v 2	-0.437181	0.721506	0.799087	2 v 2
P41572	M9PIS3, P41572	M9PIS3, P41572	A0A0F6T1J9, K7ZI00, M9PIS3, P41572	Pgd	Pgd	Pgd	6-phosphogluconate dehydrogenase, decarboxylating (EC 1.1.1.44)	6-phosphogluconate dehydrogenase, decarboxylating (EC 1.1.1.44)	6-phosphogluconate dehydrogenase, decarboxylating (EC 1.1.1.44)	12.0582	26.1954	21.6216	High	High	High	6	13	10	6	26	12	6	13	10	3 v 3	-0.157123	0.326606	0.546539	3 v 3	-0.683054	0.026509	0.146235	3 v 3	-0.525931	0.0495632	0.220335	3 v 2	-0.0398207	0.833874	0.908585	3 v 2	-0.0749902	0.709866	0.885679	3 v 2	0.553127	0.338174	0.632411	2 v 2
P45437	P45437	P45437	P45437	betaCOP	betaCOP	betaCOP	Coatomer subunit beta (Beta-coat protein) (Beta-COP)	Coatomer subunit beta (Beta-coat protein) (Beta-COP)	Coatomer subunit beta (Beta-coat protein) (Beta-COP)	9.23237	26.556	11.3071	High	High	High	6	19	8	7	34	8	6	19	8	3 v 3	-0.549285	0.096709	0.317729	3 v 3	-0.104996	0.6089	0.720381	3 v 3	0.444289	0.00337875	0.118548	3 v 2	0.332106	0.442362	0.660041	3 v 2	-0.0329194	0.928603	0.968552	3 v 2	-0.102001	0.802431	0.847301	2 v 2
P45594	P45594	P45594	P45594	tsr	tsr	tsr	Cofilin/actin-depolymerizing factor homolog (Protein D61) (Protein twinstar)	Cofilin/actin-depolymerizing factor homolog (Protein D61) (Protein twinstar)	Cofilin/actin-depolymerizing factor homolog (Protein D61) (Protein twinstar)	42.5676	62.8378	47.2973	High	High	High	7	9	9	12	31	18	7	9	9	3 v 3	-0.248017	0.625067	0.767646	3 v 3	-0.679705	0.133324	0.286972	3 v 3	-0.431688	0.406355	0.5677	3 v 2	-1.01756	0.377927	0.615901	3 v 2	-0.832149	0.428753	0.844776	3 v 2	-0.267736	0.449654	0.683506	2 v 2
P45889	P45889	P45889	P45889	Arp1	Arp1	Arp1	Actin-related protein 1 (Actin-like protein 1) (Actin-like protein 87C)	Actin-related protein 1 (Actin-like protein 1) (Actin-like protein 87C)	Actin-related protein 1 (Actin-like protein 1) (Actin-like protein 87C)	13.0319	25	19.1489	High	High	High	4	9	5	5	18	5	4	9	5	3 v 3	-0.00799873	0.990724	0.993315	3 v 3	0.283407	0.0986549	0.24276	3 v 3	0.291406	0.628967	0.727377	3 v 2	-0.299744	0.64789	0.785384	3 v 2	0.196974	0.316876	0.844776	3 v 2	-0.153826	0.0499636	0.52745	2 v 2
P46150	C7LAH9, M9PHG2, P46150	C7LAH9, M9PHG2, P46150	C7LAH9, C9QP54, M9PHG2, P46150	Moe	Moe	Moe	Moesin/ezrin/radixin homolog 1 (Ezrin-moesin-radixin 1) (Moesin) (dMoesin) (Protein D17)	Moesin/ezrin/radixin homolog 1 (Ezrin-moesin-radixin 1) (Moesin) (dMoesin) (Protein D17)	Moesin/ezrin/radixin homolog 1 (Ezrin-moesin-radixin 1) (Moesin) (dMoesin) (Protein D17)	27.6817	39.9654	34.2561	High	High	High	20	33	26	25	82	31	20	33	26	3 v 3	0.0540053	0.880974	0.924233	3 v 3	0.0563657	0.83692	0.892626	3 v 3	0.0023604	0.978675	0.984522	3 v 2	-0.557476	0.374234	0.6141	3 v 2	-0.191943	0.590776	0.848111	3 v 2	-0.481861	0.408615	0.663719	2 v 2
P46222	P46222	P46222	P46222, Q4V5R3	RpL11	RpL11	RpL11	60S ribosomal protein L11	60S ribosomal protein L11	60S ribosomal protein L11	40.2174	42.9348	42.9348	High	High	High	11	13	14	82	105	56	11	13	14	3 v 3	0.223735	0.433455	0.620011	3 v 3	0.412057	0.0464304	0.172617	3 v 3	0.188322	0.370534	0.542511	3 v 2	-0.00563966	0.985995	0.993952	3 v 2	-0.00250827	0.988833	0.994985	3 v 2	-0.358181	0.410016	0.663719	2 v 2
P46415	P46415	P46415	P46415	Fdh	Fdh	Fdh	Alcohol dehydrogenase class-3 (EC 1.1.1.1) (Alcohol dehydrogenase class-III) (Glutathione-dependent formaldehyde dehydrogenase) (FALDH) (FDH) (GSH-FDH) (EC 1.1.1.-) (Octanol dehydrogenase) (EC 1.1.1.73) (S-(hydroxymethyl)glutathione dehydrogenase) (EC 1.1.1.284)	Alcohol dehydrogenase class-3 (EC 1.1.1.1) (Alcohol dehydrogenase class-III) (Glutathione-dependent formaldehyde dehydrogenase) (FALDH) (FDH) (GSH-FDH) (EC 1.1.1.-) (Octanol dehydrogenase) (EC 1.1.1.73) (S-(hydroxymethyl)glutathione dehydrogenase) (EC 1.1.1.284)	Alcohol dehydrogenase class-3 (EC 1.1.1.1) (Alcohol dehydrogenase class-III) (Glutathione-dependent formaldehyde dehydrogenase) (FALDH) (FDH) (GSH-FDH) (EC 1.1.1.-) (Octanol dehydrogenase) (EC 1.1.1.73) (S-(hydroxymethyl)glutathione dehydrogenase) (EC 1.1.1.284)	17.6781	33.5092	25.066	High	High	High	6	13	8	8	36	11	6	13	8	3 v 3	-0.677324	0.273953	0.513872	3 v 3	0.00878922	0.98551	0.988665	3 v 3	0.686113	0.0380569	0.206043	3 v 2	-0.26995	0.336183	0.593678	3 v 2	-0.551041	0.246787	0.844776	3 v 2	-0.853336	0.226166	0.590429	2 v 2
P46824	M9PFG7, P46824	M9PFG7, P46824	M9PFG7, P46824	Klc	Klc	Klc	Kinesin light chain (KLC)	Kinesin light chain (KLC)	Kinesin light chain (KLC)	4.33071	47.8346	3.74016	High	High	High	2	22	2	2	29	2	2	22	2	2 v 2	0.361301	0.104591	0.32588	2 v 2	0.0856557	0.784102	0.857352	2 v 2	-0.275646	0.529773	0.656101	2 v 2	-0.513934	0.153018	0.533322	2 v 2	-0.152632	0.260056	0.844776	2 v 2	-0.238288	0.40629	0.663719	2 v 2
P47947	P47947	P47947	P47947	TpnC41C	TpnC41C	TpnC41C	Troponin C, isoform 1	Troponin C, isoform 1	Troponin C, isoform 1	11.039	6.49351	6.49351	High	Medium	High	2	1	1	2	1	2	2	1	1	2 v 2	0.676541	0.515144	0.680246	2 v 2	-5.65214	0.133812	0.286972	2 v 2	-6.32868	0.187093	0.37614	2 v 1	0.150193	NA	NA	2 v 1	0.117216	NA	NA	2 v 1	4.56351	NA	NA	2 v 2
P47949	P47949	A0A0B4LF64, P47949	P47949	TpnC73F	TpnC73F	TpnC73F	Troponin C, isoform 3	Troponin C, isoform 3	Troponin C, isoform 3	16.7742	21.2903	12.9032	High	High	High	2	3	2	2	5	2	1	3	2	3 v 3	0.946395	0.298787	0.526804	3 v 3	-1.41405	0.178778	0.334216	3 v 3	-2.36044	0.000175204	0.059	3 v 2	-0.245889	0.643406	0.781452	3 v 2	0.118122	0.683018	0.875123	3 v 2	2.14085	0.106881	0.538032	2 v 2
P48148	P48148	P48148	P48148	Rho1	Rho1	Rho1	Ras-like GTP-binding protein Rho1	Ras-like GTP-binding protein Rho1	Ras-like GTP-binding protein Rho1	15.625	44.7917	28.125	High	High	High	4	9	6	5	22	7	4	9	6	3 v 3	-0.945117	0.0690571	0.304507	3 v 3	-1.44875	0.0177595	0.130417	3 v 3	-0.503635	0.0829848	0.267418	3 v 2	1.38064	0.159675	0.533322	3 v 2	0.391981	0.710421	0.885679	3 v 2	1.98041	0.176655	0.570405	2 v 2
P48149	P48149	P48149	P48149	RpS15Aa	RpS15Aa	RpS15Aa	40S ribosomal protein S15Aa	40S ribosomal protein S15Aa	40S ribosomal protein S15Aa	81.5385	77.6923	82.3077	High	High	High	11	14	12	132	126	87	2	3	2	3 v 3	0.389763	0.180841	0.431583	3 v 3	0.507453	0.012619	0.118878	3 v 3	0.117689	0.477933	0.619411	3 v 2	-0.138393	0.839145	0.909176	3 v 2	0.222209	0.475317	0.844776	3 v 2	-0.270138	0.535205	0.70286	2 v 2
P48159	P48159	P48159	A8E792, P48159	RpL23	RpL23	RpL23	60S ribosomal protein L23 (L17A)	60S ribosomal protein L23 (L17A)	60S ribosomal protein L23 (L17A)	64.2857	66.4286	64.2857	High	High	High	9	11	12	68	134	82	9	11	12	3 v 3	0.361062	0.173024	0.42038	3 v 3	0.143703	0.431842	0.562885	3 v 3	-0.217358	0.45239	0.598276	3 v 2	-0.319077	0.570637	0.739279	3 v 2	0.0505199	0.699113	0.881369	3 v 2	-0.239388	0.180011	0.570405	2 v 2
P48375	P48375	P48375	P48375	Fkbp12	Fkbp12	Fkbp12	Peptidyl-prolyl cis-trans isomerase Fkbp12 (PPIase Fkbp12) (EC 5.2.1.8) (12 kDa FK506-binding protein) (12 kDa FKBP) (Macrolide-binding protein) (Peptidyl-prolyl cis-trans isomerase) (PPIase) (Rotamase)	Peptidyl-prolyl cis-trans isomerase Fkbp12 (PPIase Fkbp12) (EC 5.2.1.8) (12 kDa FK506-binding protein) (12 kDa FKBP) (Macrolide-binding protein) (Peptidyl-prolyl cis-trans isomerase) (PPIase) (Rotamase)	Peptidyl-prolyl cis-trans isomerase Fkbp12 (PPIase Fkbp12) (EC 5.2.1.8) (12 kDa FK506-binding protein) (12 kDa FKBP) (Macrolide-binding protein) (Peptidyl-prolyl cis-trans isomerase) (PPIase) (Rotamase)	24.0741	37.037	24.0741	High	High	High	2	3	2	2	3	4	2	3	2	2 v 2	-0.616849	0.231433	0.481538	2 v 2	0.416678	0.316073	0.454202	2 v 2	1.03353	0.00550739	0.118548	2 v 2	0.293946	NA	NA	2 v 2	-0.0882272	NA	NA	2 v 2	-0.73064	NA	NA	1 v 1
P48461	P48461	P48461	P48461	Pp1alpha-96A	Pp1alpha-96A	Pp1alpha-96A	Serine/threonine-protein phosphatase alpha-1 isoform (EC 3.1.3.16)	Serine/threonine-protein phosphatase alpha-1 isoform (EC 3.1.3.16)	Serine/threonine-protein phosphatase alpha-1 isoform (EC 3.1.3.16)	18.3486	25.3823	12.5382	High	High	High	5	7	4	7	13	6	1	1	1	3 v 3	0.339698	0.224729	0.474685	3 v 3	0.0961834	0.519457	0.641309	3 v 3	-0.243515	0.453482	0.598276	3 v 2	0.293521	0.864992	0.92555	3 v 2	0.790249	0.702405	0.882516	3 v 2	0.796677	0.679153	0.774125	2 v 2
P48555	P48555, Q962I2	P48555, Q962I2	P48555, Q962I2	Rala	Rala	Rala	Ras-related protein Ral-a (EC 3.6.5.2)	Ras-related protein Ral-a (EC 3.6.5.2)	Ras-related protein Ral-a (EC 3.6.5.2)	4.97512	20.398	19.9005	Medium	High	High	1	4	3	1	6	6	1	4	3	3 v 3	-0.468881	0.330226	0.546539	3 v 3	-1.254	0.136525	0.288556	3 v 3	-0.785121	0.105965	0.291997	3 v 2	0.936557	0.163719	0.533322	3 v 2	0.832386	0.237462	0.844776	3 v 2	1.613	0.257286	0.595051	2 v 2
P48588	P48588	P48588	P48588	RpS25	RpS25	RpS25	40S ribosomal protein S25	40S ribosomal protein S25	40S ribosomal protein S25	58.9744	54.7009	58.1197	High	High	High	14	12	12	76	57	40	14	12	12	3 v 3	0.220614	0.326542	0.546539	3 v 3	0.391101	0.017246	0.130417	3 v 3	0.170487	0.517445	0.652009	3 v 2	-0.240541	0.528212	0.714603	3 v 2	-0.0713305	0.174347	0.844776	3 v 2	-0.499015	0.106335	0.538032	2 v 2
P48596	P48596	P48596	C6TP60, D8FT24, E4NKN2, P48596	Pu	Pu	Pu	GTP cyclohydrolase 1 (EC 3.5.4.16) (GTP cyclohydrolase I) (GTP-CH-I) (Protein punch)	GTP cyclohydrolase 1 (EC 3.5.4.16) (GTP cyclohydrolase I) (GTP-CH-I) (Protein punch)	GTP cyclohydrolase 1 (EC 3.5.4.16) (GTP cyclohydrolase I) (GTP-CH-I) (Protein punch)	12.3457	24.0741	3.08642	High	High	High	4	9	1	4	10	1	4	9	1	2 v 2	0.205558	0.619133	0.762445	2 v 2	-2.54827	0.276345	0.41982	2 v 2	-2.75383	0.196847	0.385366	2 v 0	NA	NA	NA	2 v 0	NA	NA	NA	2 v 0	NA	NA	NA	1 v 1
P48601	P48601	P48601	P48601	Rpt2	Rpt2	Rpt2	26S proteasome regulatory subunit 4 (P26s4)	26S proteasome regulatory subunit 4 (P26s4)	26S proteasome regulatory subunit 4 (P26s4)	16.8565	58.3144	22.3235	High	High	High	8	24	9	13	53	12	7	22	8	3 v 3	-0.223457	0.278728	0.516157	3 v 3	0.029048	0.909391	0.940774	3 v 3	0.252505	0.371025	0.542639	3 v 2	-0.40263	0.425209	0.646387	3 v 2	-0.476153	0.335634	0.844776	3 v 2	-0.555268	0.55401	0.704697	2 v 2
P49963	P49963	P49963	P49963	Srp19	Srp19	Srp19	Signal recognition particle 19 kDa protein (SRP19)	Signal recognition particle 19 kDa protein (SRP19)	Signal recognition particle 19 kDa protein (SRP19)	13.125	58.75	37.5	High	High	High	2	7	5	2	13	5	2	7	5	3 v 3	-0.481569	0.0913073	0.31745	3 v 3	-0.973726	0.00243227	0.0861536	3 v 3	-0.492157	0.137856	0.328077	3 v 2	0.875744	0.210177	0.537027	3 v 2	0.467545	0.0823147	0.844776	3 v 2	1.46563	0.00480624	0.380064	2 v 2
P50882	P50882	P50882	P50882	RpL9	RpL9	RpL9	60S ribosomal protein L9	60S ribosomal protein L9	60S ribosomal protein L9	79.4737	78.4211	74.7368	High	High	High	18	17	15	276	255	157	18	17	15	3 v 3	0.400752	0.141973	0.379431	3 v 3	0.479991	0.00603996	0.109503	3 v 3	0.0792388	0.609927	0.712551	3 v 2	-0.234493	0.570164	0.739279	3 v 2	0.0283565	0.854355	0.953776	3 v 2	-0.422722	0.234386	0.592413	2 v 2
P50887	P50887	P50887	P50887	RpL22	RpL22	RpL22	60S ribosomal protein L22	60S ribosomal protein L22	60S ribosomal protein L22	72.5753	74.2475	69.8997	High	High	High	30	28	28	154	196	110	29	27	27	3 v 3	0.674621	0.112526	0.338572	3 v 3	0.342065	0.0301906	0.148055	3 v 3	-0.332555	0.255819	0.442295	3 v 2	-0.33566	0.711868	0.827464	3 v 2	0.269318	0.510709	0.844776	3 v 2	-0.103868	0.825342	0.864244	2 v 2
P51592	A0A0B4LGZ6, P51592	A0A0B4LGZ6, P51592	A0A0B4LGZ6, B5RJK6, N0D584, P51592	hyd	hyd	hyd	E3 ubiquitin-protein ligase hyd (EC 2.3.2.26) (HECT-type E3 ubiquitin transferase hyd) (Protein hyperplastic discs)	E3 ubiquitin-protein ligase hyd (EC 2.3.2.26) (HECT-type E3 ubiquitin transferase hyd) (Protein hyperplastic discs)	E3 ubiquitin-protein ligase hyd (EC 2.3.2.26) (HECT-type E3 ubiquitin transferase hyd) (Protein hyperplastic discs)	1.17851	17.747	1.76776	High	High	High	3	42	5	3	63	6	3	41	4	3 v 3	-0.904764	0.086046	0.310504	3 v 3	-0.58725	0.261115	0.406313	3 v 3	0.317514	0.507815	0.644093	3 v 2	0.0545632	0.950315	0.970918	3 v 2	-0.598499	0.423549	0.844776	3 v 2	0.0521358	0.970288	0.980675	2 v 2
P52029	P52029	P52029	P52029	Pgi	Pgi	Pgi	Glucose-6-phosphate isomerase (GPI) (EC 5.3.1.9) (Phosphoglucose isomerase) (PGI) (Phosphohexose isomerase) (PHI)	Glucose-6-phosphate isomerase (GPI) (EC 5.3.1.9) (Phosphoglucose isomerase) (PGI) (Phosphohexose isomerase) (PHI)	Glucose-6-phosphate isomerase (GPI) (EC 5.3.1.9) (Phosphoglucose isomerase) (PGI) (Phosphohexose isomerase) (PHI)	25.448	36.2007	18.638	High	High	High	10	17	8	16	33	9	10	17	8	3 v 3	-0.731726	0.124767	0.355467	3 v 3	-0.698427	0.00690004	0.109503	3 v 3	0.0332997	0.897924	0.928958	3 v 2	0.155493	0.364016	0.610334	3 v 2	-0.290325	0.195061	0.844776	3 v 2	0.351047	0.126938	0.545787	2 v 2
P54351	M9PH10, P54351	P54351	A9YH29, F6J9Y7, M9PH10, P54351	Nsf2	Nsf2	Nsf2	Vesicle-fusing ATPase 2 (EC 3.6.4.6) (N-ethylmaleimide-sensitive fusion protein 2) (NEM-sensitive fusion protein 2) (Vesicular-fusion protein NSF2) (dNsf-2) (NSF-2)	Vesicle-fusing ATPase 2 (EC 3.6.4.6) (N-ethylmaleimide-sensitive fusion protein 2) (NEM-sensitive fusion protein 2) (Vesicular-fusion protein NSF2) (dNsf-2) (NSF-2)	Vesicle-fusing ATPase 2 (EC 3.6.4.6) (N-ethylmaleimide-sensitive fusion protein 2) (NEM-sensitive fusion protein 2) (Vesicular-fusion protein NSF2) (dNsf-2) (NSF-2)	6.25	10.5053	3.05851	High	High	High	4	7	2	6	7	2	4	4	2	2 v 2	-0.449416	0.599957	0.744965	2 v 2	-0.931298	0.404375	0.537303	2 v 2	-0.481882	0.0892125	0.271128	2 v 2	-0.233594	NA	NA	2 v 2	-0.0645295	NA	NA	2 v 2	0.180314	NA	NA	1 v 1
P54357	M9NEW1, P54357	M9NEW1, P54357	M9NEW1, P54357	Mlc-c	Mlc-c	Mlc-c	Myosin-2 essential light chain (Myosin II essential light chain) (Non-muscle myosin essential light chain)	Myosin-2 essential light chain (Myosin II essential light chain) (Non-muscle myosin essential light chain)	Myosin-2 essential light chain (Myosin II essential light chain) (Non-muscle myosin essential light chain)	30.6122	63.9456	39.4558	High	High	High	5	7	6	7	15	10	5	7	6	3 v 3	0.540449	0.386116	0.589212	3 v 3	0.112319	0.885511	0.926826	3 v 3	-0.42813	0.225439	0.416551	3 v 2	-0.162451	0.8587	0.923184	3 v 2	0.4352	0.178756	0.844776	3 v 2	0.418367	0.759984	0.823195	2 v 2
P54385	A0A0C4DHE7, P54385, Q8IMY1	A0A0C4DHE7, P54385, Q8IMY1	A0A0C4DHE7, P54385, Q8IMY1	Gdh	Gdh	Gdh	Glutamate dehydrogenase, mitochondrial (GDH) (EC 1.4.1.3)	Glutamate dehydrogenase, mitochondrial (GDH) (EC 1.4.1.3)	Glutamate dehydrogenase, mitochondrial (GDH) (EC 1.4.1.3)	24.3772	46.4413	32.3843	High	High	High	14	23	16	30	53	24	14	23	16	3 v 3	-1.24031	0.100803	0.321532	3 v 3	-2.06932	0.0325588	0.148055	3 v 3	-0.829	0.00760704	0.121984	3 v 2	0.841338	0.157304	0.533322	3 v 2	0.0241174	0.869012	0.956927	3 v 2	1.72497	0.107953	0.538032	2 v 2
P54397	P54397	P54397	P54397	FK506-bp1	FK506-bp1	FK506-bp1	39 kDa FK506-binding nuclear protein (EC 5.2.1.8) (Peptidyl-prolyl cis-trans isomerase) (PPIase) (Rotamase)	39 kDa FK506-binding nuclear protein (EC 5.2.1.8) (Peptidyl-prolyl cis-trans isomerase) (PPIase) (Rotamase)	39 kDa FK506-binding nuclear protein (EC 5.2.1.8) (Peptidyl-prolyl cis-trans isomerase) (PPIase) (Rotamase)	17.0868	29.4118	15.4062	High	High	High	8	13	6	8	28	7	8	13	6	3 v 3	1.25828	0.010219	0.190921	3 v 3	2.15083	0.0266828	0.146235	3 v 3	0.892554	0.0791573	0.262154	3 v 2	-0.470009	0.148493	0.533322	3 v 2	0.865608	0.204954	0.844776	3 v 2	-1.28691	0.160872	0.559104	2 v 2
P54399	P54399	P54399	P54399	Pdi	Pdi	Pdi	Protein disulfide-isomerase (PDI) (dPDI) (EC 5.3.4.1)	Protein disulfide-isomerase (PDI) (dPDI) (EC 5.3.4.1)	Protein disulfide-isomerase (PDI) (dPDI) (EC 5.3.4.1)	45.3629	80.8468	39.7177	High	High	High	25	38	16	47	110	31	24	37	16	3 v 3	-1.89329	0.0609723	0.298588	3 v 3	-0.0134252	0.935584	0.958324	3 v 3	1.87987	0.0459952	0.217257	3 v 2	1.6478	0.16791	0.533322	3 v 2	0.19481	0.224528	0.844776	3 v 2	0.0767172	0.320688	0.622957	2 v 2
P54611	P54611	P54611	P54611	Vha26	Vha26	Vha26	V-type proton ATPase subunit E (V-ATPase subunit E) (V-ATPase 26 kDa subunit) (Vacuolar proton pump subunit E)	V-type proton ATPase subunit E (V-ATPase subunit E) (V-ATPase 26 kDa subunit) (Vacuolar proton pump subunit E)	V-type proton ATPase subunit E (V-ATPase subunit E) (V-ATPase 26 kDa subunit) (Vacuolar proton pump subunit E)	38.0531	55.3097	46.4602	High	High	High	9	14	11	11	29	18	9	14	11	3 v 3	-0.899674	0.161441	0.404654	3 v 3	-1.3612	0.0261363	0.146235	3 v 3	-0.461522	0.141244	0.332426	3 v 2	1.57407	0.0885284	0.533322	3 v 2	0.97235	0.404262	0.844776	3 v 2	2.14949	0.14377	0.545787	2 v 2
P54622	P54622	P54622	P54622	mtSSB	mtSSB	mtSSB	Single-stranded DNA-binding protein, mitochondrial (Dm mtSSB) (Mt-SSB) (MtSSB) (Protein low power)	Single-stranded DNA-binding protein, mitochondrial (Dm mtSSB) (Mt-SSB) (MtSSB) (Protein low power)	Single-stranded DNA-binding protein, mitochondrial (Dm mtSSB) (Mt-SSB) (MtSSB) (Protein low power)	21.9178	58.2192	37.6712	High	High	High	3	7	5	5	18	9	3	7	5	3 v 3	1.64802	0.052814	0.29539	3 v 3	1.32935	0.177487	0.33319	3 v 3	-0.318672	0.368745	0.541067	3 v 2	-1.59985	0.157008	0.533322	3 v 2	-0.181184	0.881099	0.96127	3 v 2	-1.0302	0.122269	0.545787	2 v 2
P55035	P55035	P55035	P55035	Rpn10	Rpn10	Rpn10	26S proteasome non-ATPase regulatory subunit 4 (26S proteasome regulatory subunit RPN10) (26S proteasome regulatory subunit S5A) (54 kDa subunit of mu particle) (Multiubiquitin chain-binding protein) (p54)	26S proteasome non-ATPase regulatory subunit 4 (26S proteasome regulatory subunit RPN10) (26S proteasome regulatory subunit S5A) (54 kDa subunit of mu particle) (Multiubiquitin chain-binding protein) (p54)	26S proteasome non-ATPase regulatory subunit 4 (26S proteasome regulatory subunit RPN10) (26S proteasome regulatory subunit S5A) (54 kDa subunit of mu particle) (Multiubiquitin chain-binding protein) (p54)	4.79798	16.9192	5.55556	Medium	High	Medium	2	7	3	2	13	3	2	7	3	3 v 3	-0.715372	0.260511	0.504458	3 v 3	0.0269279	0.960358	0.972226	3 v 3	0.7423	0.269208	0.452713	3 v 2	0.051824	0.458505	0.672598	3 v 2	-0.206835	0.393911	0.844776	3 v 2	-0.505815	0.652288	0.75451	2 v 2
P55830	P55830	P55830	P55830	RpS3A	RpS3A	RpS3A	40S ribosomal protein S3a (C3 protein)	40S ribosomal protein S3a (C3 protein)	40S ribosomal protein S3a (C3 protein)	66.0448	70.5224	68.6567	High	High	High	24	25	22	236	293	180	24	25	22	3 v 3	0.329071	0.268724	0.511603	3 v 3	0.318744	0.0382359	0.158356	3 v 3	-0.0103266	0.965326	0.976931	3 v 2	-0.144823	0.83525	0.909176	3 v 2	0.145075	0.56348	0.847264	3 v 2	-0.231934	0.488858	0.692742	2 v 2
P56538	P56538	P56538	P56538	eIF6	eIF6	eIF6	Eukaryotic translation initiation factor 6 (eIF-6)	Eukaryotic translation initiation factor 6 (eIF-6)	Eukaryotic translation initiation factor 6 (eIF-6)	45.7143	58.3673	38.3674	High	High	High	7	9	6	13	28	15	7	9	6	3 v 3	0.942195	0.411605	0.6038	3 v 3	2.28079	0.00311812	0.0871275	3 v 3	1.3386	0.247843	0.435261	3 v 2	-0.3492	0.360242	0.607436	3 v 2	1.39217	0.240271	0.844776	3 v 2	-0.924501	0.224164	0.586554	2 v 2
P61209	P61209	P61209	P61209	Arf79F	Arf79F	Arf79F	ADP-ribosylation factor 1	ADP-ribosylation factor 1	ADP-ribosylation factor 1	8.24176	35.1648	21.4286	High	High	High	1	6	3	1	15	3	1	4	3	2 v 2	-1.13823	0.244263	0.494007	2 v 2	-0.665004	0.258639	0.403764	2 v 2	0.473227	0.223613	0.415572	2 v 2	0.592916	0.0254927	0.495572	2 v 2	-0.545315	0.461635	0.844776	2 v 2	0.119689	0.652672	0.75451	2 v 2
P61851	P61851	P61851	P61851	Sod1	Sod1	Sod1	Superoxide dismutase [Cu-Zn] (EC 1.15.1.1) (Superoxide dismutase 1)	Superoxide dismutase [Cu-Zn] (EC 1.15.1.1) (Superoxide dismutase 1)	Superoxide dismutase [Cu-Zn] (EC 1.15.1.1) (Superoxide dismutase 1)	58.1699	66.0131	30.7189	High	High	High	7	8	4	10	20	5	7	8	4	3 v 3	-0.458497	0.542845	0.701017	3 v 3	-0.685545	0.152232	0.304917	3 v 3	-0.227047	0.676887	0.763624	3 v 2	-0.462602	0.453797	0.668286	3 v 2	-0.298138	0.693629	0.880046	3 v 2	0.210833	0.381239	0.648732	2 v 2
P61857	P61857	P61857	P61857, Q7M3K0	betaTub85D	betaTub85D	betaTub85D	Tubulin beta-2 chain (Beta-2-tubulin)	Tubulin beta-2 chain (Beta-2-tubulin)	Tubulin beta-2 chain (Beta-2-tubulin)	32.5112	61.2108	41.4798	High	High	High	13	22	16	40	95	32	5	8	6	3 v 3	-4.22405	0.00917456	0.189984	3 v 3	-0.213176	0.783233	0.857099	3 v 3	4.01087	0.0528924	0.222029	3 v 1	5.04176	NA	NA	3 v 1	0.0297159	NA	NA	3 v 1	-0.169733	NA	NA	2 v 2
P62152	P62152	P62152	C6SUZ2, P62152	Cam	Cam	Cam	Calmodulin (CaM)	Calmodulin (CaM)	Calmodulin (CaM)	32.8859	62.4161	32.2148	High	High	High	6	10	6	13	36	11	6	10	6	3 v 3	-0.614934	0.216929	0.469262	3 v 3	-1.25789	0.0321502	0.148055	3 v 3	-0.642957	0.28486	0.467232	3 v 2	0.607358	0.387515	0.62204	3 v 2	0.162213	0.344672	0.844776	3 v 2	1.23888	0.173421	0.568809	2 v 2
P80455	P80455	P80455	P80455	RpS12	RpS12	RpS12	40S ribosomal protein S12	40S ribosomal protein S12	40S ribosomal protein S12	68.3453	65.4676	63.3094	High	High	High	11	12	13	108	116	54	11	12	13	3 v 3	0.43478	0.351678	0.562184	3 v 3	0.698075	0.041616	0.16381	3 v 3	0.263296	0.377006	0.547652	3 v 2	-0.306108	0.795742	0.883203	3 v 2	0.253406	0.58704	0.848111	3 v 2	-0.54638	0.483135	0.690279	2 v 2
P82147	P82147	P82147	P82147	l(2)efl	l(2)efl	l(2)efl	Protein lethal(2)essential for life (Protein Efl21)	Protein lethal(2)essential for life (Protein Efl21)	Protein lethal(2)essential for life (Protein Efl21)	12.2995	6.41711	12.2995	High	Medium	High	2	1	2	2	1	2	2	1	2	2 v 2	-1.24034	0.0372923	0.254672	2 v 2	-2.88718	0.0130225	0.118878	2 v 2	-1.64684	0.00528544	0.118548	2 v 1	1.39348	NA	NA	2 v 1	0.225881	NA	NA	2 v 1	3.05399	NA	NA	1 v 1
P84040	P84040	P84040	P84040	His4; His4r; His4:CG31611; His4:CG33869; His4:CG33871; His4:CG33873; His4:CG33875; His4:CG33877; His4:CG33879; His4:CG33881; His4:CG33883; His4:CG33885; His4:CG33887; His4:CG33889; His4:CG33891; His4:CG33893; His4:CG33895; His4:CG33897; His4:CG33899; His4:CG33901; His4:CG33903; His4:CG33905; His4:CG33907; His4:CG33909	His4; His4r; His4:CG31611; His4:CG33869; His4:CG33871; His4:CG33873; His4:CG33875; His4:CG33877; His4:CG33879; His4:CG33881; His4:CG33883; His4:CG33885; His4:CG33887; His4:CG33889; His4:CG33891; His4:CG33893; His4:CG33895; His4:CG33897; His4:CG33899; His4:CG33901; His4:CG33903; His4:CG33905; His4:CG33907; His4:CG33909	His4; His4r; His4:CG31611; His4:CG33869; His4:CG33871; His4:CG33873; His4:CG33875; His4:CG33877; His4:CG33879; His4:CG33881; His4:CG33883; His4:CG33885; His4:CG33887; His4:CG33889; His4:CG33891; His4:CG33893; His4:CG33895; His4:CG33897; His4:CG33899; His4:CG33901; His4:CG33903; His4:CG33905; His4:CG33907; His4:CG33909	Histone H4	Histone H4	Histone H4	50.4854	50.4854	58.2524	High	High	High	5	5	7	10	16	14	5	5	7	3 v 3	2.24092	0.0354719	0.248673	3 v 3	2.01687	0.00880265	0.109503	3 v 3	-0.224054	0.456195	0.601267	3 v 2	-2.52363	0.281581	0.569093	3 v 2	-0.182726	0.761297	0.911883	3 v 2	-2.25957	0.210958	0.584389	2 v 2
P84051	A0A0B4KH25, P84051, Q4AB57	P84051, Q4AB57	P84051, Q4AB57	His2A; His2A:CG31618; His2A:CG33808; His2A:CG33814; His2A:CG33817; His2A:CG33820; His2A:CG33823; His2A:CG33826; His2A:CG33829; His2A:CG33832; His2A:CG33835; His2A:CG33838; His2A:CG33841; His2A:CG33844; His2A:CG33847; His2A:CG33850; His2A:CG33862; His2A:CG33865	His2A; His2A:CG31618; His2A:CG33808; His2A:CG33814; His2A:CG33817; His2A:CG33820; His2A:CG33823; His2A:CG33826; His2A:CG33829; His2A:CG33832; His2A:CG33835; His2A:CG33838; His2A:CG33841; His2A:CG33844; His2A:CG33847; His2A:CG33850; His2A:CG33862; His2A:CG33865	His2A; His2A:CG31618; His2A:CG33808; His2A:CG33814; His2A:CG33817; His2A:CG33820; His2A:CG33823; His2A:CG33826; His2A:CG33829; His2A:CG33832; His2A:CG33835; His2A:CG33838; His2A:CG33841; His2A:CG33844; His2A:CG33847; His2A:CG33850; His2A:CG33862; His2A:CG33865	Histone H2A	Histone H2A	Histone H2A	7.25806	12.9032	18.5484	Medium	High	High	1	2	3	1	7	5	1	1	1	3 v 3	0.986155	0.0752781	0.304507	3 v 3	0.499631	0.0405951	0.162622	3 v 3	-0.486524	0.329833	0.503725	3 v 2	-1.71852	0.138339	0.533322	3 v 2	-1.01935	0.221682	0.844776	3 v 2	-1.60857	0.109347	0.538651	2 v 2
P91926	P91926	P91926	E8NH12, P91926	AP-2alpha	AP-2alpha	AP-2alpha	AP-2 complex subunit alpha (Alpha-adaptin)	AP-2 complex subunit alpha (Alpha-adaptin)	AP-2 complex subunit alpha (Alpha-adaptin)	7.97872	21.0638	5.95745	High	High	High	8	19	5	8	32	5	8	19	5	3 v 3	-0.474133	0.25616	0.504081	3 v 3	-1.17652	0.0608459	0.19225	3 v 3	-0.702383	0.247068	0.434676	3 v 2	0.189183	0.694457	0.812234	3 v 2	-0.0967189	0.271427	0.844776	3 v 2	0.847634	0.271169	0.608511	2 v 2
P91929	P91929	P91929	P91929	ND-42	ND-42	ND-42	NADH dehydrogenase [ubiquinone] 1 alpha subcomplex subunit 10, mitochondrial (Complex I-42kD) (CI-42kD) (NADH-ubiquinone oxidoreductase 42 kDa subunit)	NADH dehydrogenase [ubiquinone] 1 alpha subcomplex subunit 10, mitochondrial (Complex I-42kD) (CI-42kD) (NADH-ubiquinone oxidoreductase 42 kDa subunit)	NADH dehydrogenase [ubiquinone] 1 alpha subcomplex subunit 10, mitochondrial (Complex I-42kD) (CI-42kD) (NADH-ubiquinone oxidoreductase 42 kDa subunit)	25.3071	35.6265	27.7641	High	High	High	9	15	10	16	41	14	9	15	10	3 v 3	-0.41212	0.754152	0.848736	3 v 3	-1.90285	0.076709	0.215105	3 v 3	-1.49073	0.306589	0.483578	3 v 2	1.45901	0.580124	0.74612	3 v 2	1.3262	0.0233442	0.841665	3 v 2	2.672	0.0110792	0.426042	2 v 2
P91938	A0A6H2EFX8, P91938	A0A6H2EFX8, P91938	A0A6H2EFX8, P91938, Q9VNT5	Trxr-1	Trxr-1	Trxr-1	Thioredoxin reductase 1, mitochondrial (TrxR-1) (EC 1.8.1.9)	Thioredoxin reductase 1, mitochondrial (TrxR-1) (EC 1.8.1.9)	Thioredoxin reductase 1, mitochondrial (TrxR-1) (EC 1.8.1.9)	18.6242	52.8523	14.5973	High	High	High	10	21	8	15	56	13	8	19	8	3 v 3	-0.616212	0.25304	0.500135	3 v 3	0.0954962	0.818076	0.878095	3 v 3	0.711709	0.0585521	0.229987	3 v 2	-0.00593136	0.96384	0.979428	3 v 2	-0.236351	0.0945356	0.844776	3 v 2	-0.636626	0.344915	0.633797	2 v 2
P98163	P98163	P98163	A0A0D4RRS9, P98163	yl	yl	yl	Putative vitellogenin receptor (Protein yolkless) (YL)	Putative vitellogenin receptor (Protein yolkless) (YL)	Putative vitellogenin receptor (Protein yolkless) (YL)	12.7016	33.9214	22.2278	High	High	High	24	53	35	27	129	47	24	53	35	3 v 3	3.61672	0.0171144	0.21529	3 v 3	3.52815	0.00882171	0.109503	3 v 3	-0.0885665	0.606453	0.712551	3 v 2	-3.2942	0.134367	0.533322	3 v 2	0.575941	0.00123991	0.552144	3 v 2	-3.11945	0.10139	0.538032	2 v 2
Q00168	A4V133, A4V134, D1YSG8, L0MLP2, L0MLR4, L0MNA2, Q00168	A4V133, A4V134, D1YSG8, L0MLP2, L0MLR4, L0MNA2, Q00168	A4V133, A4V134, D1YSG8, L0MLP2, L0MLR4, L0MNA2, Q00168, Q058V4, Q52KB0	CaMKII	CaMKII	CaMKII	Calcium/calmodulin-dependent protein kinase type II alpha chain (CaM-kinase II alpha chain) (EC 2.7.11.17)	Calcium/calmodulin-dependent protein kinase type II alpha chain (CaM-kinase II alpha chain) (EC 2.7.11.17)	Calcium/calmodulin-dependent protein kinase type II alpha chain (CaM-kinase II alpha chain) (EC 2.7.11.17)	14.717	20.566	10.1887	High	High	High	8	12	6	9	20	6	8	12	6	3 v 3	0.318927	0.585681	0.733327	3 v 3	-2.81875	0.00707523	0.109503	3 v 3	-3.13768	0.0265548	0.173638	3 v 2	-0.710015	0.452347	0.667874	3 v 2	0.0518069	0.856881	0.953776	3 v 2	2.94941	0.131112	0.545787	2 v 2
Q00637	A0A0B4LGQ1, Q00637	A0A0B4LGQ1, Q00637	A0A0B4LGQ1, Q00637	Sod2	Sod2	Sod2	Superoxide dismutase [Mn], mitochondrial (EC 1.15.1.1)	Superoxide dismutase [Mn], mitochondrial (EC 1.15.1.1)	Superoxide dismutase [Mn], mitochondrial (EC 1.15.1.1)	18.894	24.8848	21.1982	High	High	High	7	7	7	9	17	12	7	7	7	3 v 3	-1.40788	0.0697426	0.304507	3 v 3	-1.65047	0.0645073	0.196391	3 v 3	-0.242598	0.635071	0.730522	3 v 2	1.43965	0.221661	0.543451	3 v 2	0.405982	0.676332	0.872715	3 v 2	1.98497	0.00798479	0.408533	2 v 2
Q01604	Q01604	Q01604	Q01604	Pgk	Pgk	Pgk	Phosphoglycerate kinase (EC 2.7.2.3)	Phosphoglycerate kinase (EC 2.7.2.3)	Phosphoglycerate kinase (EC 2.7.2.3)	26.0241	67.7108	27.2289	High	High	High	10	22	10	13	53	13	10	22	10	3 v 3	0.582573	0.432273	0.618979	3 v 3	-0.660926	0.200763	0.352504	3 v 3	-1.2435	0.0414072	0.209682	3 v 2	-1.18592	0.128449	0.533322	3 v 2	-0.0318595	0.682124	0.875123	3 v 2	0.279472	0.00874095	0.408533	2 v 2
Q01989	A0A0B4KGX1, A0A0B4LHV4, Q01989	A0A0B4KGX1, A0A0B4LHV4, Q01989	A0A0B4KGX1, A0A0B4LHV4, Q01989	jar	jar	jar	Myosin heavy chain 95F (95F MHC) (Protein jaguar)	Myosin heavy chain 95F (95F MHC) (Protein jaguar)	Myosin heavy chain 95F (95F MHC) (Protein jaguar)	8.77893	25.6185	8.30008	High	High	High	10	31	11	10	51	11	9	30	11	3 v 3	0.428956	0.583198	0.731579	3 v 3	1.32329	0.0368987	0.155956	3 v 3	0.894329	0.15563	0.344226	3 v 2	0.905177	0.38533	0.621505	3 v 2	1.0594	0.238189	0.844776	3 v 2	-0.137601	0.0890918	0.538032	2 v 2
Q02427	M9MS48, Q02427, Q9VYD8	Q02427	A0A1B2AJY5, A0A3Q7YR34, D3DMZ8, M9MS48, Q02427, Q9VYD8	Rbp1	Rbp1	Rbp1	RNA-binding protein 1	RNA-binding protein 1	RNA-binding protein 1	8.33333	28.4722	23.6111	High	High	High	1	4	3	1	11	4	1	1	3	3 v 3	1.4191	0.0657059	0.298588	3 v 3	2.1727	0.0842286	0.227198	3 v 3	0.753606	0.247188	0.434676	3 v 2	-0.836441	0.209135	0.537027	3 v 2	0.963197	0.13777	0.844776	3 v 2	-1.75729	0.165744	0.559678	2 v 2
Q02645	A0A0B4K7A5, A0A0B4K849, A8DYJ2, Q02645	Q02645	A0A0B4K7A5, A0A0B4K849, A0A6M3Q7Q7, A8DYJ2, B8A408, C3KGQ7, Q02645, Q6NLI3	hts	hts	hts	Protein hu-li tai shao (Adducin-like protein)	Protein hu-li tai shao (Adducin-like protein)	Protein hu-li tai shao (Adducin-like protein)	12.8028	24.827	10.4671	High	High	High	14	23	9	16	45	13	14	2	9	3 v 3	-0.645321	0.191798	0.443599	3 v 3	-2.43265	0.000542399	0.0722493	3 v 3	-1.78733	0.024101	0.167751	3 v 2	1.18976	0.0326263	0.498653	3 v 2	0.461183	0.523482	0.844776	3 v 2	2.93059	0.091002	0.538032	2 v 2
Q02748	Q02748	Q02748	C8VV33, D3DMH8, Q02748	eIF4A	eIF4A	eIF4A	Eukaryotic initiation factor 4A (EC 3.6.4.13) (ATP-dependent RNA helicase eIF4A)	Eukaryotic initiation factor 4A (EC 3.6.4.13) (ATP-dependent RNA helicase eIF4A)	Eukaryotic initiation factor 4A (EC 3.6.4.13) (ATP-dependent RNA helicase eIF4A)	28.0397	49.3797	14.3921	High	High	High	11	18	6	16	47	10	10	17	5	3 v 3	0.263328	0.729282	0.833288	3 v 3	0.340112	0.250962	0.396462	3 v 3	0.0767835	0.907862	0.933561	3 v 2	-1.17674	0.322283	0.583158	3 v 2	-0.257888	0.804666	0.92487	3 v 2	-0.676156	0.387513	0.654874	2 v 2
Q03334	Q03334	Q03334	Q03334	RpS13	RpS13	RpS13	40S ribosomal protein S13	40S ribosomal protein S13	40S ribosomal protein S13	75.4967	75.4967	66.2252	High	High	High	14	18	14	142	171	85	14	18	14	3 v 3	0.295865	0.192141	0.443604	3 v 3	0.47679	0.0124585	0.118878	3 v 3	0.180925	0.242938	0.433758	3 v 2	-0.136575	0.812082	0.898693	3 v 2	0.127653	0.62423	0.865778	3 v 2	-0.367045	0.41297	0.663719	2 v 2
Q03427	A0A0B4KFY9, Q03427	A0A0B4KFY9, Q03427	A0A0B4KFY9, Q03427	LamC	LamC	LamC	Lamin-C (pG-IF)	Lamin-C (pG-IF)	Lamin-C (pG-IF)	3.54267	14.9758	1.61031	High	High	Medium	2	9	1	2	11	1	2	9	1	2 v 2	0.246226	0.315318	0.545295	2 v 2	0.371957	0.215498	0.363979	2 v 2	0.125731	0.0104621	0.129289	2 v 1	0.647119	NA	NA	2 v 1	1.02636	NA	NA	2 v 1	0.523454	NA	NA	1 v 1
Q04448	A0A0B4KFE5, Q04448	A0A0B4KFE5, Q04448	A0A0B4KFE5, Q04448	Nmdmc	Nmdmc	Nmdmc	Bifunctional methylenetetrahydrofolate dehydrogenase/cyclohydrolase, mitochondrial (DNMDMC) [Includes: NAD-dependent methylenetetrahydrofolate dehydrogenase (EC 1.5.1.15); Methenyltetrahydrofolate cyclohydrolase (EC 3.5.4.9)]	Bifunctional methylenetetrahydrofolate dehydrogenase/cyclohydrolase, mitochondrial (DNMDMC) [Includes: NAD-dependent methylenetetrahydrofolate dehydrogenase (EC 1.5.1.15); Methenyltetrahydrofolate cyclohydrolase (EC 3.5.4.9)]	Bifunctional methylenetetrahydrofolate dehydrogenase/cyclohydrolase, mitochondrial (DNMDMC) [Includes: NAD-dependent methylenetetrahydrofolate dehydrogenase (EC 1.5.1.15); Methenyltetrahydrofolate cyclohydrolase (EC 3.5.4.9)]	5.82524	49.8382	2.91262	High	High	Medium	2	15	1	2	22	1	2	15	1	3 v 3	-1.33422	0.202641	0.45338	3 v 3	-0.238308	0.541505	0.657373	3 v 3	1.09591	0.110324	0.29427	3 v 2	0.873683	0.272634	0.569093	3 v 2	0.125451	0.75371	0.910445	3 v 2	0.134877	0.392717	0.656265	2 v 2
Q04499	A4V4U5, M9NFJ2, M9NHG9, Q04499	A4V4U5, M9NFJ2, M9NHG9, Q04499	A4V4U5, M9NFJ2, M9NHG9, Q04499	slgA	slgA	slgA	Proline dehydrogenase 1, mitochondrial (EC 1.5.5.2) (Proline oxidase) (Protein sluggish-A)	Proline dehydrogenase 1, mitochondrial (EC 1.5.5.2) (Proline oxidase) (Protein sluggish-A)	Proline dehydrogenase 1, mitochondrial (EC 1.5.5.2) (Proline oxidase) (Protein sluggish-A)	20.8517	19.6769	3.67107	High	High	High	13	13	3	13	26	4	13	13	3	3 v 3	-0.75037	0.0637574	0.298588	3 v 3	-1.73409	0.0369746	0.155956	3 v 3	-0.983717	0.0520117	0.221669	3 v 2	1.05987	0.339232	0.593678	3 v 2	0.285454	0.49693	0.844776	3 v 2	2.27504	0.184684	0.570405	2 v 2
Q05825	L0MQ04, Q05825	L0MQ04, Q05825	D3DMY7, L0MQ04, Q05825, Q6W4K9, Q6W4M9, Q8IM98	ATPsynbeta	ATPsynbeta	ATPsynbeta	ATP synthase subunit beta, mitochondrial (EC 7.1.2.2)	ATP synthase subunit beta, mitochondrial (EC 7.1.2.2)	ATP synthase subunit beta, mitochondrial (EC 7.1.2.2)	47.3267	66.3366	50.8911	High	High	High	20	24	21	58	155	83	18	21	19	3 v 3	0.23425	0.635458	0.773352	3 v 3	-2.09852	0.0375173	0.156827	3 v 3	-2.33277	0.0868723	0.26943	3 v 2	-0.399443	0.423405	0.645378	3 v 2	0.220455	0.0339928	0.841665	3 v 2	2.37608	0.183871	0.570405	2 v 2
Q05856	Q05856	Q05856	Q05856	SmB	SmB	SmB	Small nuclear ribonucleoprotein-associated protein B (snRNP-B) (Sm protein B) (Sm-B) (SmB)	Small nuclear ribonucleoprotein-associated protein B (snRNP-B) (Sm protein B) (Sm-B) (SmB)	Small nuclear ribonucleoprotein-associated protein B (snRNP-B) (Sm protein B) (Sm-B) (SmB)	20.603	35.1759	39.196	High	High	High	4	6	7	5	14	7	4	6	7	3 v 3	0.937414	0.016833	0.214474	3 v 3	0.933396	0.0565628	0.187521	3 v 3	-0.0040187	0.981586	0.985977	3 v 2	-1.23786	0.0293575	0.495572	3 v 2	-0.286241	0.315627	0.844776	3 v 2	-1.09965	0.108358	0.538032	2 v 2
Q06559	Q06559	Q06559	Q06559, Q29QY2	RpS3	RpS3	RpS3	40S ribosomal protein S3	40S ribosomal protein S3	40S ribosomal protein S3	82.9268	80.8943	81.7073	High	High	High	30	29	26	341	338	238	30	29	26	3 v 3	0.387545	0.100993	0.321532	3 v 3	0.467025	0.00224911	0.0829216	3 v 3	0.0794801	0.624421	0.724457	3 v 2	-0.229423	0.681306	0.807304	3 v 2	0.151019	0.569944	0.847264	3 v 2	-0.338076	0.318064	0.622957	2 v 2
Q07152	A0A4D6K3W6, Q07152	A0A4D6K3W6, Q07152	A0A4D6K3W6, A9YKX5, F6J5F7, Q07152	ras	ras	ras	Inosine-5'-monophosphate dehydrogenase (IMP dehydrogenase) (IMPD) (IMPDH) (EC 1.1.1.205) (Protein raspberry)	Inosine-5'-monophosphate dehydrogenase (IMP dehydrogenase) (IMPD) (IMPDH) (EC 1.1.1.205) (Protein raspberry)	Inosine-5'-monophosphate dehydrogenase (IMP dehydrogenase) (IMPD) (IMPDH) (EC 1.1.1.205) (Protein raspberry)	2.23464	28.3054	8.93855	High	High	High	1	10	4	1	21	4	1	10	4	2 v 2	1.27954	0.328766	0.546539	2 v 2	0.182557	0.00795868	0.109503	2 v 2	-1.09699	0.371493	0.542709	2 v 2	-1.57662	0.280319	0.569093	2 v 2	-0.297072	0.0349137	0.841665	2 v 2	-0.479629	0.0246636	0.488339	2 v 2
Q07171	A0A0C4DHG6, Q07171	A0A0C4DHG6, Q07171	A0A0C4DHG6, Q07171	Gel	Gel	Gel	Gelsolin	Gelsolin	Gelsolin	4.7619	20.4261	8.89724	High	High	High	3	14	6	4	23	7	3	14	6	3 v 3	0.322188	0.387944	0.589925	3 v 3	-1.26986	0.0369262	0.155956	3 v 3	-1.59205	0.0149845	0.139201	3 v 2	-0.255119	0.375193	0.6141	3 v 2	0.0349227	0.934111	0.968907	3 v 2	1.49044	0.0186065	0.458286	2 v 2
Q07327	Q07327	Q07327	Q07327	Rop	Rop	Rop	Protein ROP	Protein ROP	Protein ROP	9.54774	47.2362	18.4255	High	High	High	6	28	11	6	40	13	6	28	11	3 v 3	-0.22926	0.148431	0.386246	3 v 3	-1.61818	0.0901317	0.235567	3 v 3	-1.38892	0.144255	0.334027	3 v 2	-0.27642	0.685081	0.807304	3 v 2	-0.541429	0.366218	0.844776	3 v 2	1.30936	0.214162	0.586554	2 v 2
Q08473	A0A0B4K6U6, Q08473	A0A0B4K6U6, Q08473	A0A0B4K6U6, Q08473	sqd	sqd	sqd	RNA-binding protein squid (Heterogeneous nuclear ribonucleoprotein 40) (HNRNP 40)	RNA-binding protein squid (Heterogeneous nuclear ribonucleoprotein 40) (HNRNP 40)	RNA-binding protein squid (Heterogeneous nuclear ribonucleoprotein 40) (HNRNP 40)	10.4651	24.7093	22.6744	High	High	High	3	7	6	5	27	16	3	7	6	3 v 3	0.105427	0.657621	0.781251	3 v 3	-0.241374	0.307756	0.44915	3 v 3	-0.346801	0.343815	0.520128	3 v 2	-1.56137	0.222366	0.543451	3 v 2	-1.25952	0.310333	0.844776	3 v 2	-0.954467	0.241182	0.592413	2 v 2
Q09103	A0A023GPM5, A0A6H2EFG8, M9MS31, M9MSN3, M9PH20, M9PHG3, Q09103, X2JE67, X2JEJ9	A0A023GPM5, A0A6H2EFG8, M9MS31, M9MSN3, M9PH20, M9PHG3, Q09103, X2JE67, X2JEJ9	A0A023GPM5, A0A6H2EFG8, M9MS31, M9MSN3, M9PH20, M9PHG3, Q09103, X2JE67, X2JEJ9	rdgA	rdgA	rdgA	Eye-specific diacylglycerol kinase (DAG kinase 2) (DGK 2) (Diglyceride kinase 2) (EC 2.7.1.107) (Retinal degeneration A protein)	Eye-specific diacylglycerol kinase (DAG kinase 2) (DGK 2) (Diglyceride kinase 2) (EC 2.7.1.107) (Retinal degeneration A protein)	Eye-specific diacylglycerol kinase (DAG kinase 2) (DGK 2) (Diglyceride kinase 2) (EC 2.7.1.107) (Retinal degeneration A protein)	6.31434	1.09815	0.686342	High	Medium	Medium	8	2	1	8	2	1	8	2	1	2 v 2	0.377957	0.307204	0.537707	2 v 2	-1.72314	0.00799364	0.109503	2 v 2	-2.1011	0.0663074	0.24238	2 v 0	NA	NA	NA	2 v 0	NA	NA	NA	2 v 0	NA	NA	NA	1 v 1
Q09332	Q09332	Q09332	Q09332	Uggt	Uggt	Uggt	UDP-glucose:glycoprotein glucosyltransferase (UGT) (dUGT) (EC 2.4.1.-) (UDP--Glc:glycoprotein glucosyltransferase)	UDP-glucose:glycoprotein glucosyltransferase (UGT) (dUGT) (EC 2.4.1.-) (UDP--Glc:glycoprotein glucosyltransferase)	UDP-glucose:glycoprotein glucosyltransferase (UGT) (dUGT) (EC 2.4.1.-) (UDP--Glc:glycoprotein glucosyltransferase)	2.84238	22.6744	2.19638	High	High	High	5	27	3	5	38	3	5	27	3	3 v 3	-0.681364	0.32438	0.546539	3 v 3	-0.264592	0.350841	0.486336	3 v 3	0.416772	0.398346	0.564218	3 v 2	0.0952668	0.866871	0.925808	3 v 2	-0.0638341	0.883278	0.96127	3 v 2	0.0556828	0.943783	0.959019	2 v 2
Q0E8E8	Q0E8E8	Q0E8E8	Q0E8E8, Q8SYD4, Q9XZE4	Mpcp2	Mpcp2	Mpcp2	MIP08013p1 (Mitochondrial phosphate carrier protein 2, isoform A) (Mitochondrial phosphate carrier protein 2, isoform B) (Mitochondrial phosphate carrier protein 2, isoform C)	MIP08013p1 (Mitochondrial phosphate carrier protein 2, isoform A) (Mitochondrial phosphate carrier protein 2, isoform B) (Mitochondrial phosphate carrier protein 2, isoform C)	MIP08013p1 (Mitochondrial phosphate carrier protein 2, isoform A) (Mitochondrial phosphate carrier protein 2, isoform B) (Mitochondrial phosphate carrier protein 2, isoform C)	33.9888	38.4831	33.427	High	High	High	12	12	12	17	26	13	9	11	12	3 v 3	-0.155178	0.557832	0.711699	3 v 3	-0.938971	0.146421	0.299517	3 v 3	-0.783793	0.328616	0.503007	3 v 2	0.644067	0.00776487	0.453862	3 v 2	0.629393	0.288794	0.844776	3 v 2	1.65261	0.344561	0.633797	2 v 2
Q0E8X7	Q0E8X7	Q0E8X7	Q0E8X7	roh	roh	roh	Reduction of Rh1, isoform A (Reduction of Rh1, isoform B)	Reduction of Rh1, isoform A (Reduction of Rh1, isoform B)	Reduction of Rh1, isoform A (Reduction of Rh1, isoform B)	46.3415	39.0244	29.2683	High	High	High	6	5	4	7	19	7	6	5	4	3 v 3	-1.33039	0.0741919	0.304507	3 v 3	-1.659	0.0129799	0.118878	3 v 3	-0.328607	0.601655	0.711527	3 v 2	2.00968	0.11816	0.533322	3 v 2	0.351291	0.0563809	0.841665	3 v 2	1.96769	0.0934934	0.538032	2 v 2
Q0E8X8	Q0E8X8	Q0E8X8	Q0E8X8, Q8SYU1	BcDNA:RE33866	BcDNA:RE33866	BcDNA:RE33866	FI01416p	FI01416p	FI01416p	21.4953	21.4953	23.3645	High	High	High	3	3	3	3	4	3	3	3	3	3 v 3	-0.184889	0.806688	0.881333	3 v 3	-1.18156	0.329664	0.467082	3 v 3	-0.996666	0.559646	0.675487	3 v 2	0.144225	0.00364385	0.412119	3 v 2	0.550055	0.484737	0.844776	3 v 2	1.91913	0.527565	0.69992	2 v 2
Q0E959	Q0E959	Q0E959	F0JAS9, Q0E959, Q0IH01	mRpL34	mRpL34	mRpL34	39S ribosomal protein L34, mitochondrial (L34mt) (MRP-L34)	39S ribosomal protein L34, mitochondrial (L34mt) (MRP-L34)	39S ribosomal protein L34, mitochondrial (L34mt) (MRP-L34)	27.1605	23.4568	39.5062	High	High	High	3	2	4	3	3	4	3	2	4	3 v 3	1.04675	0.0963686	0.317729	3 v 3	0.941566	0.225314	0.375803	3 v 3	-0.105179	0.830291	0.882717	3 v 2	-1.453	0.366464	0.61221	3 v 2	-0.0794151	0.930265	0.968552	3 v 2	-1.17211	0.602425	0.725174	2 v 2
Q0E9E2	Q0E9E2, Q7KN97	Q0E9E2, Q7KN97	Q0E9E2, Q6NKL9, Q7KN97, Q86NV1	PCB	PCB	PCB	Pyruvate carboxylase (EC 6.4.1.1)	Pyruvate carboxylase (EC 6.4.1.1)	Pyruvate carboxylase (EC 6.4.1.1)	19.1312	40.6015	20.5514	High	High	High	20	43	23	29	85	25	20	42	23	3 v 3	-0.214179	0.582262	0.731086	3 v 3	-1.54996	0.0119186	0.118099	3 v 3	-1.33578	0.0157413	0.139657	3 v 2	-0.228117	0.184345	0.533322	3 v 2	-0.11304	0.272072	0.844776	3 v 2	1.27047	0.00720621	0.408533	2 v 2
Q0E9F9	Q0E9F9	Q0E9F9	Q0E9F9, Q86P95	Dmel\CG2915	Dmel\CG2915	Dmel\CG2915	FI16720p1 (Uncharacterized protein, isoform A) (Uncharacterized protein, isoform B) (EC 3.4.17.-)	FI16720p1 (Uncharacterized protein, isoform A) (Uncharacterized protein, isoform B) (EC 3.4.17.-)	FI16720p1 (Uncharacterized protein, isoform A) (Uncharacterized protein, isoform B) (EC 3.4.17.-)	9.27152	25.8278	3.31126	High	High	High	4	12	2	5	16	2	4	12	2	3 v 3	-0.330877	0.32451	0.546539	3 v 3	-0.423146	0.61869	0.72804	3 v 3	-0.0922689	0.870711	0.911719	3 v 2	-0.0734793	0.872518	0.929422	3 v 2	-0.432901	0.112875	0.844776	3 v 2	0.346722	0.790767	0.841815	2 v 2
Q0KHR4	Q0KHR4	Q0KHR4	Q0KHR4, Q24137, Q494M6, Q8MR81	mei-218	mei-218	mei-218	FI21203p1 (FI21627p1) (Meiotic 218, isoform B) (Meiotic 218, isoform C) (Meiotic 218, isoform D) (Meiotic 218, isoform E)	FI21203p1 (FI21627p1) (Meiotic 218, isoform B) (Meiotic 218, isoform C) (Meiotic 218, isoform D) (Meiotic 218, isoform E)	FI21203p1 (FI21627p1) (Meiotic 218, isoform B) (Meiotic 218, isoform C) (Meiotic 218, isoform D) (Meiotic 218, isoform E)	2.36088	5.64924	1.77066	High	High	Medium	3	6	2	4	6	2	3	6	2	3 v 3	-1.4463	0.057571	0.298588	3 v 3	0.500729	0.264245	0.40882	3 v 3	1.94703	0.0296595	0.180693	3 v 1	1.20536	NA	NA	3 v 1	0.0422525	NA	NA	3 v 1	-1.10459	NA	NA	2 v 2
Q0KHU2	M9NF14, Q0KHU2	M9NF14, Q0KHU2	E1JJM0, M9NF14, Q0KHU2, Q8IGK4	Imp	Imp	Imp	IGF-II mRNA-binding protein, isoform K	IGF-II mRNA-binding protein, isoform K	IGF-II mRNA-binding protein, isoform K	13.6292	43.1062	31.8542	High	High	High	9	25	20	9	61	35	1	1	1	3 v 3	1.87234	0.0240034	0.230776	3 v 3	1.71195	0.0359058	0.152941	3 v 3	-0.160384	0.0928598	0.276119	3 v 2	-3.551	0.151768	0.533322	3 v 2	-1.39393	0.395982	0.844776	3 v 2	-3.43538	0.164992	0.559678	2 v 2
Q0KHZ6	Q0KHZ6	Q0KHZ6	Q0KHZ6, Q8MR58	ETFB	ETFB	ETFB	Electron transfer flavoprotein subunit beta (Beta-ETF)	Electron transfer flavoprotein subunit beta (Beta-ETF)	Electron transfer flavoprotein subunit beta (Beta-ETF)	16.2055	39.5257	7.50988	High	High	Medium	4	8	2	4	11	2	4	8	2	3 v 3	-0.494448	0.493362	0.666539	3 v 3	-1.06258	0.139009	0.292811	3 v 3	-0.568132	0.0980147	0.283926	3 v 2	-0.105811	0.389869	0.62264	3 v 2	-0.0121202	0.966492	0.985112	3 v 2	0.608033	0.284758	0.613367	2 v 2
Q1RL12	A4V0B5, Q1RL12	A4V0B5, Q1RL12	A4V0B5, Q1RL12	nrv2	nrv2	nrv2	IP16413p (Nervana 2, isoform D) (Nervana 2, isoform E)	IP16413p (Nervana 2, isoform D) (Nervana 2, isoform E)	IP16413p (Nervana 2, isoform D) (Nervana 2, isoform E)	18.9441	32.6087	18.323	High	High	High	6	9	6	9	18	10	6	9	6	3 v 3	-1.29351	0.0163028	0.214474	3 v 3	-3.34201	0.0509006	0.179317	3 v 3	-2.0485	0.0803164	0.263869	3 v 2	2.2585	0.31542	0.577353	3 v 2	1.03483	0.47527	0.844776	3 v 2	4.13296	0.317191	0.622957	2 v 2
Q23983	Q23983	Q23983	Q23983	alphaSnap	alphaSnap	alphaSnap	Alpha-soluble NSF attachment protein (SNAP-alpha) (N-ethylmaleimide-sensitive factor attachment protein)	Alpha-soluble NSF attachment protein (SNAP-alpha) (N-ethylmaleimide-sensitive factor attachment protein)	Alpha-soluble NSF attachment protein (SNAP-alpha) (N-ethylmaleimide-sensitive factor attachment protein)	12.6712	27.7397	10.6164	High	High	High	3	7	2	3	11	2	3	7	2	3 v 3	-0.124435	0.400357	0.599342	3 v 3	-1.00315	0.058315	0.188784	3 v 3	-0.878718	0.113673	0.297315	3 v 2	-0.252997	0.245873	0.555813	3 v 2	-0.261024	0.29342	0.844776	3 v 2	0.827943	0.369385	0.639803	2 v 2
Q23997	Q23997	Q23997	Q23997	Idgf6	Idgf6	Idgf6	Imaginal disk growth factor 6	Imaginal disk growth factor 6	Imaginal disk growth factor 6	21.4602	31.6372	3.9823	High	High	High	10	15	2	12	27	2	10	15	2	3 v 3	0.157084	0.850835	0.906749	3 v 3	-1.96417	0.0705489	0.205984	3 v 3	-2.12126	0.00882778	0.126458	3 v 2	-1.05872	0.176387	0.533322	3 v 2	-0.194022	0.165249	0.844776	3 v 2	1.2628	0.159019	0.559104	2 v 2
Q24186	Q24186	Q24186	Q24186	RpS5a	RpS5a	RpS5a	40S ribosomal protein S5a	40S ribosomal protein S5a	40S ribosomal protein S5a	31.5789	42.9825	34.6491	High	High	High	9	12	10	79	140	79	2	3	2	3 v 3	-0.507861	0.0262529	0.237884	3 v 3	-0.632883	0.173075	0.329145	3 v 3	-0.125022	0.758704	0.828852	3 v 2	0.589959	0.166496	0.533322	3 v 2	0.149057	0.280223	0.844776	3 v 2	0.752695	0.345795	0.633797	2 v 2
Q24208	P45975, Q24208	P45975, Q24208	I0DHL3, P45975, Q24208, Q53XD3	eIF2gamma	eIF2gamma	eIF2gamma	Eukaryotic translation initiation factor 2 subunit 3 (EC 3.6.5.3) (Eukaryotic translation initiation factor 2 subunit gamma) (eIF-2-gamma)	Eukaryotic translation initiation factor 2 subunit 3 (EC 3.6.5.3) (Eukaryotic translation initiation factor 2 subunit gamma) (eIF-2-gamma)	Eukaryotic translation initiation factor 2 subunit 3 (EC 3.6.5.3) (Eukaryotic translation initiation factor 2 subunit gamma) (eIF-2-gamma)	21.8947	41.0526	19.1579	High	High	High	9	17	8	11	38	11	9	17	8	3 v 3	-0.1416	0.755625	0.849342	3 v 3	0.343783	0.238938	0.388418	3 v 3	0.485383	0.156691	0.34479	3 v 2	-0.238931	0.198255	0.536586	3 v 2	-0.000985487	0.995041	0.996802	3 v 2	-0.505957	0.122974	0.545787	2 v 2
Q24253	Q24253	Q24253	Q24253, Q960F2	AP-1-2beta	AP-1-2beta	AP-1-2beta	AP complex subunit beta	AP complex subunit beta	AP complex subunit beta	2.9316	21.1726	10.2063	High	High	High	3	17	9	4	25	10	3	17	9	3 v 3	-0.359825	0.324192	0.546539	3 v 3	-0.986883	0.0398452	0.161541	3 v 3	-0.627058	0.0846193	0.268313	3 v 2	-0.0955693	0.655981	0.790953	3 v 2	-0.181507	0.270051	0.844776	3 v 2	0.685646	0.312262	0.622957	2 v 2
Q24297	Q24297	Q24297	Q24297	SmF	SmF	SmF	Small nuclear ribonucleoprotein F (snRNP-F) (Membrane-associated protein Deb-B) (Sm protein F) (Sm-F) (SmF)	Small nuclear ribonucleoprotein F (snRNP-F) (Membrane-associated protein Deb-B) (Sm protein F) (Sm-F) (SmF)	Small nuclear ribonucleoprotein F (snRNP-F) (Membrane-associated protein Deb-B) (Sm protein F) (Sm-F) (SmF)	15.9091	15.9091	15.9091	Medium	Medium	Medium	2	2	2	2	5	2	2	2	2	3 v 3	0.116301	0.844668	0.901604	3 v 3	0.771812	0.262318	0.407243	3 v 3	0.655511	0.264513	0.44705	3 v 2	-0.077604	0.937692	0.965694	3 v 2	-0.20144	0.0453337	0.841665	3 v 2	-0.487294	0.231719	0.592413	2 v 2
Q24319	Q24319	Q24319	Q24319	Ost48	Ost48	Ost48	Dolichyl-diphosphooligosaccharide--protein glycosyltransferase 48 kDa subunit (DDOST 48 kDa subunit) (Oligosaccharyl transferase 48 kDa subunit) (DmOST50) (DrOST) (OST5OP)	Dolichyl-diphosphooligosaccharide--protein glycosyltransferase 48 kDa subunit (DDOST 48 kDa subunit) (Oligosaccharyl transferase 48 kDa subunit) (DmOST50) (DrOST) (OST5OP)	Dolichyl-diphosphooligosaccharide--protein glycosyltransferase 48 kDa subunit (DDOST 48 kDa subunit) (Oligosaccharyl transferase 48 kDa subunit) (DmOST50) (DrOST) (OST5OP)	14.6993	40.98	38.0846	High	High	High	6	16	15	7	39	23	6	16	15	3 v 3	-0.317397	0.145916	0.383947	3 v 3	-0.0246079	0.891614	0.930868	3 v 3	0.292789	0.390254	0.557633	3 v 2	1.32471	0.238869	0.555528	3 v 2	0.92158	0.41623	0.844776	3 v 2	0.786652	0.469039	0.685571	2 v 2
Q24372	Q24372	Q24372	B5RJE8, Q24372, Q6IGL3	Lac	Lac	Lac	Lachesin	Lachesin	Lachesin	6.12813	16.156	10.3064	High	High	High	2	4	4	3	7	5	2	4	4	3 v 3	-1.02135	0.186096	0.437146	3 v 3	-1.14501	0.13656	0.288556	3 v 3	-0.123657	0.838298	0.889825	3 v 2	1.48695	0.014474	0.495572	3 v 2	0.664963	0.55444	0.847264	3 v 2	1.33726	0.328999	0.624827	2 v 2
Q24400	Q24400	Q24400	Q24400	Mlp84B	Mlp84B	Mlp84B	Muscle LIM protein Mlp84B	Muscle LIM protein Mlp84B	Muscle LIM protein Mlp84B	5.65657	4.84848	1.81818	High	High	Medium	3	3	1	3	3	1	3	3	1	2 v 2	0.134875	0.830122	0.897465	2 v 2	-2.3176	0.418598	0.549875	2 v 2	-2.45248	0.309523	0.487065	2 v 0	NA	NA	NA	2 v 0	NA	NA	NA	2 v 0	NA	NA	NA	1 v 1
Q24439	Q24439	Q24439	Q24439, Q8INE6	ATPsynO	ATPsynO	ATPsynO	ATP synthase subunit O, mitochondrial (Oligomycin sensitivity conferral protein) (OSCP)	ATP synthase subunit O, mitochondrial (Oligomycin sensitivity conferral protein) (OSCP)	ATP synthase subunit O, mitochondrial (Oligomycin sensitivity conferral protein) (OSCP)	44.0191	55.9809	44.0191	High	High	High	9	13	10	13	40	17	9	13	10	3 v 3	-0.821358	0.119536	0.34453	3 v 3	-1.95448	0.0204922	0.134538	3 v 3	-1.13313	0.188811	0.37903	3 v 2	1.41373	0.218272	0.538543	3 v 2	0.390537	0.145517	0.844776	3 v 2	2.2911	0.107988	0.538032	2 v 2
Q24492	Q24492	Q24492	Q24492	RpA-70	RpA-70	RpA-70	Replication protein A 70 kDa DNA-binding subunit (RP-A p70) (Replication factor A protein 1) (RF-A protein 1) (Single-stranded DNA-binding protein) (DmRPA1)	Replication protein A 70 kDa DNA-binding subunit (RP-A p70) (Replication factor A protein 1) (RF-A protein 1) (Single-stranded DNA-binding protein) (DmRPA1)	Replication protein A 70 kDa DNA-binding subunit (RP-A p70) (Replication factor A protein 1) (RF-A protein 1) (Single-stranded DNA-binding protein) (DmRPA1)	17.7446	43.9469	34.3284	High	High	High	10	24	21	10	50	28	10	24	21	3 v 3	1.47551	0.11269	0.338572	3 v 3	2.48933	0.0223516	0.138006	3 v 3	1.01382	0.0329873	0.189029	3 v 2	-2.37529	0.224778	0.544566	3 v 2	-0.803036	0.0386592	0.841665	3 v 2	-3.28151	0.11636	0.542536	2 v 2
Q24560	A1ZBL0, Q24560	A1ZBL0, Q24560	A1ZBL0, E0R982, Q24560, Q7M3J9, Q7M3K1	betaTub56D	betaTub56D	betaTub56D	Tubulin beta-1 chain (Beta-1-tubulin)	Tubulin beta-1 chain (Beta-1-tubulin)	Tubulin beta-1 chain (Beta-1-tubulin)	35.5705	73.8255	41.387	High	High	High	14	27	16	44	125	43	3	10	3	3 v 3	-1.28711	0.0139006	0.214474	3 v 3	-1.1996	0.0430961	0.166006	3 v 3	0.0875119	0.616482	0.717719	3 v 2	0.700962	0.294388	0.569093	3 v 2	-0.436478	0.374889	0.844776	3 v 2	0.577067	0.512239	0.692742	2 v 2
Q24572	E1JIL4, Q24572	E1JIL4, Q24572	E1JIL4, Q24572	Caf1-55	Caf1-55	Caf1-55	Chromatin assembly factor 1 p55 subunit (CAF-1 p55 subunit) (CAF-1) (Nucleosome-remodeling factor 55 kDa subunit) (NURF-55)	Chromatin assembly factor 1 p55 subunit (CAF-1 p55 subunit) (CAF-1) (Nucleosome-remodeling factor 55 kDa subunit) (NURF-55)	Chromatin assembly factor 1 p55 subunit (CAF-1 p55 subunit) (CAF-1) (Nucleosome-remodeling factor 55 kDa subunit) (NURF-55)	7.44186	34.186	20.4651	High	High	High	3	10	7	4	22	11	3	10	7	3 v 3	0.632974	0.234783	0.484424	3 v 3	0.597133	0.194346	0.347858	3 v 3	-0.0358405	0.872982	0.912971	3 v 2	-1.34961	0.209877	0.537027	3 v 2	-0.397987	0.178021	0.844776	3 v 2	-1.13191	0.308989	0.622957	2 v 2
Q24583	Q24583	Q24583	Q24583	Vha14-1	Vha14-1	Vha14-1	V-type proton ATPase subunit F 1 (V-ATPase subunit F 1) (V-ATPase 14 kDa subunit) (Vacuolar H+ ATPase subunit 14-1) (Vacuolar proton pump subunit F 1)	V-type proton ATPase subunit F 1 (V-ATPase subunit F 1) (V-ATPase 14 kDa subunit) (Vacuolar H+ ATPase subunit 14-1) (Vacuolar proton pump subunit F 1)	V-type proton ATPase subunit F 1 (V-ATPase subunit F 1) (V-ATPase 14 kDa subunit) (Vacuolar H+ ATPase subunit 14-1) (Vacuolar proton pump subunit F 1)	17.7419	46.7742	17.7419	High	High	High	2	5	2	3	10	4	2	5	2	3 v 3	-0.449008	0.128294	0.36051	3 v 3	-0.817346	0.00316809	0.0871275	3 v 3	-0.368338	0.156992	0.34479	3 v 2	1.04812	0.0880463	0.533322	3 v 2	0.688847	0.34391	0.844776	3 v 2	1.53399	0.142567	0.545787	2 v 2
Q26365	Q26365, X2JB48	Q26365, X2JB48	Q26365, X2JB48	sesB	sesB	sesB	ADP,ATP carrier protein (ADP/ATP translocase) (Adenine nucleotide translocator) (ANT) (Stress-sensitive protein B)	ADP,ATP carrier protein (ADP/ATP translocase) (Adenine nucleotide translocator) (ANT) (Stress-sensitive protein B)	ADP,ATP carrier protein (ADP/ATP translocase) (Adenine nucleotide translocator) (ANT) (Stress-sensitive protein B)	49.359	60.2564	59.9359	High	High	High	18	24	21	46	93	51	14	20	17	3 v 3	0.540261	0.364645	0.571377	3 v 3	-1.71721	0.00802009	0.109503	3 v 3	-2.25747	0.0183568	0.146312	3 v 2	-0.499807	0.0442968	0.533322	3 v 2	0.376526	0.601074	0.852651	3 v 2	1.98933	0.102259	0.538032	2 v 2
Q27415	Q27415	Q27415	Q27415	Nlp	Nlp	Nlp	Nucleoplasmin-like protein (Chromatin decondensation protein 1) (dNLP)	Nucleoplasmin-like protein (Chromatin decondensation protein 1) (dNLP)	Nucleoplasmin-like protein (Chromatin decondensation protein 1) (dNLP)	34.8684	43.4211	34.8684	High	High	High	5	6	5	8	23	10	5	6	5	3 v 3	0.875421	0.19573	0.445775	3 v 3	0.996341	0.202542	0.352621	3 v 3	0.12092	0.578866	0.691596	3 v 2	-0.867451	0.310477	0.57688	3 v 2	0.268867	0.392531	0.844776	3 v 2	-1.16066	0.185192	0.570405	2 v 2
Q27580	M9PHN8, Q27580	M9PHN8, Q27580	M9PHN8, Q27580	Ahcy	Ahcy	Ahcy	Adenosylhomocysteinase (AdoHcyase) (EC 3.3.1.1) (S-adenosyl-L-homocysteine hydrolase)	Adenosylhomocysteinase (AdoHcyase) (EC 3.3.1.1) (S-adenosyl-L-homocysteine hydrolase)	Adenosylhomocysteinase (AdoHcyase) (EC 3.3.1.1) (S-adenosyl-L-homocysteine hydrolase)	30.3241	40.7407	24.7685	High	High	High	13	16	10	14	44	11	12	15	9	3 v 3	1.08208	0.166766	0.412402	3 v 3	0.987157	0.140825	0.295119	3 v 3	-0.0949226	0.413932	0.571655	3 v 2	-1.59744	0.00915184	0.464138	3 v 2	-0.0145236	0.924308	0.967915	3 v 2	-1.41337	0.00977165	0.408533	2 v 2
Q32KD4	Q32KD4, Q7KY08	Q32KD4, Q7KY08	Q27IR0, Q32KD4, Q7KY08, Q8T059, Q960T1	AGO1	AGO1	AGO1	Argonaute-1, isoform A (Argonaute-1, isoform C) (Argonaute-1, isoform D) (LP02696p) (SD07283p)	Argonaute-1, isoform A (Argonaute-1, isoform C) (Argonaute-1, isoform D) (LP02696p) (SD07283p)	Argonaute-1, isoform A (Argonaute-1, isoform C) (Argonaute-1, isoform D) (LP02696p) (SD07283p)	2.23577	8.84146	9.34959	High	High	High	2	7	6	2	10	6	2	7	6	3 v 3	0.196277	0.580513	0.73043	3 v 3	-0.342282	0.245679	0.394162	3 v 3	-0.538559	0.0875322	0.26943	3 v 2	-0.433989	0.0389694	0.533322	3 v 2	-0.53643	0.0324037	0.841665	3 v 2	-0.0316765	0.902347	0.923677	2 v 2
Q3YMU0	Q3YMU0	Q3YMU0	Q3YMU0, Q95T75, Q9TWZ1	ERp60	ERp60	ERp60	Protein disulfide-isomerase (EC 5.3.4.1) (Fragment)	Protein disulfide-isomerase (EC 5.3.4.1) (Fragment)	Protein disulfide-isomerase (EC 5.3.4.1) (Fragment)	32.5153	65.8487	35.5828	High	High	High	17	34	19	32	92	35	16	33	19	3 v 3	-1.19114	0.252446	0.499695	3 v 3	-0.00898574	0.977409	0.985143	3 v 3	1.18215	0.148045	0.335883	3 v 2	-0.120985	0.618761	0.768487	3 v 2	-0.56763	0.317111	0.844776	3 v 2	-0.820924	0.339292	0.633307	2 v 2
Q4QQB9	Q4QQB9	Q4QQB9	Q4QQB9	dmCG15098	dmCG15098	dmCG15098	LP21121p	LP21121p	LP21121p	11.828	18.8172	15.5914	High	High	High	1	3	2	2	4	4	1	3	2	2 v 2	1.8111	0.199244	0.452248	2 v 2	2.33295	0.0218484	0.135521	2 v 2	0.521844	0.490181	0.6297	2 v 2	-1.63217	NA	NA	2 v 2	-0.407154	NA	NA	2 v 2	-2.66	NA	NA	1 v 1
Q500X4	Q500X4	Q500X4	Q500X4, Q95R35, Q961W5	S-Lap7	S-Lap7	S-Lap7	Cysteinylglycine-S-conjugate dipeptidase (EC 3.4.13.23) (Cytosol aminopeptidase) (Leucine aminopeptidase 3) (Leucyl aminopeptidase) (Proline aminopeptidase) (Prolyl aminopeptidase)	Cysteinylglycine-S-conjugate dipeptidase (EC 3.4.13.23) (Cytosol aminopeptidase) (Leucine aminopeptidase 3) (Leucyl aminopeptidase) (Proline aminopeptidase) (Prolyl aminopeptidase)	Cysteinylglycine-S-conjugate dipeptidase (EC 3.4.13.23) (Cytosol aminopeptidase) (Leucine aminopeptidase 3) (Leucyl aminopeptidase) (Proline aminopeptidase) (Prolyl aminopeptidase)	12.9032	9.10816	4.36433	High	High	High	7	5	2	9	5	3	6	4	2	3 v 3	-3.79195	0.0191115	0.218515	3 v 3	0.0372029	0.928797	0.953593	3 v 3	3.82915	0.0402417	0.206926	3 v 1	5.18946	NA	NA	3 v 1	0.367057	NA	NA	3 v 1	0.104023	NA	NA	2 v 2
Q500Y7	Q500Y7	Q500Y7	Q500Y7	UQCR-6.4	UQCR-6.4	UQCR-6.4	GEO11443p1 (RH56961p) (Ubiquinol-cytochrome c reductase 6.4 kDa subunit, isoform A) (Ubiquinol-cytochrome c reductase 6.4 kDa subunit, isoform B)	GEO11443p1 (RH56961p) (Ubiquinol-cytochrome c reductase 6.4 kDa subunit, isoform A) (Ubiquinol-cytochrome c reductase 6.4 kDa subunit, isoform B)	GEO11443p1 (RH56961p) (Ubiquinol-cytochrome c reductase 6.4 kDa subunit, isoform A) (Ubiquinol-cytochrome c reductase 6.4 kDa subunit, isoform B)	17.5439	38.5965	21.0526	Medium	High	High	1	2	1	1	6	2	1	2	1	2 v 2	-0.0172434	0.974917	0.98295	2 v 2	-1.37856	0.145437	0.299325	2 v 2	-1.36132	0.0545275	0.223928	2 v 2	-0.211515	0.838728	0.909176	2 v 2	-0.228758	0.654727	0.872715	2 v 2	1.14981	0.348196	0.633797	2 v 2
Q53YH3	Q53YH3	Q53YH3	Q53YH3, Q9U916	Calr	Calr	Calr	Calreticulin	Calreticulin	Calreticulin	40.1478	61.0837	42.8571	High	High	High	15	25	16	29	76	30	15	25	16	3 v 3	-1.81915	0.0836763	0.310015	3 v 3	-0.268151	0.326546	0.463864	3 v 3	1.55099	0.0491031	0.21974	3 v 2	1.49361	0.166376	0.533322	3 v 2	0.161618	0.312326	0.844776	3 v 2	0.237109	0.132447	0.545787	2 v 2
Q53ZT0	Q53ZT0	Q53ZT0	Q53ZT0, Q86DS7	DnaJ-1	DnaJ-1	DnaJ-1	DNAJ-1 (DnaJ-like-1, isoform B)	DNAJ-1 (DnaJ-like-1, isoform B)	DNAJ-1 (DnaJ-like-1, isoform B)	17.0659	46.4072	15.8683	High	High	High	5	12	3	6	17	3	5	12	3	3 v 3	-1.1184	0.212646	0.46658	3 v 3	-0.225873	0.378556	0.513645	3 v 3	0.892525	0.168669	0.357228	3 v 2	0.703597	0.418438	0.643008	3 v 2	0.0184195	0.947611	0.975178	3 v 2	0.081644	0.136152	0.545787	2 v 2
Q59DP9	E6EK15, E6EK17, E6EK18, Q59DP8, Q59DP9, Q59DQ0, Q9V4C7	Q59DP8, Q59DP9	E6EK15, E6EK17, E6EK18, Q1WWE3, Q59DP8, Q59DP9, Q59DQ0, Q9V4C7	PMCA	PMCA	PMCA	Calcium-transporting ATPase (EC 7.2.2.10)	Calcium-transporting ATPase (EC 7.2.2.10)	Calcium-transporting ATPase (EC 7.2.2.10)	6.85259	19.5219	4.94024	High	High	High	9	22	6	9	30	7	9	22	6	3 v 3	-0.123	0.631128	0.77087	3 v 3	-1.97118	0.00683024	0.109503	3 v 3	-1.84818	0.0152903	0.139657	3 v 2	-0.366567	0.731602	0.840897	3 v 2	-0.534965	0.442405	0.844776	3 v 2	1.59925	0.182923	0.570405	2 v 2
Q5LJN5	Q0KI05, Q5LJN5	Q5LJN5	Q5LJN5, Q9U3Y5	kl-5	kl-5	kl-5	Male fertility factor kl5	Male fertility factor kl5	Male fertility factor kl5	2.91731	1.0748	0.745778	High	High	High	15	6	3	17	6	3	14	5	3	3 v 3	-2.96546	0.00824902	0.184904	3 v 3	0.0378612	0.817305	0.877967	3 v 3	3.00332	0.00577785	0.118548	3 v 1	3.02418	NA	NA	3 v 1	-0.451432	NA	NA	3 v 1	-0.427067	NA	NA	2 v 2
Q5U117	Q5U117	Q5U117	Q5U117	Egm	Egm	Egm	Enigma (EC 1.3.99.-) (LP02372p)	Enigma (EC 1.3.99.-) (LP02372p)	Enigma (EC 1.3.99.-) (LP02372p)	1.56495	24.7261	6.10329	Medium	High	High	1	13	4	1	27	4	1	13	4	2 v 2	-0.0954525	0.897037	0.934852	2 v 2	-0.165752	0.34188	0.477355	2 v 2	-0.0702992	0.908611	0.933561	2 v 2	0.909863	0.179711	0.533322	2 v 2	0.81441	0.513205	0.844776	2 v 2	0.980162	0.4159	0.663719	2 v 2
Q5U124	A0A0B4LEU9, Q5U124, Q8T0N3	A0A0B4LEU9, Q5U124, Q8T0N3	A0A0B4LEU9, Q5U124, Q8T0N3	Mal-A5	Mal-A5	Mal-A5	LP11544p (Maltase A5, isoform A) (EC 3.2.1.20)	LP11544p (Maltase A5, isoform A) (EC 3.2.1.20)	LP11544p (Maltase A5, isoform A) (EC 3.2.1.20)	2.06349	12.0635	1.5873	Medium	High	Medium	1	6	1	1	9	1	1	6	1	0 v 0	NA	NA	NA	0 v 0	NA	NA	NA	0 v 0	NA	NA	NA	0 v 1	NA	NA	NA	0 v 1	NA	NA	NA	0 v 1	NA	NA	NA	0 v 0
Q6GUR9	Q6GUR9	Q6GUR9	Q6GUR9, Q6GUS0, Q6GUS1	Acp53C14b	Acp53C14b	Acp53C14b	ACP53C14B (Accessory gland protein 53C14b, isoform A) (Accessory gland protein 53C14b, isoform B) (FI06403p) (IP05657p)	ACP53C14B (Accessory gland protein 53C14b, isoform A) (Accessory gland protein 53C14b, isoform B) (FI06403p) (IP05657p)	ACP53C14B (Accessory gland protein 53C14b, isoform A) (Accessory gland protein 53C14b, isoform B) (FI06403p) (IP05657p)	40.1515	35.6061	12.1212	High	High	High	7	6	2	11	9	2	7	6	2	3 v 3	-3.34077	0.0647714	0.298588	3 v 3	-0.273194	0.0975957	0.241035	3 v 3	3.06757	0.0876098	0.26943	3 v 1	1.41832	NA	NA	3 v 1	-0.520281	NA	NA	3 v 1	-0.187476	NA	NA	2 v 2
Q6IDF5	Q6IDF5	Q6IDF5	Q6IDF5	ND-B15	ND-B15	ND-B15	Complex I-B15 (NADH dehydrogenase [ubiquinone] 1 beta subcomplex subunit 4) (NADH-ubiquinone oxidoreductase B15 subunit)	Complex I-B15 (NADH dehydrogenase [ubiquinone] 1 beta subcomplex subunit 4) (NADH-ubiquinone oxidoreductase B15 subunit)	Complex I-B15 (NADH dehydrogenase [ubiquinone] 1 beta subcomplex subunit 4) (NADH-ubiquinone oxidoreductase B15 subunit)	37.1681	43.3628	20.354	High	High	High	4	6	2	5	14	2	4	6	2	3 v 3	-0.118196	0.876096	0.92127	3 v 3	-1.53449	0.0271234	0.146338	3 v 3	-1.41629	0.109529	0.29427	3 v 2	0.584736	0.400959	0.628923	3 v 2	0.728555	0.459171	0.844776	3 v 2	2.02731	0.14176	0.545787	2 v 2
Q6NLA3	Q6NLA3, Q8IML3, Q8IML4, Q8IML5, Q9XZ10	Q6NLA3, Q8IML3, Q8IML4	Q6NLA3, Q8IML3, Q8IML4	Vha100-1	Vha100-1	Vha100-1	V-type proton ATPase subunit a	V-type proton ATPase subunit a	V-type proton ATPase subunit a	10.5634	13.4977	13.4977	High	High	High	7	12	9	7	25	14	7	1	2	3 v 3	-1.38164	0.0602345	0.298588	3 v 3	-1.35672	0.215628	0.363979	3 v 3	0.0249193	0.979406	0.984522	3 v 1	1.25161	NA	NA	3 v 1	-0.632211	NA	NA	3 v 1	-0.407026	NA	NA	2 v 2
Q6NP72	Q6NP72	Q6NP72	Q6NP72	Dmel\CG13220	Dmel\CG13220	Dmel\CG13220	GEO09659p1 (RE35907p)	GEO09659p1 (RE35907p)	GEO09659p1 (RE35907p)	12.4183	28.1046	12.4183	High	High	High	2	3	2	2	7	3	2	3	2	3 v 3	0.694316	0.356244	0.568133	3 v 3	-0.502115	0.522063	0.641463	3 v 3	-1.19643	0.141809	0.332782	3 v 2	0.85683	0.589047	0.751846	3 v 2	1.83932	0.529252	0.844776	3 v 2	1.70431	0.512468	0.692742	2 v 2
Q76NQ0	Q76NQ0	Q76NQ0	Q6NP35, Q76NQ0, Q8IH64, R9S0M5	CG5364	CG5364	CG5364	Dolichyl-diphosphooligosaccharide--protein glycosyltransferase subunit 1	Dolichyl-diphosphooligosaccharide--protein glycosyltransferase subunit 1	Dolichyl-diphosphooligosaccharide--protein glycosyltransferase subunit 1	12.0087	24.8908	18.7773	High	High	High	5	9	8	6	17	11	5	9	8	3 v 3	-0.609025	0.279949	0.517432	3 v 3	-0.45965	0.124809	0.276304	3 v 3	0.149375	0.658466	0.749116	3 v 2	0.504163	0.22522	0.544566	3 v 2	0.28017	0.648303	0.872715	3 v 2	0.565869	0.480552	0.687743	2 v 2
Q76NR6	Q76NR6, Q9VYR1	Q76NR6, Q9VYR1	C6TP78, Q76NR6, Q9VYR1	regucalcin	regucalcin	regucalcin	Regucalcin, isoform D (EC 3.1.1.17)	Regucalcin, isoform D (EC 3.1.1.17)	Regucalcin, isoform D (EC 3.1.1.17)	50.4702	52.9781	44.5141	High	High	High	15	15	14	30	38	21	14	14	13	3 v 3	-1.80347	0.0984618	0.32012	3 v 3	-2.22338	0.0405932	0.162622	3 v 3	-0.419905	0.248472	0.435796	3 v 2	2.03846	0.397187	0.6256	3 v 2	0.609437	0.509916	0.844776	3 v 2	2.71637	0.303582	0.622957	2 v 2
Q7JQN4	Q7JQN4	Q7JQN4	Q7JQN4, Q7KK34	Rs1	Rs1	Rs1	RNA helicase (EC 3.6.4.13)	RNA helicase (EC 3.6.4.13)	RNA helicase (EC 3.6.4.13)	26.4706	30.6905	31.8414	High	High	High	21	25	27	26	40	35	21	25	27	3 v 3	1.79824	0.000420418	0.151352	3 v 3	2.31213	0.00893473	0.109503	3 v 3	0.513886	0.178249	0.366007	3 v 2	0.703188	0.570449	0.739279	3 v 2	2.52951	0.203564	0.844776	3 v 2	0.435194	0.677264	0.773057	2 v 2
Q7JR49	Q7JR49	Q7JR49	Q7JR49	VhaAC45	VhaAC45	VhaAC45	V-type proton ATPase subunit S1 (Vacuolar H(+) ATPase AC45 accessory subunit)	V-type proton ATPase subunit S1 (Vacuolar H(+) ATPase AC45 accessory subunit)	V-type proton ATPase subunit S1 (Vacuolar H(+) ATPase AC45 accessory subunit)	6.86016	20.3166	6.59631	High	High	High	2	5	2	2	9	3	2	5	2	2 v 2	-1.14326	0.655037	0.779025	2 v 2	-0.622363	0.69863	0.789755	2 v 2	0.5209	0.585751	0.697618	2 v 2	1.63496	0.257713	0.565542	2 v 2	0.491699	0.752179	0.910445	2 v 2	1.11406	0.00933398	0.408533	2 v 2
Q7JR58	Q7JR58	Q7JR58	Q7JR58	Echs1	Echs1	Echs1	Enoyl-CoA hydratase, short chain 1, isoform A (EC 4.2.1.17) (Enoyl-CoA hydratase, short chain 1, isoform B) (LD24265p)	Enoyl-CoA hydratase, short chain 1, isoform A (EC 4.2.1.17) (Enoyl-CoA hydratase, short chain 1, isoform B) (LD24265p)	Enoyl-CoA hydratase, short chain 1, isoform A (EC 4.2.1.17) (Enoyl-CoA hydratase, short chain 1, isoform B) (LD24265p)	42.7119	61.0169	42.7119	High	High	High	10	14	10	18	35	18	10	14	10	3 v 3	-0.670112	0.19462	0.444256	3 v 3	0.00110705	0.997664	0.997664	3 v 3	0.671219	0.000493372	0.0830715	3 v 2	0.183387	0.16489	0.533322	3 v 2	-0.138134	0.286015	0.844776	3 v 2	-0.474315	0.0794562	0.538032	2 v 2
Q7JRI6	A0A0B4K7G1, A0A0B4K897, A0A0B4LGX1, A1ZB77, A1ZB78, A1ZB79, A1ZB80, A1ZB83, E1JGL5, Q7JRI6	A1ZB78, A1ZB79, Q7JRI6	A0A0B4K7G1, A0A0B4K897, A0A0B4LGX1, A1ZB77, A1ZB78, A1ZB79, A1ZB80, A1ZB83, E1JGL5, Q7JRI6, Q8IGG3, Q95RC4	BcDNA:RE18604	BcDNA:RE18604	BcDNA:RE18604	RE18604p	RE18604p	RE18604p	13.2979	75.5319	5.85106	High	High	High	2	10	1	2	17	1	2	1	1	2 v 2	-0.781503	0.434865	0.620985	2 v 2	0.382622	0.727467	0.813265	2 v 2	1.16413	0.109662	0.29427	2 v 2	0.517354	NA	NA	2 v 2	0.37182	NA	NA	2 v 2	-0.849308	NA	NA	1 v 1
Q7JS69	Q7JS69	Q7JS69	M9PDX8, Q7JS69, Q86NM2	nrv3	nrv3	nrv3	FI04632p (Na/K-ATPase beta subunit isoform 3) (Nervana 3) (Nervana 3, isoform A) (Nervana 3, isoform C) (Nervana 3, isoform D)	FI04632p (Na/K-ATPase beta subunit isoform 3) (Nervana 3) (Nervana 3, isoform A) (Nervana 3, isoform C) (Nervana 3, isoform D)	FI04632p (Na/K-ATPase beta subunit isoform 3) (Nervana 3) (Nervana 3, isoform A) (Nervana 3, isoform C) (Nervana 3, isoform D)	17.6849	26.6881	13.5048	High	High	High	6	8	5	10	13	6	1	1	5	3 v 3	0.134784	0.529661	0.691488	3 v 3	-3.86511	0.00115277	0.0722493	3 v 3	-3.9999	0.00151799	0.0942701	3 v 2	1.89034	0.511408	0.700152	3 v 2	1.87774	0.540719	0.847264	3 v 2	5.86329	0.230945	0.592413	2 v 2
Q7JUS9	Q7JUS9	Q7JUS9	Q7JUS9	Mpcp1	Mpcp1	Mpcp1	MIP16332p (Mitochondrial phosphate carrier protein 1, isoform A) (Mitochondrial phosphate carrier protein 1, isoform B) (Mitochondrial phosphate carrier protein 1, isoform C) (RH64567p)	MIP16332p (Mitochondrial phosphate carrier protein 1, isoform A) (Mitochondrial phosphate carrier protein 1, isoform B) (Mitochondrial phosphate carrier protein 1, isoform C) (RH64567p)	MIP16332p (Mitochondrial phosphate carrier protein 1, isoform A) (Mitochondrial phosphate carrier protein 1, isoform B) (Mitochondrial phosphate carrier protein 1, isoform C) (RH64567p)	21.6578	25.9358	24.0642	High	High	High	10	10	9	11	12	10	7	9	9	3 v 3	-0.117699	0.751401	0.847767	3 v 3	-4.45696	0.0117408	0.118099	3 v 3	-4.33926	0.00477317	0.118548	3 v 1	0.11647	NA	NA	3 v 1	-0.237961	NA	NA	3 v 1	3.95544	NA	NA	2 v 2
Q7JV70	Q7JV70	Q7JV70	Q7JV70	Arc2	Arc2	Arc2	Activity-regulated cytoskeleton associated protein 2 (dArc2)	Activity-regulated cytoskeleton associated protein 2 (dArc2)	Activity-regulated cytoskeleton associated protein 2 (dArc2)	24.3523	40.9326	40.4145	High	High	High	5	7	9	5	9	9	5	7	9	2 v 2	-0.188359	0.896871	0.934852	2 v 2	-0.28768	0.573461	0.687337	2 v 2	-0.099321	0.920325	0.943439	2 v 2	0.462705	NA	NA	2 v 2	-0.878217	NA	NA	2 v 2	-0.227425	NA	NA	1 v 1
Q7JVI3	Q7JVI3	Q7JVI3	Q7JVI3	eIF3m	eIF3m	eIF3m	Eukaryotic translation initiation factor 3 subunit M (eIF3m) (Transport and Golgi organization protein 7) (Tango-7)	Eukaryotic translation initiation factor 3 subunit M (eIF3m) (Transport and Golgi organization protein 7) (Tango-7)	Eukaryotic translation initiation factor 3 subunit M (eIF3m) (Transport and Golgi organization protein 7) (Tango-7)	31.7829	44.9612	28.9406	High	High	High	13	17	11	14	42	12	13	17	11	3 v 3	0.363141	0.260836	0.504458	3 v 3	0.869773	0.078244	0.217787	3 v 3	0.506631	0.00874287	0.126458	3 v 2	-0.367635	0.558349	0.734856	3 v 2	0.217008	0.612619	0.862543	3 v 2	-0.880579	0.341683	0.633797	2 v 2
Q7JVK1	Q7JVK1	Q7JVK1	Q7JVK1, Q9XY36	mRpL18	mRpL18	mRpL18	HL07956p (Mitochondrial ribosomal protein L18)	HL07956p (Mitochondrial ribosomal protein L18)	HL07956p (Mitochondrial ribosomal protein L18)	37.6344	66.6667	39.785	High	High	High	5	9	6	8	29	10	5	9	6	3 v 3	0.767793	0.090136	0.31745	3 v 3	0.743906	0.152102	0.304917	3 v 3	-0.0238876	0.966658	0.977544	3 v 2	-1.23178	0.0820145	0.533322	3 v 2	-0.282503	0.643899	0.870623	3 v 2	-1.08699	0.477005	0.686689	2 v 2
Q7JVK6	Q7JVK6	Q7JVK6	Q6TMH4, Q7JVK6	trsn	trsn	trsn	Component 3 of promoter of RISC (Translin)	Component 3 of promoter of RISC (Translin)	Component 3 of promoter of RISC (Translin)	3.82979	36.1702	11.9149	High	High	High	1	8	4	1	15	5	1	8	4	3 v 3	-0.652624	0.0731551	0.304507	3 v 3	0.2474	0.418397	0.549875	3 v 3	0.900024	0.144723	0.334027	3 v 2	0.451078	0.323035	0.583158	3 v 2	-0.233817	0.180493	0.844776	3 v 2	-0.311265	0.557292	0.705488	2 v 2
Q7JW48	Q7JW48	Q7JW48	Q7JW48	Dmel\CG10911	Dmel\CG10911	Dmel\CG10911	RE12410p	RE12410p	RE12410p	11.6992	14.2061	9.47075	High	High	High	3	4	2	4	10	4	3	4	2	3 v 3	-0.590749	0.191016	0.443289	3 v 3	1.64374	0.162783	0.318472	3 v 3	2.23449	0.17003	0.357388	3 v 2	2.25541	0.414091	0.640664	3 v 2	1.91065	0.404347	0.844776	3 v 2	0.840746	0.367302	0.639803	2 v 2
Q7JX87	A1Z892, A1Z893, Q7JX87	A1Z892, A1Z893, Q7JX87	A1Z892, A1Z893, Q7JX87, Q8SY26, Q9GPQ0, Q9GPQ1	Prx2540-2	Prx2540-2	Prx2540-2	Peroxiredoxin 2540-2 (EC 1.11.1.15) (EC 1.11.1.7) (RE05093p) (RH69586p)	Peroxiredoxin 2540-2 (EC 1.11.1.15) (EC 1.11.1.7) (RE05093p) (RH69586p)	Peroxiredoxin 2540-2 (EC 1.11.1.15) (EC 1.11.1.7) (RE05093p) (RH69586p)	49.0909	46.8182	37.7273	High	High	High	10	9	7	13	19	9	10	9	7	3 v 3	-2.31684	0.0573804	0.298588	3 v 3	-0.596601	0.169191	0.325305	3 v 3	1.72024	0.030147	0.181286	3 v 2	2.40173	0.339619	0.593678	3 v 2	0.425268	0.609695	0.859496	3 v 2	0.897617	0.54794	0.704697	2 v 2
Q7JXC4	Q7JXC4	Q7JXC4	A0APE4, A0APE6, Q7JXC4	P32	P32	P32	CG6459 protein (CG6459-PA) (LD29590p) (P32)	CG6459 protein (CG6459-PA) (LD29590p) (P32)	CG6459 protein (CG6459-PA) (LD29590p) (P32)	14.0684	39.924	15.9696	High	High	High	4	8	4	7	19	6	4	8	4	3 v 3	0.144886	0.482353	0.661126	3 v 3	0.132971	0.465001	0.594954	3 v 3	-0.0119146	0.906145	0.933561	3 v 2	-0.144982	0.547324	0.729121	3 v 2	0.161167	0.644293	0.870623	3 v 2	-0.115846	0.779006	0.838135	2 v 2
Q7JXF5	Q7JXF5	Q7JXF5	Q7JXF5	Nup62	Nup62	Nup62	Nuclear pore glycoprotein p62 (62 kDa nucleoporin)	Nuclear pore glycoprotein p62 (62 kDa nucleoporin)	Nuclear pore glycoprotein p62 (62 kDa nucleoporin)	5.83756	38.0711	4.56853	High	High	High	1	12	1	1	19	1	1	12	1	2 v 2	-1.04581	0.262664	0.505715	2 v 2	0.553818	0.468803	0.595519	2 v 2	1.59963	0.344049	0.520128	2 v 2	1.0617	0.190648	0.533322	2 v 2	0.0158895	0.922549	0.967915	2 v 2	-0.537928	0.551078	0.704697	2 v 2
Q7JXU4	Q7JXU4	Q7JXU4	Q7JXU4	Ns2	Ns2	Ns2	Nucleolar GTP-binding protein 2	Nucleolar GTP-binding protein 2	Nucleolar GTP-binding protein 2	24.6291	30.1187	32.9377	High	High	High	16	19	21	17	26	28	16	18	21	3 v 3	2.18732	0.0209424	0.218515	3 v 3	2.4345	0.00876467	0.109503	3 v 3	0.247172	0.116302	0.29998	3 v 2	-0.191415	0.639744	0.779623	3 v 2	2.2381	0.184615	0.844776	3 v 2	-0.364378	0.527425	0.69992	2 v 2
Q7JXZ2	Q7JXZ2	Q7JXZ2	O97121, Q7JXZ2	Eip55E	Eip55E	Eip55E	Gamma-cystathionase (EC 4.4.1.1)	Gamma-cystathionase (EC 4.4.1.1)	Gamma-cystathionase (EC 4.4.1.1)	9.92366	44.2748	24.4275	High	High	High	4	16	8	5	39	13	4	16	8	3 v 3	-0.841895	0.187402	0.43943	3 v 3	0.201976	0.670618	0.767561	3 v 3	1.04387	0.00846684	0.126458	3 v 2	-0.00455242	0.978711	0.990091	3 v 2	-0.42013	0.254057	0.844776	3 v 2	-1.02545	0.180455	0.570405	2 v 2
Q7JYH3	Q7JYH3	Q7JYH3	Q7JYH3	ND-B14.7	ND-B14.7	ND-B14.7	Complex I-B14.7 (NADH dehydrogenase [ubiquinone] 1 alpha subcomplex subunit 11) (NADH-ubiquinone oxidoreductase subunit B14.7)	Complex I-B14.7 (NADH dehydrogenase [ubiquinone] 1 alpha subcomplex subunit 11) (NADH-ubiquinone oxidoreductase subunit B14.7)	Complex I-B14.7 (NADH dehydrogenase [ubiquinone] 1 alpha subcomplex subunit 11) (NADH-ubiquinone oxidoreductase subunit B14.7)	12.9412	37.0588	7.64706	High	High	High	3	5	1	3	10	1	3	5	1	3 v 3	-0.465998	0.729278	0.833288	3 v 3	-2.51339	0.0738282	0.21009	3 v 3	-2.04739	0.103879	0.291205	3 v 2	1.19806	0.587557	0.75101	3 v 2	1.1736	0.157721	0.844776	3 v 2	3.07651	0.0774358	0.538032	2 v 2
Q7JYK1	Q7JYK1	Q7JYK1	Q7JYK1	RpL40	RpL40	RpL40	60S ribosomal protein L40 (CEP52) (Ubiquitin) (Ubiquitin-60S ribosomal protein L40)	60S ribosomal protein L40 (CEP52) (Ubiquitin) (Ubiquitin-60S ribosomal protein L40)	60S ribosomal protein L40 (CEP52) (Ubiquitin) (Ubiquitin-60S ribosomal protein L40)	59.375	66.4062	58.5938	High	High	High	10	9	9	55	72	54	2	2	1	3 v 3	0.511745	0.357119	0.568183	3 v 3	0.365321	0.413377	0.546031	3 v 3	-0.146423	0.86434	0.910294	3 v 2	-0.220683	0.884101	0.936253	3 v 2	0.354425	0.582146	0.848111	3 v 2	-0.157489	0.368658	0.639803	2 v 2
Q7JYX5	Q7JYX5	Q7JYX5	Q7JYX5	Vamp7	Vamp7	Vamp7	RH15778p (Vesicle-associated membrane protein 7, isoform A) (Vesicle-associated membrane protein 7, isoform C)	RH15778p (Vesicle-associated membrane protein 7, isoform A) (Vesicle-associated membrane protein 7, isoform C)	RH15778p (Vesicle-associated membrane protein 7, isoform A) (Vesicle-associated membrane protein 7, isoform C)	5.50459	4.12844	6.42202	Medium	Medium	Medium	1	1	2	1	1	2	1	1	2	1 v 1	-1.27945	NA	NA	1 v 1	-1.3169	NA	NA	1 v 1	-0.0374452	NA	NA	1 v 2	1.13108	NA	NA	1 v 2	-0.148371	NA	NA	1 v 2	1.16853	NA	NA	1 v 1
Q7JZ25	Q7JZ25	Q7JZ25	Q7JZ25	ClC-b	ClC-b	ClC-b	Chloride channel protein	Chloride channel protein	Chloride channel protein	2.09102	12.1771	9.7171	Medium	High	High	2	9	8	2	13	9	1	8	7	3 v 3	-0.45611	0.0374629	0.254672	3 v 3	-0.00634622	0.967789	0.977961	3 v 3	0.449763	0.169422	0.357388	3 v 2	0.994408	0.47842	0.680621	3 v 2	0.590713	0.67575	0.872715	3 v 2	0.57296	0.734862	0.810709	2 v 2
Q7JZD3	A1Z6P3, Q7JZD3, Q9XZ57	A1Z6P3, Q7JZD3, Q9XZ57	A1Z6P3, D3DMK3, D5SHT9, D6W4V6, Q6NNE2, Q7JZD3, Q9XZ57	Eb1	Eb1	Eb1	Eb1, isoform A (Eb1, isoform B) (Eb1, isoform D) (Eb1, isoform G) (RE41364p)	Eb1, isoform A (Eb1, isoform B) (Eb1, isoform D) (Eb1, isoform G) (RE41364p)	Eb1, isoform A (Eb1, isoform B) (Eb1, isoform D) (Eb1, isoform G) (RE41364p)	14.433	46.7354	24.3986	High	High	High	4	12	6	4	26	6	4	12	6	3 v 3	-1.19157	0.0421013	0.27114	3 v 3	0.00921013	0.971978	0.980722	3 v 3	1.20078	0.0639098	0.237153	3 v 2	0.526265	0.159361	0.533322	3 v 2	-0.497693	0.235089	0.844776	3 v 2	-0.700019	0.341558	0.633797	2 v 2
Q7JZK1	Q7JZK1	Q7JZK1	Q7JZK1	ND-B14	ND-B14	ND-B14	Complex I-B14 (NADH dehydrogenase [ubiquinone] 1 alpha subcomplex subunit 6) (NADH-ubiquinone oxidoreductase B14 subunit)	Complex I-B14 (NADH dehydrogenase [ubiquinone] 1 alpha subcomplex subunit 6) (NADH-ubiquinone oxidoreductase B14 subunit)	Complex I-B14 (NADH dehydrogenase [ubiquinone] 1 alpha subcomplex subunit 6) (NADH-ubiquinone oxidoreductase B14 subunit)	36.2903	26.6129	37.9032	High	High	High	5	5	5	6	9	7	4	4	4	3 v 3	-0.476137	0.721661	0.828802	3 v 3	-2.42059	0.0513915	0.17967	3 v 3	-1.94445	0.131549	0.319273	3 v 2	0.939793	0.682146	0.807304	3 v 2	0.837239	0.136428	0.844776	3 v 2	2.78587	0.0850521	0.538032	2 v 2
Q7JZM8	Q7JZM8	Q7JZM8	Q7JZM8	mRpL41	mRpL41	mRpL41	39S ribosomal protein L41, mitochondrial (L41mt) (MRP-L41)	39S ribosomal protein L41, mitochondrial (L41mt) (MRP-L41)	39S ribosomal protein L41, mitochondrial (L41mt) (MRP-L41)	20.4819	55.4217	37.9518	High	High	High	3	7	5	4	22	10	3	7	5	3 v 3	1.00177	0.0608866	0.298588	3 v 3	0.584956	0.349497	0.485472	3 v 3	-0.416814	0.384965	0.554004	3 v 2	-1.28242	0.209462	0.537027	3 v 2	-0.0328855	0.931869	0.968665	3 v 2	-0.798418	0.595261	0.724416	2 v 2
Q7JZN0	Q7JZN0	Q7JZN0	Q7JZN0	Sec61beta	Sec61beta	Sec61beta	Protein transport protein Sec61 subunit beta	Protein transport protein Sec61 subunit beta	Protein transport protein Sec61 subunit beta	42	43	23	High	High	High	4	5	3	5	16	3	4	5	3	3 v 3	-0.0752287	0.857972	0.910031	3 v 3	-0.563024	0.230805	0.38212	3 v 3	-0.487795	0.358514	0.53068	3 v 2	0.222928	0.838544	0.909176	3 v 2	0.391294	0.487313	0.844776	3 v 2	0.649537	0.147768	0.54798	2 v 2
Q7JZW2	A1ZAH8, Q7JZW2	A1ZAH8, Q7JZW2	A1ZAH8, Q7JZW2	RpS15	RpS15	RpS15	40S ribosomal protein S15	40S ribosomal protein S15	40S ribosomal protein S15	44.5946	62.1622	46.6216	High	High	High	7	7	9	66	95	47	7	7	9	3 v 3	0.196433	0.141758	0.379431	3 v 3	0.41175	0.000289715	0.0722493	3 v 3	0.215317	0.11292	0.296498	3 v 2	0.00691177	0.989275	0.994551	3 v 2	0.147204	0.71309	0.887052	3 v 2	-0.266034	0.554593	0.704697	2 v 2
Q7K084	Q7K084	Q7K084	Q7K084	Obp44a	Obp44a	Obp44a	Odorant-binding protein 44a, isoform A (Odorant-binding protein 44a, isoform B) (RH04549p)	Odorant-binding protein 44a, isoform A (Odorant-binding protein 44a, isoform B) (RH04549p)	Odorant-binding protein 44a, isoform A (Odorant-binding protein 44a, isoform B) (RH04549p)	65.035	53.1469	11.1888	High	High	High	11	9	2	27	15	4	11	9	2	3 v 3	-0.77857	0.216674	0.469262	3 v 3	-1.21572	0.214529	0.363979	3 v 3	-0.437152	0.717466	0.796725	3 v 2	0.276481	0.626772	0.772199	3 v 2	-0.06613	0.886585	0.96127	3 v 2	1.69392	0.357442	0.636716	2 v 2
Q7K0A0	Q7K0A0	Q7K0A0	Q7K0A0	mRpL42	mRpL42	mRpL42	Mitochondrial ribosomal protein L42, isoform A (Mitochondrial ribosomal protein L42, isoform B) (RE72116p)	Mitochondrial ribosomal protein L42, isoform A (Mitochondrial ribosomal protein L42, isoform B) (RE72116p)	Mitochondrial ribosomal protein L42, isoform A (Mitochondrial ribosomal protein L42, isoform B) (RE72116p)	8.06452	50	20.1613	High	High	High	1	5	3	2	10	4	1	5	3	3 v 3	0.977614	0.0766165	0.304507	3 v 3	0.755046	0.206945	0.35529	3 v 3	-0.222569	0.556868	0.674254	3 v 2	-1.33628	0.288132	0.569093	3 v 2	-0.0996213	0.856431	0.953776	3 v 2	-0.951603	0.552867	0.704697	2 v 2
Q7K0B6	Q7K0B6	Q7K0B6	Q7K0B6	GstT1	GstT1	GstT1	Glutathione S transferase T1 (EC 1.11.1.9) (EC 2.5.1.18) (RE63575p)	Glutathione S transferase T1 (EC 1.11.1.9) (EC 2.5.1.18) (RE63575p)	Glutathione S transferase T1 (EC 1.11.1.9) (EC 2.5.1.18) (RE63575p)	19.7368	46.0526	36.4035	High	High	High	5	11	8	5	15	8	5	11	8	3 v 3	-0.778992	0.411804	0.6038	3 v 3	-0.139615	0.809897	0.874195	3 v 3	0.639377	0.122854	0.309896	3 v 2	0.296899	0.512414	0.700152	3 v 2	0.268908	0.304259	0.844776	3 v 2	-0.0973692	0.762679	0.825325	2 v 2
Q7K0E6	Q7K0E6	Q7K0E6	Q7K0E6, Q9XYM1	AspRS	AspRS	AspRS	Aspartate--tRNA ligase, cytoplasmic (EC 6.1.1.12) (Aspartyl-tRNA synthetase)	Aspartate--tRNA ligase, cytoplasmic (EC 6.1.1.12) (Aspartyl-tRNA synthetase)	Aspartate--tRNA ligase, cytoplasmic (EC 6.1.1.12) (Aspartyl-tRNA synthetase)	7.34463	32.7684	22.2222	High	High	High	4	14	10	4	28	11	4	14	10	3 v 3	-0.221264	0.720827	0.828551	3 v 3	0.412319	0.367958	0.503837	3 v 3	0.633584	0.10722	0.293547	3 v 2	-0.508911	0.413351	0.640664	3 v 2	-0.198846	0.557409	0.847264	3 v 2	-0.929808	0.324108	0.624827	2 v 2
Q7K0Y1	Q7K0Y1	Q7K0Y1	Q7K0Y1				Ribosome biogenesis protein BOP1 homolog	Ribosome biogenesis protein BOP1 homolog	Ribosome biogenesis protein BOP1 homolog	23.3418	30.102	20.0255	High	High	High	19	23	13	25	34	15	19	23	13	3 v 3	2.32089	0.0314724	0.24001	3 v 3	2.50179	0.0213046	0.134538	3 v 3	0.180899	0.119936	0.307476	3 v 2	0.588271	0.360917	0.607436	3 v 2	2.99072	0.22273	0.844776	3 v 2	0.374581	0.57795	0.714576	2 v 2
Q7K110	A0A0B4LFR4, Q7K110	A0A0B4LFR4, Q7K110	A0A0B4LFR4, Q7K110	OstDelta	OstDelta	OstDelta	Dolichyl-diphosphooligosaccharide--protein glycosyltransferase subunit 2 (Ribophorin-2)	Dolichyl-diphosphooligosaccharide--protein glycosyltransferase subunit 2 (Ribophorin-2)	Dolichyl-diphosphooligosaccharide--protein glycosyltransferase subunit 2 (Ribophorin-2)	23.3438	37.0662	31.5457	High	High	High	13	22	18	16	57	27	13	22	18	3 v 3	-0.544205	0.178097	0.429188	3 v 3	-0.133486	0.714403	0.802659	3 v 3	0.410719	0.0815939	0.2642	3 v 2	1.22876	0.289814	0.569093	3 v 2	0.941708	0.417254	0.844776	3 v 2	0.761088	0.513657	0.692742	2 v 2
Q7K126	Q7K126	Q7K126	Q7K126	Not3	Not3	Not3	CCR4-NOT transcription complex subunit 3, isoform A (CCR4-NOT transcription complex subunit 3, isoform B) (EC 3.1.13.4) (LD13864p) (MIP07457p)	CCR4-NOT transcription complex subunit 3, isoform A (CCR4-NOT transcription complex subunit 3, isoform B) (EC 3.1.13.4) (LD13864p) (MIP07457p)	CCR4-NOT transcription complex subunit 3, isoform A (CCR4-NOT transcription complex subunit 3, isoform B) (EC 3.1.13.4) (LD13864p) (MIP07457p)	3.31754	7.81991	4.50237	High	High	High	3	7	4	3	9	4	3	7	4	3 v 3	-0.362218	0.379313	0.583492	3 v 3	0.414579	0.210868	0.359731	3 v 3	0.776797	0.112445	0.296407	3 v 2	0.928775	0.07585	0.533322	3 v 2	0.442299	0.472955	0.844776	3 v 2	-0.108586	0.4381	0.677936	2 v 2
Q7K127	Q7K127	Q7K127	Q7K127	Dmel\CG7997	Dmel\CG7997	Dmel\CG7997	Alpha-galactosidase (EC 3.2.1.-)	Alpha-galactosidase (EC 3.2.1.-)	Alpha-galactosidase (EC 3.2.1.-)	9.59233	5.03597	7.91367	High	High	High	4	2	3	4	2	3	4	2	3	2 v 2	-0.199085	0.568548	0.720589	2 v 2	-1.03306	0.213546	0.36292	2 v 2	-0.833971	0.0855834	0.268313	2 v 2	-0.0624225	NA	NA	2 v 2	-0.0141673	NA	NA	2 v 2	0.658754	NA	NA	1 v 1
Q7K148	Q7K148	Q7K148	Q7K148, Q9NHX7	Prosbeta5	Prosbeta5	Prosbeta5	Proteasome subunit beta (EC 3.4.25.1)	Proteasome subunit beta (EC 3.4.25.1)	Proteasome subunit beta (EC 3.4.25.1)	15.9574	27.6596	19.1489	High	High	High	4	8	6	8	24	7	4	8	6	3 v 3	-0.62614	0.387119	0.589437	3 v 3	0.026352	0.950976	0.966048	3 v 3	0.652492	0.0805285	0.263922	3 v 2	-0.121367	0.408594	0.636529	3 v 2	-0.1767	0.278649	0.844776	3 v 2	-0.580925	0.0212157	0.464287	2 v 2
Q7K188	Q7K188	Q7K188	Q7K188	Dmel\CG6329	Dmel\CG6329	Dmel\CG6329	Protein quiver (Protein sleepless)	Protein quiver (Protein sleepless)	Protein quiver (Protein sleepless)	13.5484	27.7419	8.3871	High	High	Medium	2	4	1	4	7	1	2	4	1	3 v 3	0.114476	0.549527	0.705113	3 v 3	-4.11457	0.0103799	0.115103	3 v 3	-4.22905	0.00598461	0.118548	3 v 1	-0.162057	NA	NA	3 v 1	0.263034	NA	NA	3 v 1	3.94603	NA	NA	2 v 2
Q7K1C0	M9PBY4, Q7K1C0	M9PBY4, Q7K1C0	M9PBY4, Q7K1C0	ND-15	ND-15	ND-15	Complex I-15 kDa (NADH dehydrogenase [ubiquinone] iron-sulfur protein 5) (NADH-ubiquinone oxidoreductase 15 kDa subunit)	Complex I-15 kDa (NADH dehydrogenase [ubiquinone] iron-sulfur protein 5) (NADH-ubiquinone oxidoreductase 15 kDa subunit)	Complex I-15 kDa (NADH dehydrogenase [ubiquinone] iron-sulfur protein 5) (NADH-ubiquinone oxidoreductase 15 kDa subunit)	10.8911	57.4257	28.7129	Medium	High	High	1	4	2	1	13	3	1	4	2	2 v 2	0.591547	0.71747	0.826506	2 v 2	-1.09162	0.0473995	0.173984	2 v 2	-1.68317	0.424712	0.578516	2 v 2	-0.13912	0.888338	0.938104	2 v 2	0.452428	0.504752	0.844776	2 v 2	1.54405	0.214423	0.586554	2 v 2
Q7K1Q7	Q7K1Q7	Q7K1Q7	Q7K1Q7	RpLP0-like	RpLP0-like	RpLP0-like	Ribosome assembly factor mrt4	Ribosome assembly factor mrt4	Ribosome assembly factor mrt4	27.3438	34.7656	37.5	High	High	High	8	11	11	12	24	20	8	11	11	3 v 3	1.40708	7.62892e-05	0.0513426	3 v 3	1.56059	0.00323653	0.0871275	3 v 3	0.153509	0.268393	0.451907	3 v 2	-0.455792	0.0233757	0.495572	3 v 2	0.958863	0.022236	0.841665	3 v 2	-0.536233	0.160226	0.559104	2 v 2
Q7K1U0	Q7K1U0	Q7K1U0	Q7K1U0	Arc1	Arc1	Arc1	Activity-regulated cytoskeleton associated protein 1 (dArc1)	Activity-regulated cytoskeleton associated protein 1 (dArc1)	Activity-regulated cytoskeleton associated protein 1 (dArc1)	29.1339	43.7008	46.8504	High	High	High	8	10	11	13	18	16	8	10	11	3 v 3	-0.902275	0.242333	0.494007	3 v 3	-2.15348	0.117785	0.264671	3 v 3	-1.25121	0.101173	0.286905	3 v 2	0.952892	0.472071	0.678471	3 v 2	-0.268425	0.222214	0.844776	3 v 2	1.96785	0.414222	0.663719	2 v 2
Q7K209	Q7K209	Q7K209	Q6NPB3, Q7K209	Dera	Dera	Dera	2-deoxy-D-ribose 5-phosphate aldolase (EC 4.1.2.4) (Phosphodeoxyriboaldolase)	2-deoxy-D-ribose 5-phosphate aldolase (EC 4.1.2.4) (Phosphodeoxyriboaldolase)	2-deoxy-D-ribose 5-phosphate aldolase (EC 4.1.2.4) (Phosphodeoxyriboaldolase)	10.6628	28.2421	29.683	High	High	High	4	8	7	4	11	10	4	8	7	3 v 3	0.312427	0.495877	0.667412	3 v 3	0.171759	0.255036	0.399965	3 v 3	-0.140669	0.668834	0.757712	3 v 2	-0.362222	0.3535	0.604854	3 v 2	0.327694	0.316284	0.844776	3 v 2	0.0607157	0.858518	0.889937	2 v 2
Q7K274	A0A0B4LG95, A0A0B4LGC6, Q7K274, Q8MLS7	A0A0B4LG95, A0A0B4LGC6, Q7K274, Q8MLS7	A0A0B4LG95, A0A0B4LGC6, Q7K274, Q8MLS7	l(2)k09913	l(2)k09913	l(2)k09913	LD15586p (Lethal (2) k09913, isoform A) (Lethal (2) k09913, isoform B) (Lethal (2) k09913, isoform C) (Lethal (2) k09913, isoform E)	LD15586p (Lethal (2) k09913, isoform A) (Lethal (2) k09913, isoform B) (Lethal (2) k09913, isoform C) (Lethal (2) k09913, isoform E)	LD15586p (Lethal (2) k09913, isoform A) (Lethal (2) k09913, isoform B) (Lethal (2) k09913, isoform C) (Lethal (2) k09913, isoform E)	6.94087	10.2828	8.74036	High	High	High	3	3	2	3	3	2	3	3	2	3 v 3	-0.0137542	0.971549	0.982227	3 v 3	-0.957696	0.36281	0.497801	3 v 3	-0.943942	0.300184	0.478321	3 v 2	-0.31568	0.486017	0.685392	3 v 2	0.0122355	0.973466	0.988308	3 v 2	0.506471	0.787853	0.841544	2 v 2
Q7K2D2	Q7K2D2	Q7K2D2	Q7K2D2	DCTN2-p50	DCTN2-p50	DCTN2-p50	Dynactin subunit 2 (Dynamitin) (Dynactin 2 p50 subunit)	Dynactin subunit 2 (Dynamitin) (Dynactin 2 p50 subunit)	Dynactin subunit 2 (Dynamitin) (Dynactin 2 p50 subunit)	11.8421	52.1053	15.5263	High	High	High	5	18	7	5	28	9	5	18	7	3 v 3	-0.353201	0.738379	0.83809	3 v 3	-0.0927945	0.881148	0.924415	3 v 3	0.260406	0.569209	0.682139	3 v 2	0.0462532	0.198261	0.536586	3 v 2	0.603951	0.227153	0.844776	3 v 2	0.171199	0.162897	0.559678	2 v 2
Q7K2G1	A0A0B4LFA6, Q7K2G1	Q7K2G1	A0A0B4LFA6, Q7K2G1	Rpn13	Rpn13	Rpn13	Proteasomal ubiquitin receptor ADRM1 homolog (Regulatory particle non-ATPase 13 protein) (p42E)	Proteasomal ubiquitin receptor ADRM1 homolog (Regulatory particle non-ATPase 13 protein) (p42E)	Proteasomal ubiquitin receptor ADRM1 homolog (Regulatory particle non-ATPase 13 protein) (p42E)	17.9949	39.8458	24.1645	High	High	High	5	12	6	5	27	8	5	1	6	3 v 3	-0.234333	0.724742	0.830922	3 v 3	-0.0232313	0.961213	0.972226	3 v 3	0.211101	0.731375	0.807026	3 v 2	0.0910133	0.857563	0.923184	3 v 2	0.4339	0.526842	0.844776	3 v 2	0.288059	0.386108	0.653903	2 v 2
Q7K2I4	Q7K2I4	Q7K2I4	F6J7B3, P25007, Q5U0U2, Q7K2I4, Q8IGV4, Q8ISE5, Q9VAW1	Dmel\CG7768	Dmel\CG7768	Dmel\CG7768	Peptidyl-prolyl cis-trans isomerase (PPIase) (EC 5.2.1.8)	Peptidyl-prolyl cis-trans isomerase (PPIase) (EC 5.2.1.8)	Peptidyl-prolyl cis-trans isomerase (PPIase) (EC 5.2.1.8)	46.3415	26.8293	13.4146	High	High	High	10	6	3	13	16	5	6	1	2	3 v 3	-1.51339	0.225475	0.474944	3 v 3	-0.307766	0.0931763	0.238611	3 v 3	1.20562	0.276936	0.458835	3 v 1	-0.452127	NA	NA	3 v 1	-0.288151	NA	NA	3 v 1	-0.146318	NA	NA	2 v 2
Q7K2S9	Q7K2S9	Q7K2S9	A1Z9G3, Q7K2S9, Q8T4F1	loopin-1	loopin-1	loopin-1	Cysteinylglycine-S-conjugate dipeptidase (EC 3.4.13.23) (Cytosol aminopeptidase) (Leucine aminopeptidase 3) (Leucyl aminopeptidase) (Proline aminopeptidase) (Prolyl aminopeptidase)	Cysteinylglycine-S-conjugate dipeptidase (EC 3.4.13.23) (Cytosol aminopeptidase) (Leucine aminopeptidase 3) (Leucyl aminopeptidase) (Proline aminopeptidase) (Prolyl aminopeptidase)	Cysteinylglycine-S-conjugate dipeptidase (EC 3.4.13.23) (Cytosol aminopeptidase) (Leucine aminopeptidase 3) (Leucyl aminopeptidase) (Proline aminopeptidase) (Prolyl aminopeptidase)	14.6388	7.22433	3.04182	High	High	High	7	4	2	8	5	2	6	3	2	3 v 3	-4.58186	0.011755	0.200281	3 v 3	0.127765	0.777176	0.854332	3 v 3	4.70963	0.00362412	0.118548	3 v 1	4.83975	NA	NA	3 v 1	0.223583	NA	NA	3 v 1	0.565372	NA	NA	2 v 2
Q7K2U8	Q7K2U8	Q7K2U8	C6TP26, Q7K2U8	sut4	sut4	sut4	GH07001p (Sugar transporter 4)	GH07001p (Sugar transporter 4)	GH07001p (Sugar transporter 4)	6.53153	8.33333	6.08108	High	High	High	3	5	4	7	11	10	3	5	4	3 v 3	-4.44509	0.0329533	0.243056	3 v 3	0.30094	0.0322832	0.148055	3 v 3	4.74603	0.0262794	0.173638	3 v 1	4.83742	NA	NA	3 v 1	-0.114441	NA	NA	3 v 1	-0.323075	NA	NA	2 v 2
Q7K2W6	Q7K2W6	Q7K2W6	E2RWQ0, Q27598, Q7K2W6, Q9GV29	PPO1	PPO1	PPO1	GH04080p (Prophenoloxidase 1) (EC 1.10.3.1) (EC 1.14.18.1)	GH04080p (Prophenoloxidase 1) (EC 1.10.3.1) (EC 1.14.18.1)	GH04080p (Prophenoloxidase 1) (EC 1.10.3.1) (EC 1.14.18.1)	29.2754	30	25.5072	High	High	High	17	20	15	21	33	18	17	20	15	3 v 3	0.267629	0.544312	0.701017	3 v 3	-3.37252	0.000300109	0.0722493	3 v 3	-3.64015	0.0119883	0.134568	3 v 2	-0.143104	0.510366	0.700152	3 v 2	0.256331	0.78931	0.921603	3 v 2	3.68653	0.12981	0.545787	2 v 2
Q7K332	Q7K332	Q7K332	Q7K332	CG3364	CG3364	CG3364	GH17623p	GH17623p	GH17623p	3.34728	17.5732	10.0418	Medium	High	High	1	5	3	1	7	3	1	5	3	2 v 2	0.653834	0.361261	0.568722	2 v 2	0.177217	0.0649397	0.196424	2 v 2	-0.476617	0.443413	0.592536	2 v 2	-0.765541	0.448035	0.665176	2 v 2	-0.111707	0.715399	0.887973	2 v 2	-0.288924	0.455538	0.684958	2 v 2
Q7K3B7	Q7K3B7	Q7K3B7	Q7K3B7	Hacl	Hacl	Hacl	2-hydroxyacyl-CoA lyase (EC 4.1.-.-) (LD40177p)	2-hydroxyacyl-CoA lyase (EC 4.1.-.-) (LD40177p)	2-hydroxyacyl-CoA lyase (EC 4.1.-.-) (LD40177p)	17.7817	38.5563	20.7746	High	High	High	8	18	8	8	42	8	8	18	8	3 v 3	0.412412	0.24801	0.495128	3 v 3	0.903721	0.0336197	0.148732	3 v 3	0.49131	0.0434727	0.215657	3 v 2	-0.5909	0.138358	0.533322	3 v 2	0.0722511	0.795068	0.921603	3 v 2	-1.00056	0.154294	0.55497	2 v 2
Q7K3D4	Q7K3D4	Q7K3D4	Q7K3D4	zda	zda	zda	Peptidylprolyl isomerase (EC 5.2.1.8)	Peptidylprolyl isomerase (EC 5.2.1.8)	Peptidylprolyl isomerase (EC 5.2.1.8)	12.5945	46.5995	14.8615	High	High	High	6	17	6	6	27	6	6	17	6	3 v 3	-1.09042	0.0639093	0.298588	3 v 3	-0.132873	0.616548	0.727322	3 v 3	0.957547	0.0182146	0.146191	3 v 2	1.30763	0.186478	0.533322	3 v 2	0.427417	0.666458	0.872715	3 v 2	0.344606	0.677533	0.773057	2 v 2
Q7K3E2	Q7K3E2	Q7K3E2	Q7K3E2	Dmel\CG5080	Dmel\CG5080	Dmel\CG5080	LD34147p	LD34147p	LD34147p	6.13718	5.41516	2.34657	High	High	High	3	3	1	3	3	2	2	3	1	3 v 3	-0.14544	0.512676	0.679864	3 v 3	-1.41661	0.0214901	0.134538	3 v 3	-1.27117	0.0773414	0.259324	3 v 2	0.106537	0.786432	0.877174	3 v 2	-0.0921262	5.55519e-05	0.0628847	3 v 2	1.15547	0.119264	0.545787	2 v 2
Q7K3H0	Q7K3H0, Q95RR5	Q7K3H0	Q7JNX6, Q7K3H0, Q9VTN5	Pi3K68D	Pi3K68D	Pi3K68D	Phosphatidylinositol-4-phosphate 3-kinase (EC 2.7.1.154)	Phosphatidylinositol-4-phosphate 3-kinase (EC 2.7.1.154)	Phosphatidylinositol-4-phosphate 3-kinase (EC 2.7.1.154)	2.93177	9.22175	6.28998	High	High	High	5	15	10	5	19	11	5	10	6	3 v 3	-0.374073	0.0937337	0.31745	3 v 3	-0.34918	0.510508	0.635196	3 v 3	0.0248928	0.957614	0.971769	3 v 2	-0.0482742	0.889894	0.938871	3 v 2	-0.391217	0.112007	0.844776	3 v 2	-0.480174	0.176693	0.570405	2 v 2
Q7K3J0	Q7K3J0	Q7K3J0	Q7K3J0	CCT8	CCT8	CCT8	CCT-theta (T-complex protein 1 subunit theta)	CCT-theta (T-complex protein 1 subunit theta)	CCT-theta (T-complex protein 1 subunit theta)	48.9011	65.0183	43.2234	High	High	High	26	35	23	45	113	35	26	35	23	3 v 3	-0.170283	0.819385	0.889429	3 v 3	1.09457	0.0720106	0.207551	3 v 3	1.26485	0.067843	0.24288	3 v 2	-0.517376	0.204436	0.536659	3 v 2	-0.0319896	0.876094	0.960987	3 v 2	-1.43626	0.052096	0.52745	2 v 2
Q7K3W2	Q7K3W2	Q7K3W2	Q7K3W2	CG8728-RA	CG8728-RA	CG8728-RA	GH09295p (LD05680p)	GH09295p (LD05680p)	GH09295p (LD05680p)	2.51799	37.0504	2.51799	Medium	High	High	1	14	1	1	25	1	1	14	1	3 v 3	-1.51474	0.0651405	0.298588	3 v 3	-0.322745	0.179899	0.334453	3 v 3	1.192	0.146995	0.335863	3 v 2	1.08805	0.120287	0.533322	3 v 2	-0.0231029	0.950356	0.976228	3 v 2	0.375172	0.612595	0.732625	2 v 2
Q7K485	Q7K485	Q7K485	Q7K485	cathD	cathD	cathD	Cathepsin D (Cathepsin D, isoform A) (EC 3.4.23.-) (Cathepsin D, isoform B) (Cathepsin D, isoform C) (SD07085p)	Cathepsin D (Cathepsin D, isoform A) (EC 3.4.23.-) (Cathepsin D, isoform B) (Cathepsin D, isoform C) (SD07085p)	Cathepsin D (Cathepsin D, isoform A) (EC 3.4.23.-) (Cathepsin D, isoform B) (Cathepsin D, isoform C) (SD07085p)	16.3265	43.6224	10.7143	High	High	High	5	12	4	5	34	5	5	12	4	3 v 3	-0.392422	0.427854	0.614466	3 v 3	-0.269934	0.520479	0.641463	3 v 3	0.122488	0.826216	0.879078	3 v 2	-0.00432006	0.996974	0.997857	3 v 2	-0.297798	0.433975	0.844776	3 v 2	-0.375076	0.278774	0.608577	2 v 2
Q7K486	Q7K486	Q7K486	Q7K486				Armadillo repeat-containing protein 6 homolog	Armadillo repeat-containing protein 6 homolog	Armadillo repeat-containing protein 6 homolog	3.87931	34.9138	4.52586	Medium	High	Medium	2	14	2	2	22	2	2	14	2	3 v 3	-0.161349	0.639721	0.773664	3 v 3	-0.208066	0.664551	0.764518	3 v 3	-0.0467165	0.734332	0.808786	3 v 2	-0.212697	0.525661	0.712004	3 v 2	-0.0990229	0.851694	0.953776	3 v 2	-0.284483	0.388994	0.654874	2 v 2
Q7K4B2	Q7K4B2	Q7K4B2	Q7K4B2	l(2)k09848	l(2)k09848	l(2)k09848	LD47540p (Lethal (2) k09848, isoform A) (Lethal (2) k09848, isoform B)	LD47540p (Lethal (2) k09848, isoform A) (Lethal (2) k09848, isoform B)	LD47540p (Lethal (2) k09848, isoform A) (Lethal (2) k09848, isoform B)	23.8663	36.7542	16.4678	High	High	High	10	14	8	10	18	9	10	14	7	3 v 3	1.94361	0.0781335	0.305761	3 v 3	2.13461	0.0578553	0.188784	3 v 3	0.191007	0.408811	0.5677	3 v 2	0.121728	0.505594	0.697512	3 v 2	2.09219	0.252342	0.844776	3 v 2	0.104729	0.113762	0.539299	2 v 2
Q7K4N3	Q7K4N3	Q7K4N3	Q7K4N3	Cbp80	Cbp80	Cbp80	Nuclear cap-binding protein subunit 1 (80 kDa nuclear cap-binding protein) (CBP80) (NCBP 80 kDa subunit)	Nuclear cap-binding protein subunit 1 (80 kDa nuclear cap-binding protein) (CBP80) (NCBP 80 kDa subunit)	Nuclear cap-binding protein subunit 1 (80 kDa nuclear cap-binding protein) (CBP80) (NCBP 80 kDa subunit)	1.125	9.875	3.5	Medium	High	High	1	6	3	1	6	3	1	6	3	2 v 2	0.163987	0.101933	0.321532	2 v 2	0.115351	0.755916	0.836041	2 v 2	-0.0486357	0.882046	0.918884	2 v 2	-0.542119	NA	NA	2 v 2	-0.351649	NA	NA	2 v 2	-0.75297	NA	NA	1 v 1
Q7K511	Q7K511	Q7K511	A0A0F6QCQ6, O46096, Q7K511	D2hgdh	D2hgdh	D2hgdh	CG3835-RA (CG3835-RB) (CG3835-RC) (D-2-hydroxyglutaric acid dehydrogenase, isoform A) (D-2-hydroxyglutaric acid dehydrogenase, isoform B) (D-2-hydroxyglutaric acid dehydrogenase, isoform C) (EC 1.1.99.39) (GH18028p) (GH19743p)	CG3835-RA (CG3835-RB) (CG3835-RC) (D-2-hydroxyglutaric acid dehydrogenase, isoform A) (D-2-hydroxyglutaric acid dehydrogenase, isoform B) (D-2-hydroxyglutaric acid dehydrogenase, isoform C) (EC 1.1.99.39) (GH18028p) (GH19743p)	CG3835-RA (CG3835-RB) (CG3835-RC) (D-2-hydroxyglutaric acid dehydrogenase, isoform A) (D-2-hydroxyglutaric acid dehydrogenase, isoform B) (D-2-hydroxyglutaric acid dehydrogenase, isoform C) (EC 1.1.99.39) (GH18028p) (GH19743p)	4.50281	21.9512	5.4409	High	High	High	2	10	2	2	17	2	2	10	2	3 v 3	0.0515891	0.809925	0.88272	3 v 3	-0.468381	0.233218	0.384224	3 v 3	-0.51997	0.220237	0.41375	3 v 2	0.853134	0.5	0.695572	3 v 2	0.97386	0.554506	0.847264	3 v 2	1.16739	0.51399	0.692742	2 v 2
Q7K569	Q7K569	Q7K569	Q7K569	Gpo1	Gpo1	Gpo1	Glycerol-3-phosphate dehydrogenase (EC 1.1.5.3)	Glycerol-3-phosphate dehydrogenase (EC 1.1.5.3)	Glycerol-3-phosphate dehydrogenase (EC 1.1.5.3)	3.8674	1.10497	5.52486	High	Medium	High	3	1	3	3	1	3	3	1	3	3 v 3	0.0387999	0.839371	0.899518	3 v 3	-1.73281	0.0353631	0.152244	3 v 3	-1.77161	0.0138391	0.138369	3 v 1	0.562293	NA	NA	3 v 1	0.331535	NA	NA	3 v 1	2.30967	NA	NA	2 v 2
Q7K5K3	Q7K5K3	Q7K5K3	Q7K5K3, Q8IGJ4	Pdhb	Pdhb	Pdhb	Pyruvate dehydrogenase E1 component subunit beta (EC 1.2.4.1)	Pyruvate dehydrogenase E1 component subunit beta (EC 1.2.4.1)	Pyruvate dehydrogenase E1 component subunit beta (EC 1.2.4.1)	12.6027	23.8356	31.5069	High	High	High	4	9	9	6	22	13	4	7	7	3 v 3	-0.493849	0.0822225	0.308494	3 v 3	-1.5904	0.00318892	0.0871275	3 v 3	-1.09655	0.0100001	0.12916	3 v 2	0.342891	0.109009	0.533322	3 v 2	-0.0229668	0.821539	0.936537	3 v 2	1.48023	0.0508777	0.52745	2 v 2
Q7KJ73	Q7KJ73	Q7KJ73	Q7KJ73, Q8SY17	Tsp42Ee	Tsp42Ee	Tsp42Ee	Tetraspanin	Tetraspanin	Tetraspanin	3.94737	3.94737	9.64912	Medium	Medium	High	1	1	2	1	2	2	1	1	2	3 v 3	0.371906	0.327643	0.546539	3 v 3	0.291601	0.269918	0.413792	3 v 3	-0.0803045	0.811984	0.865988	3 v 2	0.10489	0.924953	0.959745	3 v 2	0.747712	0.482988	0.844776	3 v 2	0.337627	0.586735	0.719376	2 v 2
Q7KKI0	A1Z8U4, Q7KKI0	A1Z8U4, Q7KKI0	A1Z8U4, C8VV32, Q7KKI0	CCT5	CCT5	CCT5	Chaperonin containing TCP1 subunit 5, isoform A (GM12270p)	Chaperonin containing TCP1 subunit 5, isoform A (GM12270p)	Chaperonin containing TCP1 subunit 5, isoform A (GM12270p)	31.5498	65.6827	40.9594	High	High	High	16	35	23	23	140	41	16	34	23	3 v 3	-0.258613	0.733474	0.835086	3 v 3	1.32849	0.0592344	0.19074	3 v 3	1.5871	0.0461881	0.217257	3 v 2	-0.502152	0.373125	0.613887	3 v 2	-0.112924	0.472373	0.844776	3 v 2	-1.73725	0.140129	0.545787	2 v 2
Q7KLW9	Q7KLW9	Q7KLW9	Q7KLW9	Prp19	Prp19	Prp19	Pre-mRNA-processing factor 19 (EC 2.3.2.27)	Pre-mRNA-processing factor 19 (EC 2.3.2.27)	Pre-mRNA-processing factor 19 (EC 2.3.2.27)	20.198	54.0594	27.1287	High	High	High	8	20	11	9	34	13	8	20	11	3 v 3	0.664806	0.150882	0.389056	3 v 3	0.686712	0.0567396	0.187645	3 v 3	0.021906	0.90554	0.933561	3 v 2	-0.422276	0.619133	0.768487	3 v 2	0.361415	0.260592	0.844776	3 v 2	-0.312652	0.614794	0.732625	2 v 2
Q7KLX3	Q7KLX3	Q7KLX3	Q7KLX3	Tapdelta	Tapdelta	Tapdelta	Signal sequence receptor subunit delta (Translocon-associated protein subunit delta)	Signal sequence receptor subunit delta (Translocon-associated protein subunit delta)	Signal sequence receptor subunit delta (Translocon-associated protein subunit delta)	15.6627	28.3133	28.3133	High	High	High	3	5	5	4	15	8	3	5	5	3 v 3	0.10423	0.880784	0.924233	3 v 3	-0.0292484	0.953224	0.967601	3 v 3	-0.133478	0.862677	0.909965	3 v 2	1.6294	0.0955374	0.533322	3 v 2	1.99454	0.219401	0.844776	3 v 2	1.59456	0.32597	0.624827	2 v 2
Q7KM15	Q7KM15	Q7KM15	Q7KM15, Q9U9Q7, Q9VPR2	bic	bic	bic	Transcription factor BTF3	Transcription factor BTF3	Transcription factor BTF3	31.9527	82.8402	36.6864	High	High	High	5	14	6	9	52	6	3	12	6	3 v 3	0.00790852	0.972435	0.982227	3 v 3	0.963004	0.0319504	0.148055	3 v 3	0.955096	0.0781922	0.260062	3 v 2	-2.33325	0.0575267	0.533322	3 v 2	-2.29502	0.152025	0.844776	3 v 2	-3.08172	0.112217	0.539299	2 v 2
Q7KML2	Q7KML2	Q7KML2	Q7KML2				Probable peroxisomal acyl-coenzyme A oxidase 1 (EC 1.3.3.6)	Probable peroxisomal acyl-coenzyme A oxidase 1 (EC 1.3.3.6)	Probable peroxisomal acyl-coenzyme A oxidase 1 (EC 1.3.3.6)	10.1644	15.8445	3.8864	High	High	High	6	8	2	6	11	2	6	8	2	2 v 2	-0.348066	0.519812	0.681937	2 v 2	-1.32737	0.274317	0.41721	2 v 2	-0.979308	0.152859	0.339212	2 v 2	0.13493	NA	NA	2 v 2	0.157297	NA	NA	2 v 2	0.874469	NA	NA	1 v 1
Q7KMM4	Q7KMM4	Q7KMM4	Q7KMM4	GCS2alpha	GCS2alpha	GCS2alpha	BcDNA.GH04962 (Glucosidase 2 alpha subunit, isoform A) (Glucosidase 2 alpha subunit, isoform B) (Glucosidase 2 alpha subunit, isoform C) (EC 3.2.1.-) (Glucosidase 2 alpha subunit, isoform D) (Glucosidase 2 alpha subunit, isoform E)	BcDNA.GH04962 (Glucosidase 2 alpha subunit, isoform A) (Glucosidase 2 alpha subunit, isoform B) (Glucosidase 2 alpha subunit, isoform C) (EC 3.2.1.-) (Glucosidase 2 alpha subunit, isoform D) (Glucosidase 2 alpha subunit, isoform E)	BcDNA.GH04962 (Glucosidase 2 alpha subunit, isoform A) (Glucosidase 2 alpha subunit, isoform B) (Glucosidase 2 alpha subunit, isoform C) (EC 3.2.1.-) (Glucosidase 2 alpha subunit, isoform D) (Glucosidase 2 alpha subunit, isoform E)	8.54978	27.0563	11.7965	High	High	High	9	23	10	10	42	10	9	23	10	3 v 3	-0.915164	0.101158	0.321532	3 v 3	-0.00302087	0.986912	0.989116	3 v 3	0.912143	0.0268509	0.174534	3 v 2	0.305428	0.295868	0.569093	3 v 2	-0.306962	0.00146328	0.552144	3 v 2	-0.46207	0.0945769	0.538032	2 v 2
Q7KMP8	Q7KMP8	Q7KMP8	Q7KMP8	Rpn9	Rpn9	Rpn9	26S proteasome non-ATPase regulatory subunit 13 (26S proteasome regulatory subunit RPN9) (26S proteasome regulatory subunit S11) (26S proteasome regulatory subunit p40.5)	26S proteasome non-ATPase regulatory subunit 13 (26S proteasome regulatory subunit RPN9) (26S proteasome regulatory subunit S11) (26S proteasome regulatory subunit p40.5)	26S proteasome non-ATPase regulatory subunit 13 (26S proteasome regulatory subunit RPN9) (26S proteasome regulatory subunit S11) (26S proteasome regulatory subunit p40.5)	16.2304	35.6021	15.9686	High	High	High	6	14	6	7	33	7	6	13	6	3 v 3	-0.165166	0.695825	0.812796	3 v 3	0.0223932	0.946329	0.962781	3 v 3	0.187559	0.674112	0.762409	3 v 2	-0.279532	0.197539	0.536586	3 v 2	-0.08132	0.134255	0.844776	3 v 2	-0.233862	0.689211	0.780096	2 v 2
Q7KMQ0	M9PC18, Q7KMQ0	M9PC18, Q7KMQ0	M9PC18, Q7KMQ0	Rpt1	Rpt1	Rpt1	26S proteasome regulatory subunit 7 (Proteasome 26S subunit ATPase 2)	26S proteasome regulatory subunit 7 (Proteasome 26S subunit ATPase 2)	26S proteasome regulatory subunit 7 (Proteasome 26S subunit ATPase 2)	32.5635	49.4226	32.1016	High	High	High	14	20	12	14	55	19	14	20	12	3 v 3	-0.525036	0.296338	0.526804	3 v 3	0.20117	0.676325	0.772779	3 v 3	0.726206	0.192644	0.383862	3 v 2	-0.375386	0.35445	0.605411	3 v 2	-0.525686	0.247708	0.844776	3 v 2	-0.947296	0.456607	0.684958	2 v 2
Q7KN61	Q7KN61	Q7KN61	Q7KAK2, Q7KN61	Fpps	Fpps	Fpps	Farnesyl pyrophosphate synthase (EC 2.5.1.1) (EC 2.5.1.10) (GM06581p) (RE52884p)	Farnesyl pyrophosphate synthase (EC 2.5.1.1) (EC 2.5.1.10) (GM06581p) (RE52884p)	Farnesyl pyrophosphate synthase (EC 2.5.1.1) (EC 2.5.1.10) (GM06581p) (RE52884p)	3.10263	20.5251	6.92124	Medium	High	High	2	10	3	2	13	3	2	10	3	3 v 3	-1.28886	0.0152392	0.214474	3 v 3	-0.0131236	0.969571	0.979027	3 v 3	1.27574	0.0647772	0.237948	3 v 2	0.362709	0.497349	0.694446	3 v 2	-1.00209	0.0720467	0.844776	3 v 2	-1.25446	0.184133	0.570405	2 v 2
Q7KN62	A0A0B4LFZ4, Q7KN62	Q7KN62	A0A0B4LFZ4, D0IQG4, Q7KN62, Q8IGZ2	TER94	TER94	TER94	Transitional endoplasmic reticulum ATPase TER94 (EC 3.6.4.6) (Valosin-containing protein homolog)	Transitional endoplasmic reticulum ATPase TER94 (EC 3.6.4.6) (Valosin-containing protein homolog)	Transitional endoplasmic reticulum ATPase TER94 (EC 3.6.4.6) (Valosin-containing protein homolog)	31.8352	70.1623	38.3271	High	High	High	25	46	28	52	161	53	24	2	27	3 v 3	-0.647698	0.24336	0.494007	3 v 3	0.49917	0.199468	0.352504	3 v 3	1.14687	0.0200494	0.153446	3 v 2	-0.204429	0.708626	0.824544	3 v 2	-0.473077	0.274817	0.844776	3 v 2	-1.19028	0.242407	0.592413	2 v 2
Q7KN75	Q7KN75	Q7KN75	Q7KN75, Q7KN84, Q95T04, Q9U982	Dp1	Dp1	Dp1	Dodeca-satellite-binding protein 1, isoform A (Dodeca-satellite-binding protein 1, isoform B) (Dodeca-satellite-binding protein 1, isoform D) (Dodeca-satellite-binding protein 1, isoform E) (Dodeca-satellite-binding protein 1, isoform F) (Dodeca-satellite-binding protein 1, isoform G) (Dodeca-satellite-binding protein 1, isoform H)	Dodeca-satellite-binding protein 1, isoform A (Dodeca-satellite-binding protein 1, isoform B) (Dodeca-satellite-binding protein 1, isoform D) (Dodeca-satellite-binding protein 1, isoform E) (Dodeca-satellite-binding protein 1, isoform F) (Dodeca-satellite-binding protein 1, isoform G) (Dodeca-satellite-binding protein 1, isoform H)	Dodeca-satellite-binding protein 1, isoform A (Dodeca-satellite-binding protein 1, isoform B) (Dodeca-satellite-binding protein 1, isoform D) (Dodeca-satellite-binding protein 1, isoform E) (Dodeca-satellite-binding protein 1, isoform F) (Dodeca-satellite-binding protein 1, isoform G) (Dodeca-satellite-binding protein 1, isoform H)	15.2959	40.2767	12.99	High	High	High	20	51	18	23	103	19	20	51	18	3 v 3	-0.035912	0.610979	0.755168	3 v 3	0.0347281	0.78498	0.857561	3 v 3	0.0706401	0.30935	0.487065	3 v 2	0.253111	0.534151	0.720054	3 v 2	0.270388	0.453133	0.844776	3 v 2	0.131558	0.738908	0.812798	2 v 2
Q7KN85	A0A0B4LFH8, E2QCF1, Q7KN85	Q7KN85	A0A0B4LFH8, E2QCF1, Q6AWP8, Q7JNC6, Q7KN85	ATPCL	ATPCL	ATPCL	ATP-citrate synthase (EC 2.3.3.8) (ATP-citrate (pro-S-)-lyase) (Citrate cleavage enzyme)	ATP-citrate synthase (EC 2.3.3.8) (ATP-citrate (pro-S-)-lyase) (Citrate cleavage enzyme)	ATP-citrate synthase (EC 2.3.3.8) (ATP-citrate (pro-S-)-lyase) (Citrate cleavage enzyme)	20.7734	41.9964	26.9784	High	High	High	23	40	24	30	89	30	23	1	24	3 v 3	-0.481119	0.379882	0.583492	3 v 3	-0.594848	0.126727	0.278716	3 v 3	-0.113729	0.621599	0.722427	3 v 2	-0.00217541	0.993331	0.995973	3 v 2	-0.0531251	0.856388	0.953776	3 v 2	0.308092	0.35642	0.636716	2 v 2
Q7KN90	Q7KN90	Q7KN90	Q7KN90	CysRS	CysRS	CysRS	Cysteine--tRNA ligase, cytoplasmic (EC 6.1.1.16) (Cysteinyl-tRNA synthetase)	Cysteine--tRNA ligase, cytoplasmic (EC 6.1.1.16) (Cysteinyl-tRNA synthetase)	Cysteine--tRNA ligase, cytoplasmic (EC 6.1.1.16) (Cysteinyl-tRNA synthetase)	10.5263	31.8489	2.83401	High	High	High	7	22	3	7	32	3	7	21	3	3 v 3	-0.283166	0.38144	0.583675	3 v 3	-0.0491226	0.79731	0.866554	3 v 3	0.234043	0.535929	0.661735	3 v 2	-0.0553421	0.800958	0.888121	3 v 2	-0.0865342	0.578995	0.848111	3 v 2	-0.0466936	0.837569	0.873818	2 v 2
Q7KN94	Q7KN94	Q7KN94	Q7KLW5, Q7KN94	wal	wal	wal	Electron transfer flavoprotein subunit alpha (Alpha-ETF)	Electron transfer flavoprotein subunit alpha (Alpha-ETF)	Electron transfer flavoprotein subunit alpha (Alpha-ETF)	13.6364	39.0909	17.2727	High	High	High	4	13	6	7	25	9	4	13	6	3 v 3	-0.0206629	0.920049	0.946054	3 v 3	-1.08638	0.0864341	0.228279	3 v 3	-1.06572	0.051368	0.221669	3 v 2	0.241833	0.684086	0.807304	3 v 2	0.39692	0.4722	0.844776	3 v 2	1.18861	0.0338099	0.520561	2 v 2
Q7KNF2	Q7KNF2	Q7KNF2	Q7KNF2	Pabp2	Pabp2	Pabp2	Polyadenylate-binding protein 2 (PABP-2) (Poly(A)-binding protein 2) (dPABP2) (Nuclear poly(A)-binding protein 1) (Poly(A)-binding protein II) (PABII) (Polyadenylate-binding nuclear protein 1) (Protein rox2)	Polyadenylate-binding protein 2 (PABP-2) (Poly(A)-binding protein 2) (dPABP2) (Nuclear poly(A)-binding protein 1) (Poly(A)-binding protein II) (PABII) (Polyadenylate-binding nuclear protein 1) (Protein rox2)	Polyadenylate-binding protein 2 (PABP-2) (Poly(A)-binding protein 2) (dPABP2) (Nuclear poly(A)-binding protein 1) (Poly(A)-binding protein II) (PABII) (Polyadenylate-binding nuclear protein 1) (Protein rox2)	8.92857	20.9821	8.92857	Medium	High	High	1	4	2	1	6	2	1	4	2	3 v 3	-0.327508	0.136157	0.375018	3 v 3	-0.621664	0.274301	0.41721	3 v 3	-0.294156	0.642064	0.734801	3 v 2	-1.49996	0.504686	0.697512	3 v 2	-1.86047	0.387203	0.844776	3 v 2	-1.16448	0.296422	0.618014	2 v 2
Q7KR04	Q7KR04	Q7KR04	Q7KR04	RpS15Ab	RpS15Ab	RpS15Ab	40S ribosomal protein S15Ab	40S ribosomal protein S15Ab	40S ribosomal protein S15Ab	81.5385	75.3846	82.3077	High	High	High	11	13	12	112	104	75	2	2	2	3 v 3	-1.44166	0.023236	0.228318	3 v 3	-0.0283572	0.887664	0.928357	3 v 3	1.4133	0.0231693	0.164527	3 v 2	2.005	0.122414	0.533322	3 v 2	0.342274	0.585524	0.848111	3 v 2	0.420326	0.224045	0.586554	2 v 2
Q7KRU8	Q7KRU8, Q8I0T0	A0A0B4KI27, B8A405, H1UUD2, Q7KRU8, Q8I0T0	A0A0B4KI27, B8A405, B9EQV2, H1UUD2, Q7KMQ5, Q7KRU8, Q8I0T0	Fer1HCH	Fer1HCH	Fer1HCH	Ferritin (EC 1.16.3.1)	Ferritin (EC 1.16.3.1)	Ferritin (EC 1.16.3.1)	43.9024	54.6341	43.9024	High	High	High	7	9	7	35	113	37	1	9	7	3 v 3	1.19272	0.199984	0.452255	3 v 3	-2.74818	0.00104979	0.0722493	3 v 3	-3.94089	0.019784	0.153004	3 v 2	-1.76439	0.0292754	0.495572	3 v 2	0.0598942	0.743598	0.904139	3 v 2	2.73312	0.0520742	0.52745	2 v 2
Q7KSM5	Q7KSM5	Q7KSM5	A0ANV4, A0ANV7, A0ANV9, A0ANW1, Q7KJV5, Q7KSM5, Q9VG70	Aos1	Aos1	Aos1	Activator of SUMO 1 (CG12276 protein) (CG12276-PA) (LD33652p)	Activator of SUMO 1 (CG12276 protein) (CG12276-PA) (LD33652p)	Activator of SUMO 1 (CG12276 protein) (CG12276-PA) (LD33652p)	5.63798	34.4214	9.19881	High	High	High	2	12	2	2	20	2	2	12	2	3 v 3	0.392463	0.498083	0.668009	3 v 3	0.60562	0.0880371	0.231441	3 v 3	0.213157	0.594315	0.704703	3 v 2	-0.830962	0.00800248	0.453862	3 v 2	0.025691	0.913854	0.967711	3 v 2	-0.759386	0.246795	0.592413	2 v 2
Q7KSQ0	Q7KSQ0	Q7KSQ0	Q7KSQ0	sea	sea	sea	LD46175p (RH27308p) (Scheggia, isoform A) (Scheggia, isoform C) (Scheggia, isoform D) (Scheggia, isoform E)	LD46175p (RH27308p) (Scheggia, isoform A) (Scheggia, isoform C) (Scheggia, isoform D) (Scheggia, isoform E)	LD46175p (RH27308p) (Scheggia, isoform A) (Scheggia, isoform C) (Scheggia, isoform D) (Scheggia, isoform E)	13.8801	29.653	24.2902	High	High	High	5	11	9	6	17	11	5	11	9	3 v 3	0.112309	0.791793	0.875237	3 v 3	-1.17028	0.0324897	0.148055	3 v 3	-1.28259	0.127748	0.314582	3 v 2	0.466882	0.364258	0.610334	3 v 2	0.871767	0.43141	0.844776	3 v 2	1.99858	0.312558	0.622957	2 v 2
Q7KTC0	A0A0S0WIA2, Q7KTB7, Q7KTB8, Q7KTB9, Q7KTC0, Q7KTC1, Q7KTC2, Q7KTC3, Q7KTC4, Q7KTC5, Q7KTC6, Q7KTC7, Q7KTC8, Q7KTC9, Q7KTD0, Q9I7N0, Q9VK56	A0A0S0WIA2, Q7KTB7, Q7KTB8, Q7KTB9, Q7KTC0, Q7KTC1, Q7KTC2, Q7KTC3, Q7KTC4, Q7KTC5, Q7KTC6, Q7KTC7, Q7KTC8, Q7KTC9, Q7KTD0, Q9I7N0, Q9VK56	A0A0S0WIA2, A2RVE8, Q7KTB7, Q7KTB8, Q7KTB9, Q7KTC0, Q7KTC1, Q7KTC2, Q7KTC3, Q7KTC4, Q7KTC5, Q7KTC6, Q7KTC7, Q7KTC8, Q7KTC9, Q7KTD0, Q8T9C5, Q9I7N0, Q9VK56	MRP	MRP	MRP	Multidrug-Resistance like protein 1, isoform I (EC 3.6.1.3)	Multidrug-Resistance like protein 1, isoform I (EC 3.6.1.3)	Multidrug-Resistance like protein 1, isoform I (EC 3.6.1.3)	1.09748	12.3305	8.7153	Medium	High	High	2	17	13	2	22	15	2	16	12	3 v 3	-0.577121	0.285355	0.521982	3 v 3	-0.684943	0.0177018	0.130417	3 v 3	-0.107822	0.759909	0.829496	3 v 2	0.664708	0.472896	0.678471	3 v 2	0.105621	0.415506	0.844776	3 v 2	0.773435	0.06273	0.531657	2 v 2
Q7KTF1	Q7KTF1	Q7KTF1	Q7KTF1, Q8T3Y2	Dmel\CG7309	Dmel\CG7309	Dmel\CG7309	Uncharacterized protein	Uncharacterized protein	Uncharacterized protein	1.70455	3.78788	3.78788	Medium	High	High	1	2	2	1	4	3	1	2	2	3 v 3	-4.95777	0.0641335	0.298588	3 v 3	-0.0623795	0.734486	0.817715	3 v 3	4.89539	0.0551026	0.225405	3 v 1	2.9082	NA	NA	3 v 1	-0.0831042	NA	NA	3 v 1	-0.3406	NA	NA	1 v 2
Q7KTJ7	M9PCW5, Q7KTJ7, Q8IPG9	M9PCW5, Q7KTJ7, Q8IPG9	M9PCW5, Q7KTJ7, Q8IPG9, Q961I4	Bsg	Bsg	Bsg	Basigin, isoform G	Basigin, isoform G	Basigin, isoform G	6.17284	10.8025	6.6358	High	High	High	4	7	4	5	11	7	4	7	4	3 v 3	0.16306	0.375461	0.580886	3 v 3	-0.925436	0.0734235	0.209381	3 v 3	-1.0885	0.105332	0.291997	3 v 2	0.715657	0.496254	0.693775	3 v 2	0.938419	0.498704	0.844776	3 v 2	1.78105	0.417813	0.664574	2 v 2
Q7KTV5	M9MSM4, M9PFZ1, Q7KTV5, Q9VNX6	M9MSM4, Q7KTV5	M9MSM4, M9PFZ1, Q7KTV5, Q7Z2C9, Q9VNX6	Nopp140	Nopp140	Nopp140	Nopp140, isoform B	Nopp140, isoform B	Nopp140, isoform B	8.60058	16.9096	5.10204	High	High	High	6	13	3	9	24	5	5	3	1	1 v 1	0.816722	NA	NA	1 v 1	0.701981	NA	NA	1 v 1	-0.11474	NA	NA	1 v 1	NA	NA	NA	1 v 1	NA	NA	NA	1 v 1	NA	NA	NA	0 v 0
Q7KUA4	Q7KUA4	Q7KUA4	Q7KJV6, Q7KUA4, Q9VSD9	Uba2	Uba2	Uba2	SUMO-activating enzyme subunit	SUMO-activating enzyme subunit	SUMO-activating enzyme subunit	5.42857	38.5714	6.57143	High	High	High	3	24	3	5	41	3	3	24	3	3 v 3	0.265287	0.685959	0.8066	3 v 3	0.31982	0.336528	0.47238	3 v 3	0.0545329	0.942937	0.960043	3 v 2	-1.3141	0.00175645	0.397309	3 v 2	-0.481985	0.0459176	0.841665	3 v 2	-0.749305	0.354862	0.636716	2 v 2
Q7KUT2	Q7KUT2	Q7KUT2	Q7KUT2, Q960X9	Lon	Lon	Lon	Lon protease homolog, mitochondrial (EC 3.4.21.53)	Lon protease homolog, mitochondrial (EC 3.4.21.53)	Lon protease homolog, mitochondrial (EC 3.4.21.53)	6.93359	24.2188	3.32031	High	High	High	7	19	3	7	26	3	7	19	3	3 v 3	-1.04082	0.0427053	0.272553	3 v 3	-0.0677966	0.876959	0.922898	3 v 3	0.973027	0.0385521	0.206043	3 v 2	1.25246	0.095336	0.533322	3 v 2	0.388623	0.0716495	0.844776	3 v 2	0.254325	0.713777	0.793631	2 v 2
Q7KVQ0	Q7KVQ0	Q7KVQ0	Q7KVQ0				Probable H/ACA ribonucleoprotein complex subunit 1 (GCR 101 snRNP) (Nucleolar protein family A member 1)	Probable H/ACA ribonucleoprotein complex subunit 1 (GCR 101 snRNP) (Nucleolar protein family A member 1)	Probable H/ACA ribonucleoprotein complex subunit 1 (GCR 101 snRNP) (Nucleolar protein family A member 1)	31.6456	32.9114	31.6456	High	High	High	7	7	7	8	15	12	7	7	7	3 v 3	1.8449	0.0113572	0.200281	3 v 3	2.19234	0.0264158	0.146235	3 v 3	0.34744	0.300397	0.478321	3 v 2	-0.778508	0.118683	0.533322	3 v 2	1.02341	0.115939	0.844776	3 v 2	-1.34326	0.168525	0.563241	2 v 2
Q7KVW1	Q7KVW1, Q9W4C4	Q7KVW1, Q9W4C4	Q7KVW1, Q9W4C4	spoon	spoon	spoon	RE73736p (Spoonbill, isoform C)	RE73736p (Spoonbill, isoform C)	RE73736p (Spoonbill, isoform C)	12.3558	26.1944	24.2175	High	High	High	7	13	12	8	24	14	7	13	12	3 v 3	0.430076	0.0876755	0.312199	3 v 3	1.63765	0.0292292	0.147345	3 v 3	1.20757	0.0499504	0.220565	3 v 2	-0.170339	0.293189	0.569093	3 v 2	0.395048	0.0856942	0.844776	3 v 2	-1.35822	0.182395	0.570405	2 v 2
Q7KVX1	Q7KVX1, Q7YU05, Q9W4H6	Q7KVX1, Q7YU05, Q9W4H6	F6J1A7, Q7KVX1, Q7YU05, Q9W4H6	Pdha	Pdha	Pdha	Pyruvate dehydrogenase E1 component subunit alpha (EC 1.2.4.1)	Pyruvate dehydrogenase E1 component subunit alpha (EC 1.2.4.1)	Pyruvate dehydrogenase E1 component subunit alpha (EC 1.2.4.1)	11.9639	44.0181	13.9955	High	High	High	5	14	6	6	31	9	5	14	6	3 v 3	0.590588	0.138575	0.377894	3 v 3	-1.27367	0.0381497	0.158356	3 v 3	-1.86426	0.0159667	0.139657	3 v 2	-0.914244	0.302312	0.572723	3 v 2	-0.214922	0.245888	0.844776	3 v 2	0.804587	0.11179	0.539299	2 v 2
Q7KW39	Q7KW39	Q7KW39	A9UN30, I0B1N8, Q7KW39				Probable methylmalonate-semialdehyde dehydrogenase [acylating], mitochondrial (MMSDH) (Malonate-semialdehyde dehydrogenase [acylating]) (EC 1.2.1.18) (EC 1.2.1.27)	Probable methylmalonate-semialdehyde dehydrogenase [acylating], mitochondrial (MMSDH) (Malonate-semialdehyde dehydrogenase [acylating]) (EC 1.2.1.18) (EC 1.2.1.27)	Probable methylmalonate-semialdehyde dehydrogenase [acylating], mitochondrial (MMSDH) (Malonate-semialdehyde dehydrogenase [acylating]) (EC 1.2.1.18) (EC 1.2.1.27)	23.0769	40	10.3846	High	High	High	9	18	5	10	30	8	9	18	5	3 v 3	-0.318629	0.351454	0.562184	3 v 3	-0.349351	0.0840465	0.227162	3 v 3	-0.0307226	0.91858	0.942367	3 v 2	0.694036	0.217444	0.538543	3 v 2	0.547394	0.526315	0.844776	3 v 2	0.80262	0.450752	0.68367	2 v 2
Q7PL91	Q7PL91	Q7PL91	Q7PL91	ND-AGGG	ND-AGGG	ND-AGGG	GEO11417p1 (NADH dehydrogenase (Ubiquinone) AGGG subunit, isoform A) (NADH dehydrogenase (Ubiquinone) AGGG subunit, isoform B) (RH18150p)	GEO11417p1 (NADH dehydrogenase (Ubiquinone) AGGG subunit, isoform A) (NADH dehydrogenase (Ubiquinone) AGGG subunit, isoform B) (RH18150p)	GEO11417p1 (NADH dehydrogenase (Ubiquinone) AGGG subunit, isoform A) (NADH dehydrogenase (Ubiquinone) AGGG subunit, isoform B) (RH18150p)	11.7021	20.2128	11.7021	High	High	High	2	3	2	2	11	2	2	3	2	3 v 3	-0.721066	0.616429	0.760508	3 v 3	-2.50653	0.103292	0.246073	3 v 3	-1.78547	0.120135	0.307476	3 v 2	1.14779	0.598669	0.755039	3 v 2	1.12333	0.0999916	0.844776	3 v 2	2.82289	0.0912377	0.538032	2 v 2
Q7PLL6	Q7PLL6	D2A6J9, Q7PLL6	Q7PLL6	l(3)80Fj	l(3)80Fj	l(3)80Fj	Lethal (3) 80Fj, isoform A	Lethal (3) 80Fj, isoform A	Lethal (3) 80Fj, isoform A	1.10266	6.12167	0.874525	High	High	Medium	2	15	2	2	20	2	2	15	2	3 v 3	0.553648	0.207516	0.462444	3 v 3	0.751941	0.149906	0.303805	3 v 3	0.198293	0.0233034	0.164527	3 v 2	-0.545452	0.212732	0.537027	3 v 2	0.193283	0.544518	0.847264	3 v 2	-0.771268	0.171812	0.568809	2 v 2
Q868Z9	Q868Z9	Q868Z9	D0IQI7, F0JAG3, Q868Z9	Ppn	Ppn	Ppn	Papilin	Papilin	Papilin	2.34645	5.245	3.03658	High	High	High	6	15	7	6	24	8	6	15	7	3 v 3	-0.315102	0.373758	0.579584	3 v 3	-1.86981	0.02549	0.146235	3 v 3	-1.55471	0.0468912	0.217823	3 v 2	1.27553	0.469504	0.677483	3 v 2	0.825782	0.464639	0.844776	3 v 2	2.99262	0.130795	0.545787	2 v 2
Q86B44	Q1RL06, Q86B44, Q8IQZ1, Q9VX03, X2JCE7	Q1RL06, Q86B44, Q8IQZ1, Q9VX03, X2JCE7	A3FP35, Q1RL06, Q86B44, Q8IQZ1, Q9VX03, X2JCE7	Gss2	Gss2	Gss2	Glutathione synthetase (GSH-S) (EC 6.3.2.3)	Glutathione synthetase (GSH-S) (EC 6.3.2.3)	Glutathione synthetase (GSH-S) (EC 6.3.2.3)	6.40569	23.6655	2.4911	High	High	High	3	11	1	3	13	2	3	11	1	2 v 2	-1.62535	0.362482	0.569418	2 v 2	-0.318068	0.683877	0.778764	2 v 2	1.30728	0.212526	0.406313	2 v 2	1.09115	NA	NA	2 v 2	0.506185	NA	NA	2 v 2	0.23725	NA	NA	1 v 1
Q86B87	A0A0B4K6B8, A0A0B4K7A6, Q86B87	A0A0B4K6B8, A0A0B4K7A6, Q86B87	A0A0B4K6B8, A0A0B4K7A6, C7LAE7, Q86B87	mod(mdg4)	mod(mdg4)	mod(mdg4)	Modifier of mdg4	Modifier of mdg4	Modifier of mdg4	2.13115	13.7705	6.72131	High	High	High	1	6	3	1	10	3	1	6	3	1 v 1	0.0585947	NA	NA	1 v 1	0.068596	NA	NA	1 v 1	0.0100014	NA	NA	1 v 2	-0.451937	NA	NA	1 v 2	-0.393342	NA	NA	1 v 2	-0.461938	NA	NA	1 v 1
Q86B94	D3DMM4, Q86B94, Q86B95, Q86B96, Q86B97, Q9VGE9, Q9VGF0	D3DMM4, Q86B94, Q86B95, Q86B96, Q86B97, Q9VGE9, Q9VGF0	D3DMM4, E6PBY2, E8NH73, E8NH85, E8NH93, O61457, Q86B94, Q86B95, Q86B96, Q86B97, Q9VGE9, Q9VGF0	mfas	mfas	mfas	FI19380p1 (Midline fasciclin, isoform J)	FI19380p1 (Midline fasciclin, isoform J)	FI19380p1 (Midline fasciclin, isoform J)	8.95028	9.50276	6.18785	High	High	High	8	8	5	9	8	6	8	8	5	3 v 3	-1.20272	0.0512759	0.29539	3 v 3	-0.2909	0.541624	0.657373	3 v 3	0.911815	0.0881083	0.269731	3 v 1	0.905222	NA	NA	3 v 1	0.0749269	NA	NA	3 v 1	0.443252	NA	NA	2 v 2
Q86BB0	E1JJ74, Q86BB0, Q9VI52	E1JJ74, Q86BB0, Q9VI52	E1JJ74, Q86BB0, Q9VI52	Mst84B	Mst84B	Mst84B	Male-specific transcript 84B, isoform B	Male-specific transcript 84B, isoform B	Male-specific transcript 84B, isoform B	9.86159	15.5709	4.32526	High	High	High	7	10	3	7	13	3	7	10	3	3 v 3	-2.35566	0.0189712	0.218515	3 v 3	0.0998591	0.17977	0.334453	3 v 3	2.45552	0.0228323	0.164466	3 v 1	2.37058	NA	NA	3 v 1	-0.623624	NA	NA	3 v 1	-0.821878	NA	NA	2 v 2
Q86BI3	F0JAG2, Q86BI3, Q9VUY6	F0JAG2, Q86BI3, Q9VUY6	F0JAG2, Q86BI3, Q94540, Q9VUY6	Zn72D	Zn72D	Zn72D	Zinc-finger protein at 72D, isoform B (Zinc-finger protein at 72D, isoform C) (Zinc-finger protein at 72D, isoform D) (Zinc-finger protein at 72D, isoform F)	Zinc-finger protein at 72D, isoform B (Zinc-finger protein at 72D, isoform C) (Zinc-finger protein at 72D, isoform D) (Zinc-finger protein at 72D, isoform F)	Zinc-finger protein at 72D, isoform B (Zinc-finger protein at 72D, isoform C) (Zinc-finger protein at 72D, isoform D) (Zinc-finger protein at 72D, isoform F)	1.0181	19.2308	2.71493	Medium	High	High	1	15	3	1	21	3	1	15	3	2 v 2	-0.698811	0.532116	0.692677	2 v 2	0.582365	0.245193	0.394162	2 v 2	1.28118	0.42476	0.578516	2 v 2	-0.877355	NA	NA	2 v 2	-0.803037	NA	NA	2 v 2	-1.14931	NA	NA	1 v 1
Q86BM5	Q86BM5, Q9VLL3	Q86BM5, Q9VLL3	Q86BM5, Q9VLL3	Akap200	Akap200	Akap200	A kinase anchor protein 200, isoform D (A kinase anchor protein 200, isoform G)	A kinase anchor protein 200, isoform D (A kinase anchor protein 200, isoform G)	A kinase anchor protein 200, isoform D (A kinase anchor protein 200, isoform G)	5.85424	23.417	12.4253	High	High	High	5	21	8	7	39	12	5	21	2	3 v 3	-0.850134	0.221832	0.472453	3 v 3	-0.368392	0.191378	0.344859	3 v 3	0.481742	0.246717	0.434676	3 v 2	0.345134	0.649473	0.786461	3 v 2	-0.181303	0.215439	0.844776	3 v 2	0.0764275	0.770449	0.831351	2 v 2
Q86BM8	Q86BM8	Q86BM8	A0A1B2AJA3, B5RJ05, Q4V6F3, Q86BM8	mRpL27	mRpL27	mRpL27	Mitochondrial ribosomal protein L27, isoform A (Mitochondrial ribosomal protein L27, isoform B) (Mitochondrial ribosomal protein L27, isoform C)	Mitochondrial ribosomal protein L27, isoform A (Mitochondrial ribosomal protein L27, isoform B) (Mitochondrial ribosomal protein L27, isoform C)	Mitochondrial ribosomal protein L27, isoform A (Mitochondrial ribosomal protein L27, isoform B) (Mitochondrial ribosomal protein L27, isoform C)	35.5072	58.6957	35.5072	High	High	High	4	7	4	4	14	4	4	7	4	3 v 3	0.901219	0.181631	0.432275	3 v 3	0.668189	0.156655	0.310541	3 v 3	-0.233029	0.630177	0.727377	3 v 2	-1.39461	0.182477	0.533322	3 v 2	-0.0459268	0.930906	0.968552	3 v 2	-0.85129	0.512601	0.692742	2 v 2
Q86BP1	Q86BP1, Q960K8	Q86BP1, Q960K8	Q86BP1, Q960K8	Dmel\CG5044	Dmel\CG5044	Dmel\CG5044	3-hydroxyisobutyryl-CoA hydrolase, mitochondrial (EC 3.1.2.4) (3-hydroxyisobutyryl-coenzyme A hydrolase)	3-hydroxyisobutyryl-CoA hydrolase, mitochondrial (EC 3.1.2.4) (3-hydroxyisobutyryl-coenzyme A hydrolase)	3-hydroxyisobutyryl-CoA hydrolase, mitochondrial (EC 3.1.2.4) (3-hydroxyisobutyryl-coenzyme A hydrolase)	4.92228	24.3523	3.10881	High	High	High	2	7	1	2	10	1	2	7	1	3 v 3	0.217497	0.188374	0.43943	3 v 3	-0.00215559	0.99216	0.992898	3 v 3	-0.219653	0.546339	0.669017	3 v 2	-0.953849	0.415936	0.640905	3 v 2	-0.626889	0.53579	0.847264	3 v 2	-0.432395	0.627471	0.739034	2 v 2
Q86PF4	Q86PF4, Q9VG23	Q86PF4, Q9VG23	Q86PF4, Q9VG23	Dmel\CG10126	Dmel\CG10126	Dmel\CG10126	GH08978p	GH08978p	GH08978p	15.4185	47.5771	4.40529	High	High	High	3	11	1	3	19	1	3	11	1	2 v 2	-3.25274	0.357669	0.568386	2 v 2	-2.10876	0.374072	0.510133	2 v 2	1.14397	0.32599	0.500543	2 v 1	2.48712	NA	NA	2 v 1	1.28196	NA	NA	2 v 1	1.98614	NA	NA	1 v 1
Q86S05	A0A0B4K6T1, A0A0B4K7U5, A0A0B4KFC5, A0A126GUM8, D0Z768, E1JH02, Q86S05	A0A0B4K6T1, A0A0B4K7U5, A0A0B4KFC5, A0A126GUM8, D0Z768, E1JH02, Q86S05	A0A0B4K6T1, A0A0B4K7U5, A0A0B4KFC5, A0A126GUM8, D0Z768, E1JH02, Q86S05	lig	lig	lig	Protein lingerer	Protein lingerer	Protein lingerer	2.32727	22.1091	6.4	High	High	High	2	17	6	2	32	6	2	17	6	3 v 3	-0.618483	0.23273	0.482584	3 v 3	-0.406731	0.607275	0.719535	3 v 3	0.211752	0.676033	0.763299	3 v 2	-2.29163	0.124145	0.533322	3 v 2	-2.54482	0.106365	0.844776	3 v 2	-2.69422	0.0539267	0.531657	2 v 2
Q8I0G5	A0A0B4KHL2, Q8I0G5	A0A0B4KHL2, Q8I0G5, Q8IRL9, Q9W2Z4, X2JGD7, X2JLL7	A0A0B4KHL2, G4LU37, Q8I0G5	gammaCOP	gammaCOP	gammaCOP	Coatomer subunit gamma (Gamma-coat protein) (Gamma-COP)	Coatomer subunit gamma (Gamma-coat protein) (Gamma-COP)	Coatomer subunit gamma (Gamma-coat protein) (Gamma-COP)	12.684	25.8211	10.1925	High	High	High	9	21	9	11	35	10	9	21	9	3 v 3	-0.64214	0.133083	0.370104	3 v 3	0.136629	0.518028	0.640753	3 v 3	0.778769	0.0529112	0.222029	3 v 2	0.468555	0.344059	0.598662	3 v 2	0.0863951	0.779867	0.921513	3 v 2	-0.16116	0.792034	0.841815	2 v 2
Q8I0J3	Q8I0J3	Q8I0J3	Q8I0J3	mRpS21	mRpS21	mRpS21	Mitochondrial ribosomal protein S21, isoform A (Mitochondrial ribosomal protein S21, isoform B) (RE23482p)	Mitochondrial ribosomal protein S21, isoform A (Mitochondrial ribosomal protein S21, isoform B) (RE23482p)	Mitochondrial ribosomal protein S21, isoform A (Mitochondrial ribosomal protein S21, isoform B) (RE23482p)	43.6782	52.8736	43.6782	High	High	High	4	5	4	5	10	6	4	5	4	3 v 3	1.07463	0.0444886	0.281552	3 v 3	0.605878	0.102449	0.246073	3 v 3	-0.468752	0.224199	0.415572	3 v 2	-1.18577	0.185172	0.533322	3 v 2	0.120572	0.750559	0.909672	3 v 2	-0.509893	0.578346	0.714576	2 v 2
Q8I725	Q8I725	Q8I725	Q8I725, Q8MR05	Dmel\CG1236	Dmel\CG1236	Dmel\CG1236	Uncharacterized protein (EC 1.1.1.-) (EC 1.1.1.29) (EC 1.1.1.79) (EC 1.1.1.81)	Uncharacterized protein (EC 1.1.1.-) (EC 1.1.1.29) (EC 1.1.1.79) (EC 1.1.1.81)	Uncharacterized protein (EC 1.1.1.-) (EC 1.1.1.29) (EC 1.1.1.79) (EC 1.1.1.81)	13.8329	36.3112	7.20461	High	High	High	4	12	2	4	15	2	4	12	2	3 v 3	-0.310324	0.415074	0.605298	3 v 3	0.224657	0.443701	0.574804	3 v 3	0.534981	0.063508	0.236967	3 v 2	0.089584	0.856936	0.923184	3 v 2	0.0620561	0.806102	0.92487	3 v 2	-0.398918	0.243014	0.592413	2 v 2
Q8I937	Q8I937	Q8I937	A0APC8, A0APD0, Q5U108, Q8I937, Q8MR24	BcDNA:LD24586	BcDNA:LD24586	BcDNA:LD24586	Ribosome biogenesis regulatory protein	Ribosome biogenesis regulatory protein	Ribosome biogenesis regulatory protein	28.6533	39.8281	37.2493	High	High	High	11	13	13	17	31	26	11	13	6	3 v 3	1.93914	0.0114906	0.200281	3 v 3	2.07247	0.00956662	0.110057	3 v 3	0.133329	0.0581201	0.229987	3 v 2	0.519797	0.494598	0.693172	3 v 2	2.55928	0.199634	0.844776	3 v 2	0.419008	0.55367	0.704697	2 v 2
Q8IGY1	P06754, Q8IG84, Q8IGY1, Q95TA3	P06754, Q8IG84, Q8IGY1, Q95TA3	Q8IG84, Q8IGY1, Q95TA3	Tm1	Tm1	Tm1	RE08101p (Tropomyosin 1, isoform E)	RE08101p (Tropomyosin 1, isoform E)	RE08101p (Tropomyosin 1, isoform E)	18.2841	13.3615	22.0816	High	High	High	17	14	20	30	26	48	8	9	1	3 v 3	0.0543876	0.793732	0.875237	3 v 3	-1.69926	0.182173	0.336358	3 v 3	-1.75364	0.215179	0.407088	3 v 2	0.0233658	0.935232	0.965098	3 v 2	-0.104592	0.737281	0.901886	3 v 2	1.03723	0.580631	0.715838	2 v 2
Q8IML5	Q6NLA3, Q8IML3, Q8IML4, Q8IML5, Q9XZ10	Q8IML5	Q86M57, Q86P41, Q8IML5, Q9XZ10	Vha100-1	Vha100-1	Vha100-1	V-type proton ATPase subunit a	V-type proton ATPase subunit a	V-type proton ATPase subunit a	11.8848	17.2869	11.2845	High	High	High	8	14	8	9	27	12	8	2	1	3 v 3	-1.25977	0.0348307	0.248054	3 v 3	-1.99119	0.0996223	0.24292	3 v 3	-0.731418	0.407225	0.5677	3 v 2	1.23212	0.0675139	0.533322	3 v 2	0.139855	0.561873	0.847264	3 v 2	1.60318	0.329774	0.624827	2 v 2
Q8IML6	Q8IML6	Q8IML6	Q8IML6	Pdhb	Pdhb	Pdhb	Pyruvate dehydrogenase E1 component subunit beta (EC 1.2.4.1)	Pyruvate dehydrogenase E1 component subunit beta (EC 1.2.4.1)	Pyruvate dehydrogenase E1 component subunit beta (EC 1.2.4.1)	8.05861	22.7106	13.5531	Medium	High	High	3	6	4	3	14	5	3	4	2	3 v 3	1.10917	0.0445546	0.281552	3 v 3	0.51587	0.150097	0.303805	3 v 3	-0.5933	0.261478	0.445837	3 v 2	-1.21219	0.119598	0.533322	3 v 2	0.132243	0.75793	0.910803	3 v 2	-0.360786	0.704481	0.788	2 v 2
Q8INH6	Q8INH5, Q8INH6, Q9VFW7, Q9VFX0	Q8INH5, Q8INH6, Q9VFW7, Q9VFX0	B5RJT1, C7LAE2, D3PFE8, Q86P55, Q8IGR1, Q8INH5, Q8INH6, Q95S62, Q9VFW7	CG8775	CG8775	CG8775	FI18373p1	FI18373p1	FI18373p1	12.6829	22.2439	5.17073	High	High	High	13	20	5	13	39	5	13	20	5	3 v 3	0.0927231	0.779778	0.865991	3 v 3	0.850842	0.103237	0.246073	3 v 3	0.758119	0.0102504	0.12916	3 v 2	-0.408788	0.269352	0.569093	3 v 2	-0.0357798	0.618523	0.864	3 v 2	-1.1835	0.0286068	0.518694	2 v 2
Q8INK3	Q8INK2, Q8INK3, Q9VGM2	Q8INK2, Q8INK3, Q9VGM2	Q8IGA2, Q8INK2, Q8INK3, Q9VGM2	fabp	fabp	fabp	Fatty acid binding protein, isoform C	Fatty acid binding protein, isoform C	Fatty acid binding protein, isoform C	31.2102	39.4904	29.9363	High	High	High	6	7	5	8	14	7	6	7	5	3 v 3	-0.533755	0.517104	0.680347	3 v 3	-0.925708	0.149136	0.302771	3 v 3	-0.391952	0.60409	0.712551	3 v 2	-0.549804	0.27695	0.569093	3 v 2	-0.416274	0.012282	0.841665	3 v 2	0.271223	0.718809	0.79688	2 v 2
Q8INP9	Q8INP8, Q8INP9, Q9VHI8	Q8INP8, Q8INP9, Q9VHI8	Q8INP8, Q8INP9, Q8MQQ5, Q9VHI8	Dmel\CG11980	Dmel\CG11980	Dmel\CG11980	RE51612p	RE51612p	RE51612p	13.9276	41.5042	13.0919	High	High	High	5	14	4	5	25	4	5	14	4	3 v 3	0.146009	0.69731	0.812796	3 v 3	0.376955	0.262917	0.407448	3 v 3	0.230946	0.607073	0.712551	3 v 2	-0.441208	0.0429667	0.533322	3 v 2	-0.0113308	0.970529	0.987097	3 v 2	-0.29605	0.294083	0.618014	2 v 2
Q8IP45	Q8IP45, Q9V475	Q8IP45, Q9V475	C3KGQ1, Q8IP45, Q9V475	Cul3	Cul3	Cul3	Cullin 3, isoform F (FI19425p1)	Cullin 3, isoform F (FI19425p1)	Cullin 3, isoform F (FI19425p1)	2.89079	12.0985	0.963597	High	High	Medium	2	10	1	2	11	1	2	10	1	2 v 2	-1.66169	0.0945604	0.31745	2 v 2	-0.0669057	0.961392	0.972226	2 v 2	1.59479	0.312743	0.489273	2 v 1	1.18497	NA	NA	2 v 1	-0.228075	NA	NA	2 v 1	-1.26303	NA	NA	1 v 1
Q8IP62	Q8IP62	Q8IP62	Q6NP77, Q8IP62	mRpS23	mRpS23	mRpS23	Mitochondrial ribosomal protein S23	Mitochondrial ribosomal protein S23	Mitochondrial ribosomal protein S23	28.5714	66.1376	42.328	High	High	High	4	10	6	6	24	15	4	10	6	3 v 3	1.14615	0.0773495	0.304832	3 v 3	0.720736	0.192161	0.345083	3 v 3	-0.425413	0.448081	0.596734	3 v 2	-1.25634	0.131576	0.533322	3 v 2	0.224928	0.635547	0.868073	3 v 2	-0.61693	0.635747	0.744113	2 v 2
Q8IPB7	Q8IPB7, Q9VKV1	Q8IPB7, Q9VKV1, Q9VLI0	Q8IPB7, Q9VKV1	LManII	LManII	LManII	Alpha-mannosidase (EC 3.2.1.-)	Alpha-mannosidase (EC 3.2.1.-)	Alpha-mannosidase (EC 3.2.1.-)	10.1852	18.1481	5.64815	High	High	High	10	18	6	11	25	6	10	18	6	3 v 3	-0.193063	0.620266	0.762446	3 v 3	-1.00479	0.0961221	0.240055	3 v 3	-0.811731	0.0044434	0.118548	3 v 2	-0.351012	0.600099	0.755039	3 v 2	-0.227894	0.59113	0.848111	3 v 2	0.44457	0.46126	0.684958	2 v 2
Q8IPP8	Q8IPP8	Q8IPP8	Q8IGG7, Q8IPP8	Dmel\CG31548	Dmel\CG31548	Dmel\CG31548	Uncharacterized protein (EC 1.1.1.62) (EC 1.1.1.64)	Uncharacterized protein (EC 1.1.1.62) (EC 1.1.1.64)	Uncharacterized protein (EC 1.1.1.62) (EC 1.1.1.64)	13.6719	36.3281	23.4375	High	High	High	3	9	4	4	17	4	2	8	4	3 v 3	-0.342648	0.523968	0.685385	3 v 3	-0.221932	0.694396	0.787949	3 v 3	0.120716	0.473733	0.615348	3 v 2	0.117302	0.113538	0.533322	3 v 2	0.209827	0.488867	0.844776	3 v 2	-0.0566653	0.853281	0.88613	2 v 2
Q8IPU3	Q8IPU3, Q9I7P8, Q9VPB3	Q8IPU3, Q9I7P8, Q9VPB3	E4NKL2, H1UUD4, Q8IPU3, Q9I7P8, Q9VPB3	tzn	tzn	tzn	Tenzing norgay, isoform C (EC 3.1.2.6)	Tenzing norgay, isoform C (EC 3.1.2.6)	Tenzing norgay, isoform C (EC 3.1.2.6)	8.33333	21.8391	3.44828	High	High	High	2	6	1	2	12	1	2	6	1	3 v 3	0.200613	0.86199	0.912137	3 v 3	0.866907	0.0814461	0.223472	3 v 3	0.666294	0.514224	0.649774	3 v 2	-1.35278	0.172777	0.533322	3 v 2	-0.136934	0.676617	0.872715	3 v 2	-1.18001	0.293469	0.618014	2 v 2
Q8IPV3	M9PBX3, Q8IPV3, Q8T9E6, Q9VPJ9, Q9VQF1	M9PBX3, Q8IPV3, Q8T9E6, Q9VPJ9, Q9VQF1	M9PBX3, Q86P66, Q8IPV3, Q8SZF5, Q8T998, Q8T9E6, Q9VPJ9, Q9VQF1	Dmel\CG3164	Dmel\CG3164	Dmel\CG3164	Uncharacterized protein, isoform A (EC 3.6.1.3) (Uncharacterized protein, isoform C)	Uncharacterized protein, isoform A (EC 3.6.1.3) (Uncharacterized protein, isoform C)	Uncharacterized protein, isoform A (EC 3.6.1.3) (Uncharacterized protein, isoform C)	7.72532	13.877	14.4492	High	High	High	5	10	9	6	21	14	5	10	9	3 v 3	1.06716	0.117824	0.343269	3 v 3	-0.554545	0.107277	0.25025	3 v 3	-1.62171	0.0619556	0.234322	3 v 2	-0.10826	0.390308	0.62264	3 v 2	0.952206	0.368106	0.844776	3 v 2	1.3112	0.260449	0.595051	2 v 2
Q8IPY3	Q8IPY3, Q9VQ61	Q8IPY3, Q9VQ61	E4NKM3, H5V866, Q8IPY3, Q8T0M9, Q9VQ61	Got2	Got2	Got2	Aspartate aminotransferase (EC 2.6.1.1)	Aspartate aminotransferase (EC 2.6.1.1)	Aspartate aminotransferase (EC 2.6.1.1)	30.3944	55.2204	30.3944	High	High	High	12	22	12	16	60	16	12	22	12	3 v 3	0.156347	0.70368	0.817837	3 v 3	-0.278096	0.409103	0.541447	3 v 3	-0.434443	0.0401059	0.206926	3 v 2	-0.374075	0.212986	0.537027	3 v 2	0.121249	0.293518	0.844776	3 v 2	0.139518	0.246293	0.592413	2 v 2
Q8IQ63	Q26459, Q8IQ63, Q9VRM5, X2JCI8	Q26459, Q8IQ63, Q9VRM5, X2JCI8	F0JAN7, Q26459, Q8IGD4, Q8IQ63, Q9VRM5, X2JCI8	Msr-110	Msr-110	Msr-110	Msr-110, isoform C	Msr-110, isoform C	Msr-110, isoform C	19.2	12.64	15.04	High	High	High	9	5	6	17	7	9	9	5	6	3 v 3	-2.89192	0.00226047	0.15213	3 v 3	-2.48098	0.00402347	0.0969157	3 v 3	0.410934	0.29755	0.477846	3 v 1	2.94323	NA	NA	3 v 1	0.326742	NA	NA	3 v 1	3.11913	NA	NA	2 v 2
Q8IQ80	Q8IQ80, Q8IQ82	Q8IQ80, Q8IQ82	G7H836, Q8IQ80, Q8IQ82, Q95SF7	pst	pst	pst	GH06117p (Pastrel, isoform F)	GH06117p (Pastrel, isoform F)	GH06117p (Pastrel, isoform F)	10.0424	9.33522	5.09194	High	High	High	5	5	3	8	5	3	5	5	3	3 v 3	-0.393221	0.0190335	0.218515	3 v 3	-1.13877	0.0247717	0.144341	3 v 3	-0.745552	0.0676841	0.24288	3 v 1	0.0449639	NA	NA	3 v 1	-0.295639	NA	NA	3 v 1	0.581376	NA	NA	2 v 2
Q8IQQ0	A8JNU6, Q8IQQ0, Q9VVC5	A8JNU6, Q8IQQ0, Q9VVC5	A8JNU6, Q8IGI6, Q8IQQ0, Q9VVC5	Nc73EF	Nc73EF	Nc73EF	Neural conserved at 73EF, isoform F (EC 1.2.4.2) (Neural conserved at 73EF, isoform H) (RE42354p)	Neural conserved at 73EF, isoform F (EC 1.2.4.2) (Neural conserved at 73EF, isoform H) (RE42354p)	Neural conserved at 73EF, isoform F (EC 1.2.4.2) (Neural conserved at 73EF, isoform H) (RE42354p)	18.3874	38.5447	26.647	High	High	High	18	33	24	19	80	34	18	32	24	3 v 3	-0.662538	0.226909	0.476473	3 v 3	-1.99325	0.0202028	0.134538	3 v 3	-1.33071	0.0475476	0.217823	3 v 2	0.322614	0.214589	0.537027	3 v 2	0.0439169	0.673339	0.872715	3 v 2	1.86718	0.160175	0.559104	2 v 2
Q8IQZ7	O61604, Q8IQZ7, Q8IQZ8	Q8IQZ7	C7LAI0, D0IQI3, D3DMF1, O61604, Q8IQZ7, Q8IQZ8, Q95RN9	Fim	Fim	Fim	FI19014p1 (Fimbrin, isoform D)	FI19014p1 (Fimbrin, isoform D)	FI19014p1 (Fimbrin, isoform D)	8.73635	45.8658	21.3729	High	High	High	5	28	12	5	50	12	5	1	12	2 v 2	-1.10014	0.127439	0.358856	2 v 2	-0.802637	0.0149898	0.126102	2 v 2	0.297501	0.43489	0.58501	2 v 2	1.00962	NA	NA	2 v 2	0.132699	NA	NA	2 v 2	0.954238	NA	NA	1 v 1
Q8IR72	Q8IR72	Q8IR72	Q8IR72	Dmel\CG32638	Dmel\CG32638	Dmel\CG32638	FI19011p1	FI19011p1	FI19011p1	16.3522	26.4151	26.4151	Medium	High	High	1	2	2	1	4	2	1	2	2	2 v 2	-1.27514	0.287556	0.521982	2 v 2	-3.26384	0.213101	0.362622	2 v 2	-1.98869	0.161805	0.349167	2 v 2	0.49879	0.820158	0.900394	2 v 2	-0.776353	0.795822	0.921603	2 v 2	2.48748	0.286526	0.61403	2 v 2
Q8IR99	Q8IR99, Q9VZ69	Q8IR99	Q8IR99, Q9VZ69	Imp	Imp	Imp	IGF-II mRNA-binding protein, isoform D (IGF-II mRNA-binding protein, isoform E) (IGF-II mRNA-binding protein, isoform F) (IGF-II mRNA-binding protein, isoform G) (IGF-II mRNA-binding protein, isoform H)	IGF-II mRNA-binding protein, isoform D (IGF-II mRNA-binding protein, isoform E) (IGF-II mRNA-binding protein, isoform F) (IGF-II mRNA-binding protein, isoform G) (IGF-II mRNA-binding protein, isoform H)	IGF-II mRNA-binding protein, isoform D (IGF-II mRNA-binding protein, isoform E) (IGF-II mRNA-binding protein, isoform F) (IGF-II mRNA-binding protein, isoform G) (IGF-II mRNA-binding protein, isoform H)	14.6597	45.7243	31.5881	High	High	High	9	25	19	9	56	33	1	1	1	3 v 3	0.996988	0.00611754	0.171522	3 v 3	1.89243	0.0307813	0.148055	3 v 3	0.895441	0.0761441	0.257058	3 v 1	-1.41561	NA	NA	3 v 1	-0.425866	NA	NA	3 v 1	-2.36867	NA	NA	2 v 2
Q8IRD3	Q8IRD3, Q8IRD4, Q9VZQ8	Q8IRD3, Q8IRD4, Q9VZQ8	Q86NS7, Q8IRD3, Q8IRD4, Q9VZQ8	PHGPx	PHGPx	PHGPx	Glutathione peroxidase	Glutathione peroxidase	Glutathione peroxidase	23.1092	23.1092	17.6471	High	High	High	5	5	4	6	12	5	5	5	4	3 v 3	-1.21632	0.102939	0.322973	3 v 3	-0.516247	0.386725	0.521575	3 v 3	0.700078	0.259192	0.444754	3 v 2	0.931117	0.126787	0.533322	3 v 2	-0.689543	0.339566	0.844776	3 v 2	-0.0707506	0.885051	0.909948	2 v 2
Q8IRG6	Q8IRG6	Q8IRG6	Q8IRG6	dre4	dre4	dre4	FACT complex subunit spt16 (Facilitates chromatin transcription complex subunit SPT16) (dSPT16)	FACT complex subunit spt16 (Facilitates chromatin transcription complex subunit SPT16) (dSPT16)	FACT complex subunit spt16 (Facilitates chromatin transcription complex subunit SPT16) (dSPT16)	1.38504	21.145	2.67775	Medium	High	High	2	24	3	2	38	3	2	24	3	3 v 3	0.219207	0.217199	0.469262	3 v 3	0.272039	0.401257	0.534216	3 v 3	0.0528325	0.794677	0.855602	3 v 2	-0.508095	0.126474	0.533322	3 v 2	-0.353055	0.141695	0.844776	3 v 2	-0.656585	0.3211	0.622957	2 v 2
Q8IRH1	Q8IRH0, Q8IRH1, Q9W0E4	Q8IRH0, Q8IRH1, Q9W0E4	C8VUZ1, E8NH92, Q6AWR8, Q8IRH0, Q8IRH1, Q9GPG3, Q9W0E4	Psa	Psa	Psa	FI19310p1 (Puromycin sensitive aminopeptidase, isoform C)	FI19310p1 (Puromycin sensitive aminopeptidase, isoform C)	FI19310p1 (Puromycin sensitive aminopeptidase, isoform C)	12.7442	27.4419	7.72093	High	High	High	14	26	8	17	41	8	14	26	8	3 v 3	-1.47485	0.0461987	0.285562	3 v 3	0.1604	0.44894	0.579637	3 v 3	1.63525	0.015886	0.139657	3 v 2	0.926183	0.358491	0.607436	3 v 2	-0.224257	0.795564	0.921603	3 v 2	-0.510815	0.475079	0.686296	2 v 2
Q8IRH5	M9PBH8, Q8IRH5	M9PBH8, Q8IRH5	H0RNL4, M9PBH8, Q8IRH5				Zinc finger protein CG2199	Zinc finger protein CG2199	Zinc finger protein CG2199	2.45566	9.14052	3.00136	High	High	High	2	8	2	2	13	2	2	8	2	3 v 3	1.46534	0.0999397	0.321318	3 v 3	1.32284	0.239695	0.38871	3 v 3	-0.142497	0.679737	0.765556	3 v 2	-1.15058	0.164102	0.533322	3 v 2	0.0441016	0.93467	0.968907	3 v 2	-0.86702	0.45739	0.684958	2 v 2
Q8IRJ7	Q8IRJ7, Q9W0T7	Q8IRJ7, Q9W0T7	Q6AWL1, Q8IRJ7, Q9W0T7	Dis3l2	Dis3l2	Dis3l2	Dis3 like 3'-5' exoribonuclease 2, isoform C (EC 3.1.13.-) (FI04463p)	Dis3 like 3'-5' exoribonuclease 2, isoform C (EC 3.1.13.-) (FI04463p)	Dis3 like 3'-5' exoribonuclease 2, isoform C (EC 3.1.13.-) (FI04463p)	16.1877	21.6475	14.9425	High	High	High	17	21	15	20	33	19	16	21	15	3 v 3	-1.29242	0.00559231	0.171522	3 v 3	0.631069	0.160258	0.316531	3 v 3	1.92349	0.014037	0.138369	3 v 2	0.573508	0.164953	0.533322	3 v 2	-0.627996	0.206241	0.844776	3 v 2	-1.52168	0.170635	0.566948	2 v 2
Q8IRS7	O97428, Q8IRS7	O97428, Q8IRS7	D5AEL7, O97428, Q8IRS7	cib	cib	cib	Ciboulot, isoform C (GEO02096p1) (RE37354p)	Ciboulot, isoform C (GEO02096p1) (RE37354p)	Ciboulot, isoform C (GEO02096p1) (RE37354p)	38.1443	34.0206	20.6186	High	High	High	4	4	2	6	11	3	4	4	2	3 v 3	-1.3009	0.0639229	0.298588	3 v 3	-0.675263	0.242312	0.392009	3 v 3	0.625641	0.400954	0.566127	3 v 2	0.182628	0.317549	0.577408	3 v 2	-0.860799	0.213546	0.844776	3 v 2	-0.387864	0.746066	0.815919	2 v 2
Q8MKK1	Q8MKK1	Q8MKK1	Q8MKK1, Q8MTU4	AIMP3	AIMP3	AIMP3	AaRS-interacting multifunctional protein 3 (RH09246p)	AaRS-interacting multifunctional protein 3 (RH09246p)	AaRS-interacting multifunctional protein 3 (RH09246p)	6.14525	16.7598	6.14525	High	High	High	1	3	1	1	8	1	1	3	1	3 v 3	-0.328175	0.484107	0.661631	3 v 3	0.84047	0.147641	0.301098	3 v 3	1.16864	0.0347235	0.194886	3 v 2	-0.405255	0.307588	0.576505	3 v 2	-0.36095	0.0731733	0.844776	3 v 2	-1.43872	0.221257	0.586554	2 v 2
Q8MLQ5	A0A0B4LGD3, A0A0B4LHE0, Q8MKK5, Q8MLQ5, Q9W1G5, Q9W1G6	A0A0B4LHE0, Q8MLQ5, Q9W1G5	A0A0B4LGD3, A0A0B4LHE0, Q8MKK5, Q8MLQ5, Q9W1G5, Q9W1G6	kcc	kcc	kcc	Kazachoc, isoform D (Kazachoc, isoform E) (LD02554p)	Kazachoc, isoform D (Kazachoc, isoform E) (LD02554p)	Kazachoc, isoform D (Kazachoc, isoform E) (LD02554p)	8.75233	13.8734	5.02793	High	High	High	10	16	6	11	20	6	10	1	6	2 v 2	0.0944583	0.814067	0.8858	2 v 2	-1.54578	0.0303426	0.148055	2 v 2	-1.64024	0.0926607	0.276119	2 v 2	-0.0293879	NA	NA	2 v 2	-0.249099	NA	NA	2 v 2	1.37041	NA	NA	1 v 1
Q8MLS2	Q8MLS2	Q8MLS2	A9UNB7, Q8MLS2	Rpi	Rpi	Rpi	Ribose-5-phosphate isomerase (EC 5.3.1.6)	Ribose-5-phosphate isomerase (EC 5.3.1.6)	Ribose-5-phosphate isomerase (EC 5.3.1.6)	20.7469	38.1743	20.7469	High	High	High	5	8	5	5	17	6	5	8	5	3 v 3	-1.43418	0.0333523	0.243056	3 v 3	0.183157	0.533319	0.650224	3 v 3	1.61734	0.0242847	0.167751	3 v 2	0.950202	0.0260215	0.495572	3 v 2	-0.218534	0.0960189	0.844776	3 v 2	-0.556806	0.367531	0.639803	2 v 2
Q8MMD0	Q8MMD0	Q8MMD0	B3DMN9, Q8MMD0	BcDNA:RH04491	BcDNA:RH04491	BcDNA:RH04491	RH04491p	RH04491p	RH04491p	7.93651	7.93651	7.93651	Medium	High	Medium	1	1	1	1	4	1	1	1	1	2 v 2	-0.314505	0.794606	0.875237	2 v 2	-0.0316094	0.167719	0.323888	2 v 2	0.282896	0.815615	0.869172	2 v 2	0.774025	0.247099	0.555813	2 v 2	0.459519	0.596037	0.850415	2 v 2	0.491129	0.57982	0.715617	2 v 2
Q8MRW1	Q8MRW1	Q8MRW1	Q8MRW1	Tim23	Tim23	Tim23	SD19278p (Translocase of inner mitochondrial membrane 23)	SD19278p (Translocase of inner mitochondrial membrane 23)	SD19278p (Translocase of inner mitochondrial membrane 23)	23.7864	28.1553	14.0777	High	High	High	3	4	2	3	8	2	3	4	2	3 v 3	-0.383117	0.512643	0.679864	3 v 3	-0.233071	0.375661	0.510747	3 v 3	0.150045	0.791275	0.853361	3 v 2	0.546977	0.460407	0.674508	3 v 2	0.649222	0.412018	0.844776	3 v 2	0.852272	0.101709	0.538032	2 v 2
Q8MS27	Q8MS27	Q8MS27	Q8MS27	mRpL35	mRpL35	mRpL35	39S ribosomal protein L35, mitochondrial (L35mt) (MRP-L35)	39S ribosomal protein L35, mitochondrial (L35mt) (MRP-L35)	39S ribosomal protein L35, mitochondrial (L35mt) (MRP-L35)	17.4157	13.4831	13.4832	High	High	High	3	2	2	4	5	2	3	2	2	3 v 3	1.24788	0.0979534	0.319238	3 v 3	0.855624	0.141565	0.295119	3 v 3	-0.39226	0.494935	0.631921	3 v 2	-1.70807	0.143676	0.533322	3 v 2	-0.039296	0.944598	0.974735	3 v 2	-1.0221	0.504458	0.692742	2 v 2
Q8MSI2	Q8MSI2	Q8MSI2	O16157, Q8MSI2	Scp1	Scp1	Scp1	GH15296p (Sarcoplasmic calcium-binding protein 1, isoform A) (Sarcoplasmic calcium-binding protein 1, isoform B)	GH15296p (Sarcoplasmic calcium-binding protein 1, isoform A) (Sarcoplasmic calcium-binding protein 1, isoform B)	GH15296p (Sarcoplasmic calcium-binding protein 1, isoform A) (Sarcoplasmic calcium-binding protein 1, isoform B)	45.5026	47.619	44.4444	High	High	High	12	10	8	34	21	15	12	10	8	3 v 3	-0.0756907	0.651086	0.779025	3 v 3	-3.48835	0.00167461	0.0735197	3 v 3	-3.41266	4.25377e-05	0.0507688	3 v 1	0.669027	NA	NA	3 v 1	0.355392	NA	NA	3 v 1	4.05265	NA	NA	2 v 2
Q8MSS7	Q8MSS7	Q8MSS7	Q8MSS7	mRpS2	mRpS2	mRpS2	Mitochondrial ribosomal protein S2 (RE59650p)	Mitochondrial ribosomal protein S2 (RE59650p)	Mitochondrial ribosomal protein S2 (RE59650p)	15.5303	33.3333	23.1061	High	High	High	4	7	6	5	16	8	4	7	6	3 v 3	1.18565	0.0579449	0.298588	3 v 3	0.578907	0.181722	0.336358	3 v 3	-0.606743	0.285088	0.467232	3 v 2	-1.24035	0.157543	0.533322	3 v 2	0.240805	0.645597	0.871055	3 v 2	-0.371935	0.745824	0.815919	2 v 2
Q8MSW0	Q8MSW0	Q8MSW0	Q8MSW0	IleRS	IleRS	IleRS	Isoleucyl-tRNA synthetase (EC 6.1.1.5)	Isoleucyl-tRNA synthetase (EC 6.1.1.5)	Isoleucyl-tRNA synthetase (EC 6.1.1.5)	7.24166	40.5207	14.8088	High	High	High	8	44	16	9	85	18	8	44	16	3 v 3	0.107375	0.829389	0.897393	3 v 3	0.835215	0.0969987	0.241035	3 v 3	0.727841	0.120563	0.307476	3 v 2	-0.768641	0.289168	0.569093	3 v 2	-0.223901	0.694241	0.880046	3 v 2	-1.2918	0.317131	0.622957	2 v 2
Q8MT06	Q8MT06	Q8MT06	Q8MT06	Ns1	Ns1	Ns1	Guanine nucleotide-binding protein-like 3 homolog (Nucleostemin 1) (Nucleostemin homolog)	Guanine nucleotide-binding protein-like 3 homolog (Nucleostemin 1) (Nucleostemin homolog)	Guanine nucleotide-binding protein-like 3 homolog (Nucleostemin 1) (Nucleostemin homolog)	17.0396	38.3821	37.0052	High	High	High	11	20	20	16	32	31	11	20	20	3 v 3	2.08585	0.00205842	0.151352	3 v 3	2.15817	0.00287145	0.0871275	3 v 3	0.0723209	0.76362	0.832872	3 v 2	0.512538	0.0382311	0.533322	3 v 2	2.67651	0.0294223	0.841665	3 v 2	0.60422	0.257428	0.595051	2 v 2
Q8MT58	A0A0B4LEQ0, Q8MT58	A0A0B4LEQ0, Q8MT58	A0A0B4LEQ0, E8NHA0, Q8MT58	Cndp2	Cndp2	Cndp2	Carnosine dipeptidase 2, isoform A (EC 3.4.13.-) (RE11562p)	Carnosine dipeptidase 2, isoform A (EC 3.4.13.-) (RE11562p)	Carnosine dipeptidase 2, isoform A (EC 3.4.13.-) (RE11562p)	19.8745	58.159	21.7573	High	High	High	9	22	9	13	53	15	9	22	9	3 v 3	-0.754393	0.101901	0.321532	3 v 3	-0.0239376	0.944383	0.962781	3 v 3	0.730455	0.00889517	0.126458	3 v 2	0.429297	0.220242	0.541508	3 v 2	-0.115658	0.5	0.844776	3 v 2	-0.295673	0.476362	0.686664	2 v 2
Q8MZI3	A0A0B4K624, A0A0B4K6A3, A0A0B4K6K1, A0A0B4K6T7, C7LAE4, E1JJ68, P19109, Q7KU78, Q8MZI3	Q7KU78, Q8MZI3	Q8MZI3	DmRH5	DmRH5	DmRH5	RNA helicase (EC 3.6.4.13)	RNA helicase (EC 3.6.4.13)	RNA helicase (EC 3.6.4.13)	2.93399	20.2934	5.37897	High	High	High	2	14	4	3	24	5	1	11	1	3 v 3	-0.64803	0.257419	0.504458	3 v 3	-0.43188	0.278353	0.421044	3 v 3	0.21615	0.463968	0.608065	3 v 2	-0.682997	0.134517	0.533322	3 v 2	-1.73844	0.0969234	0.844776	3 v 2	-1.04148	0.276309	0.608511	2 v 2
Q8STA5	Q86BQ4, Q8STA5	Q86BQ4, Q8STA5	Q86BQ4, Q8STA5	HINT1	HINT1	HINT1	Histidine triad nucleotide binding protein 1, isoform A (Histidine triad nucleotide binding protein 1, isoform C) (RH02823p) (RH49748p)	Histidine triad nucleotide binding protein 1, isoform A (Histidine triad nucleotide binding protein 1, isoform C) (RH02823p) (RH49748p)	Histidine triad nucleotide binding protein 1, isoform A (Histidine triad nucleotide binding protein 1, isoform C) (RH02823p) (RH49748p)	20	54	14	High	High	High	3	6	2	3	11	2	3	6	2	3 v 3	-0.696147	0.438281	0.622094	3 v 3	-0.155915	0.548925	0.665034	3 v 3	0.540232	0.405932	0.5677	3 v 2	-0.00448487	0.771267	0.869004	3 v 2	0.00288553	0.9937	0.996802	3 v 2	-0.032195	0.817243	0.858143	2 v 2
Q8STG9	Q8STG9	Q8STG9	F0JAP1, Q8STG9	Sec61alpha	Sec61alpha	Sec61alpha	DSec61alpha (LD29847p) (Sec61 alpha subunit, isoform A) (Sec61 alpha subunit, isoform B)	DSec61alpha (LD29847p) (Sec61 alpha subunit, isoform A) (Sec61 alpha subunit, isoform B)	DSec61alpha (LD29847p) (Sec61 alpha subunit, isoform A) (Sec61 alpha subunit, isoform B)	8.40336	16.1765	10.2941	High	High	High	4	8	5	5	24	5	4	8	5	3 v 3	0.0306921	0.913557	0.946054	3 v 3	-0.652531	0.217563	0.365593	3 v 3	-0.683223	0.0477044	0.217823	3 v 2	0.508335	0.0600075	0.533322	3 v 2	0.781389	0.124773	0.844776	3 v 2	1.06805	0.12345	0.545787	2 v 2
Q8SWR8	A0A0B4LH64, Q8SWR8	A0A0B4LH64, Q8SWR8	A0A0B4LH64, Q8SWR8	Atx2	Atx2	Atx2	Ataxin-2 homolog (Datx2)	Ataxin-2 homolog (Datx2)	Ataxin-2 homolog (Datx2)	1.29151	10.7011	4.61255	Medium	High	High	2	8	3	2	11	3	2	8	3	3 v 3	-0.445536	0.0650961	0.298588	3 v 3	-0.0128821	0.978768	0.985357	3 v 3	0.432654	0.390153	0.557633	3 v 2	-0.0680822	0.0758787	0.533322	3 v 2	-0.527868	0.245012	0.844776	3 v 2	-0.886729	0.111434	0.539299	2 v 2
Q8SWS7	Q8SWS7	Q8SWS7	Q8SWS7	vito	vito	vito	Nucleolar protein 12	Nucleolar protein 12	Nucleolar protein 12	25.7576	18.5606	23.1061	High	High	High	7	5	7	10	8	8	7	5	7	3 v 3	1.56064	0.0371387	0.254672	3 v 3	1.76557	0.0263609	0.146235	3 v 3	0.204934	0.151901	0.338199	3 v 2	0.815642	0.485648	0.685392	3 v 2	2.32004	0.0690491	0.844776	3 v 2	0.689381	0.505814	0.692742	2 v 2
Q8SX57	Q8SX57	Q8SX57	Q8SX57	CG11005	CG11005	CG11005	LD44221p (Uncharacterized protein, isoform A) (EC 1.1.1.62) (EC 1.1.1.64) (Uncharacterized protein, isoform B)	LD44221p (Uncharacterized protein, isoform A) (EC 1.1.1.62) (EC 1.1.1.64) (Uncharacterized protein, isoform B)	LD44221p (Uncharacterized protein, isoform A) (EC 1.1.1.62) (EC 1.1.1.64) (Uncharacterized protein, isoform B)	7.7821	42.8016	3.89105	High	High	Medium	2	9	1	3	21	1	2	9	1	3 v 3	-0.280886	0.664168	0.788333	3 v 3	0.395438	0.297202	0.440316	3 v 3	0.676324	0.173708	0.359977	3 v 2	-0.195922	0.567724	0.739279	3 v 2	0.0801918	0.808036	0.92487	3 v 2	-0.572186	0.433395	0.677008	2 v 2
Q8SXC2	Q8SXC2	Q8SXC2	Q8IGP9, Q8SXC2	Kyat	Kyat	Kyat	Cysteine-S-conjugate beta-lyase 2 (EC 2.6.1.63) (EC 2.6.1.7) (EC 4.4.1.13) (Kynurenine aminotransferase 3) (Kynurenine aminotransferase III) (Kynurenine--glyoxylate transaminase) (Kynurenine--oxoglutarate transaminase 3) (Kynurenine--oxoglutarate transaminase III)	Cysteine-S-conjugate beta-lyase 2 (EC 2.6.1.63) (EC 2.6.1.7) (EC 4.4.1.13) (Kynurenine aminotransferase 3) (Kynurenine aminotransferase III) (Kynurenine--glyoxylate transaminase) (Kynurenine--oxoglutarate transaminase 3) (Kynurenine--oxoglutarate transaminase III)	Cysteine-S-conjugate beta-lyase 2 (EC 2.6.1.63) (EC 2.6.1.7) (EC 4.4.1.13) (Kynurenine aminotransferase 3) (Kynurenine aminotransferase III) (Kynurenine--glyoxylate transaminase) (Kynurenine--oxoglutarate transaminase 3) (Kynurenine--oxoglutarate transaminase III)	7.77778	8.22222	3.55556	High	High	Medium	4	4	2	4	6	2	4	4	2	2 v 2	0.0777335	0.914489	0.946054	2 v 2	0.0748323	0.255549	0.399965	2 v 2	-0.00290117	0.996602	0.996602	2 v 2	0.365794	NA	NA	2 v 2	-0.131706	NA	NA	2 v 2	-0.174774	NA	NA	1 v 1
Q8SXF0	Q8SXF0	Q8SXF0	Q8SXF0	mRpS9	mRpS9	mRpS9	Mitochondrial ribosomal protein S9 (RH44312p)	Mitochondrial ribosomal protein S9 (RH44312p)	Mitochondrial ribosomal protein S9 (RH44312p)	25.5696	38.7342	29.6202	High	High	High	11	15	11	12	37	15	10	14	10	3 v 3	1.0325	0.0760418	0.304507	3 v 3	0.544399	0.184939	0.339601	3 v 3	-0.488099	0.195798	0.385366	3 v 2	-1.20094	0.227856	0.54671	3 v 2	0.107908	0.728192	0.896968	3 v 2	-0.501833	0.602925	0.725174	2 v 2
Q8SXQ1	Q8SXQ1	Q8SXQ1	Q8SXQ1	Aldh7A1	Aldh7A1	Aldh7A1	Aldehyde dehydrogenase 7 family member A1 (EC 1.2.1.-) (GH05218p)	Aldehyde dehydrogenase 7 family member A1 (EC 1.2.1.-) (GH05218p)	Aldehyde dehydrogenase 7 family member A1 (EC 1.2.1.-) (GH05218p)	4.62963	3.14815	1.48148	High	Medium	Medium	2	1	1	2	1	1	2	1	1	2 v 2	-0.451844	0.315848	0.545295	2 v 2	-1.76359	0.268746	0.412936	2 v 2	-1.31174	0.251734	0.44037	2 v 2	0.823535	NA	NA	2 v 2	0.127112	NA	NA	2 v 2	2.68281	NA	NA	1 v 1
Q8SXY6	Q8SXY6	Q8SXY6	Q8SXY6	bai	bai	bai	Transmembrane emp24 domain-containing protein bai (Protein baiser)	Transmembrane emp24 domain-containing protein bai (Protein baiser)	Transmembrane emp24 domain-containing protein bai (Protein baiser)	16.9903	24.2718	22.8155	High	High	High	4	6	5	6	15	8	4	6	5	3 v 3	-1.11907	0.0856598	0.310084	3 v 3	-0.0772518	0.860594	0.908517	3 v 3	1.04182	0.00413918	0.118548	3 v 2	1.39762	0.29014	0.569093	3 v 2	0.628976	0.523748	0.844776	3 v 2	0.323383	0.751827	0.817486	2 v 2
Q8SY19	Q8SY19	Q8SY19	D2NUI8, D3DMY1, E4NKK2, O97471, Q8SY19	Mgstl	Mgstl	Mgstl	Glutathione transferase (EC 2.5.1.18)	Glutathione transferase (EC 2.5.1.18)	Glutathione transferase (EC 2.5.1.18)	7.89474	13.1579	7.89474	High	High	High	1	2	1	1	6	3	1	2	1	3 v 3	0.105269	0.91867	0.946054	3 v 3	-1.36443	0.260749	0.406213	3 v 3	-1.46969	0.149473	0.335883	3 v 2	1.36816	0.355599	0.605411	3 v 2	2.15926	0.458863	0.844776	3 v 2	2.64486	0.399229	0.663073	2 v 2
Q8SY39	Q8SY39	Q8SY39	Q8SY39	CG6994	CG6994	CG6994	ATP-dependent RNA helicase (EC 3.6.4.13)	ATP-dependent RNA helicase (EC 3.6.4.13)	ATP-dependent RNA helicase (EC 3.6.4.13)	13.9057	14.3894	22.37	High	High	High	12	13	18	13	17	20	11	13	18	3 v 3	1.70417	0.028603	0.237884	3 v 3	2.0407	0.00402254	0.0969157	3 v 3	0.336531	0.263592	0.446158	3 v 2	0.641937	0.511618	0.700152	3 v 2	2.63635	0.137552	0.844776	3 v 2	0.487119	0.4785	0.687123	2 v 2
Q8SY53	Q8SY53	Q8SY53	Q8SY53	Ostgamma	Ostgamma	Ostgamma	GH11935p (Oligosaccharide transferase gamma subunit)	GH11935p (Oligosaccharide transferase gamma subunit)	GH11935p (Oligosaccharide transferase gamma subunit)	16.9697	27.5758	24.8485	High	High	High	6	10	9	7	24	11	6	10	9	3 v 3	-1.17502	0.0289776	0.237884	3 v 3	-0.523327	0.176631	0.332184	3 v 3	0.651696	0.0128513	0.137387	3 v 2	1.57083	0.211709	0.537027	3 v 2	0.525762	0.635619	0.868073	3 v 2	0.84472	0.368319	0.639803	2 v 2
Q8SYG2	Q8SYG2	Q8SYG2	B5RIG9, Q8SYG2	CSN3	CSN3	CSN3	COP9 signalosome complex subunit 3 (Dch3) (Signalosome subunit 3)	COP9 signalosome complex subunit 3 (Dch3) (Signalosome subunit 3)	COP9 signalosome complex subunit 3 (Dch3) (Signalosome subunit 3)	2.47191	20.6742	3.37079	Medium	High	High	1	7	1	1	10	1	1	7	1	2 v 2	-0.360661	0.317343	0.545295	2 v 2	0.986992	0.0256629	0.146235	2 v 2	1.34765	0.0736047	0.251001	2 v 2	0.242862	0.31425	0.577353	2 v 2	-0.117799	0.32367	0.844776	2 v 2	-1.10479	0.0148867	0.458286	2 v 2
Q8SYJ2	Q8SYJ2	Q8SYJ2	Q8SYJ2	ND-MLRQ	ND-MLRQ	ND-MLRQ	GEO09626p1 (NADH dehydrogenase (Ubiquinone) MLRQ subunit, isoform A) (NADH dehydrogenase (Ubiquinone) MLRQ subunit, isoform B) (EC 1.6.99.3) (NADH dehydrogenase (Ubiquinone) MLRQ subunit, isoform C) (RE56733p)	GEO09626p1 (NADH dehydrogenase (Ubiquinone) MLRQ subunit, isoform A) (NADH dehydrogenase (Ubiquinone) MLRQ subunit, isoform B) (EC 1.6.99.3) (NADH dehydrogenase (Ubiquinone) MLRQ subunit, isoform C) (RE56733p)	GEO09626p1 (NADH dehydrogenase (Ubiquinone) MLRQ subunit, isoform A) (NADH dehydrogenase (Ubiquinone) MLRQ subunit, isoform B) (EC 1.6.99.3) (NADH dehydrogenase (Ubiquinone) MLRQ subunit, isoform C) (RE56733p)	42.1687	34.9398	13.253	High	High	High	4	3	1	7	10	1	4	3	1	3 v 3	0.519825	0.489521	0.66548	3 v 3	-1.46977	0.0838761	0.227162	3 v 3	-1.9896	0.166771	0.354883	3 v 2	0.810482	0.0581326	0.533322	3 v 2	1.60013	0.323457	0.844776	3 v 2	2.81434	0.319204	0.622957	2 v 2
Q8SYL1	Q8SYL1	Q8SYL1	Q8SYL1	l(2)09851	l(2)09851	l(2)09851	Lethal (2) 09851, isoform A (Lethal (2) 09851, isoform B) (RE17371p) (RE55020p)	Lethal (2) 09851, isoform A (Lethal (2) 09851, isoform B) (RE17371p) (RE55020p)	Lethal (2) 09851, isoform A (Lethal (2) 09851, isoform B) (RE17371p) (RE55020p)	3.07018	9.21053	6.79825	Medium	High	High	1	4	2	1	6	2	1	4	2	2 v 2	0.455053	0.260666	0.504458	2 v 2	0.100584	0.744608	0.827224	2 v 2	-0.354469	0.0709079	0.246167	2 v 1	1.26152	NA	NA	2 v 1	1.51909	NA	NA	2 v 1	1.65564	NA	NA	1 v 1
Q8SYP9	Q8SYP9	Q8SYP9	Q8SYP9	mRpS5	mRpS5	mRpS5	Mitochondrial ribosomal protein S5, isoform A (Mitochondrial ribosomal protein S5, isoform C) (RE47909p)	Mitochondrial ribosomal protein S5, isoform A (Mitochondrial ribosomal protein S5, isoform C) (RE47909p)	Mitochondrial ribosomal protein S5, isoform A (Mitochondrial ribosomal protein S5, isoform C) (RE47909p)	22.3587	40.2948	33.6609	High	High	High	9	18	13	12	38	19	9	18	13	3 v 3	1.30778	0.0561097	0.298588	3 v 3	0.610912	0.210099	0.359731	3 v 3	-0.696866	0.169007	0.357383	3 v 2	-1.47989	0.174259	0.533322	3 v 2	0.141222	0.698668	0.881369	3 v 2	-0.559358	0.624408	0.7377	2 v 2
Q8SYQ8	Q8SYQ8	Q8SYQ8	Q8SYQ8	Dmel\CG3420	Dmel\CG3420	Dmel\CG3420	RE40412p	RE40412p	RE40412p	33.8235	25.7353	31.6177	High	High	High	5	4	5	5	7	6	5	4	5	3 v 3	0.921548	0.275341	0.513872	3 v 3	0.459258	0.28851	0.430188	3 v 3	-0.46229	0.353217	0.525147	3 v 2	-1.29716	0.184876	0.533322	3 v 2	0.242094	0.570332	0.847264	3 v 2	-0.475889	0.588545	0.719376	2 v 2
Q8SZU0	Q7KT11, Q8INU6, Q8SZU0, Q9VIJ0	Q7KT11, Q8SZU0, Q9VIJ0	C6TP73, Q6AWS3, Q7KT11, Q8INU6, Q8SZU0, Q9VIJ0	Dmel\CG9331	Dmel\CG9331	Dmel\CG9331	GH13879p (Uncharacterized protein, isoform C) (EC 1.1.1.-) (EC 1.1.1.29) (EC 1.1.1.79) (EC 1.1.1.81) (Uncharacterized protein, isoform H) (Uncharacterized protein, isoform I) (Uncharacterized protein, isoform M)	GH13879p (Uncharacterized protein, isoform C) (EC 1.1.1.-) (EC 1.1.1.29) (EC 1.1.1.79) (EC 1.1.1.81) (Uncharacterized protein, isoform H) (Uncharacterized protein, isoform I) (Uncharacterized protein, isoform M)	GH13879p (Uncharacterized protein, isoform C) (EC 1.1.1.-) (EC 1.1.1.29) (EC 1.1.1.79) (EC 1.1.1.81) (Uncharacterized protein, isoform H) (Uncharacterized protein, isoform I) (Uncharacterized protein, isoform M)	41.2088	38.1868	17.8571	High	High	High	10	9	4	12	18	4	10	9	4	3 v 3	-0.251526	0.329673	0.546539	3 v 3	-1.4778	0.0108133	0.117377	3 v 3	-1.22627	0.00309571	0.118548	3 v 2	0.139184	0.173663	0.533322	3 v 2	0.0829044	0.5	0.844776	3 v 2	1.4083	0.0591614	0.531657	2 v 2
Q8T0D3	A1ZAK3, A1ZAK4, Q8T0D3	A1ZAK3, A1ZAK4, Q8IFW6, Q8T0D3	A1ZAK3, A1ZAK4, D3PFF7, O96829, Q8IFW6, Q8T0D3	Dek	Dek	Dek	Dek, isoform B (LD10094p)	Dek, isoform B (LD10094p)	Dek, isoform B (LD10094p)	1.34529	26.1584	14.9477	Medium	High	High	1	21	9	1	30	9	1	21	9	3 v 3	-0.0392177	0.925484	0.948419	3 v 3	-0.124473	0.566633	0.679757	3 v 3	-0.0852549	0.721897	0.800326	3 v 2	0.208952	0.87272	0.929422	3 v 2	0.512095	0.631301	0.868073	3 v 2	0.453779	0.671344	0.769871	2 v 2
Q8T0L3	A0A0B4KF46, Q8T0L3	A0A0B4KF46, Q8T0L3	A0A0B4KF46, O46111, Q8T0L3	Uba1	Uba1	Uba1	Ubiquitin-activating enzyme E1 (EC 6.2.1.45)	Ubiquitin-activating enzyme E1 (EC 6.2.1.45)	Ubiquitin-activating enzyme E1 (EC 6.2.1.45)	15.2813	34.2569	17.3803	High	High	High	18	34	20	24	82	26	18	34	20	3 v 3	-0.423287	0.408522	0.602268	3 v 3	0.375512	0.328013	0.465233	3 v 3	0.798799	0.0220227	0.159736	3 v 2	-0.313437	0.169692	0.533322	3 v 2	-0.328712	0.150956	0.844776	3 v 2	-0.995095	0.0857397	0.538032	2 v 2
Q8T0Q4	Q8T0Q4	Q8T0Q4	Q8T0Q4	shrb	shrb	shrb	GH13992p (Shrub)	GH13992p (Shrub)	GH13992p (Shrub)	15.0442	74.7788	53.5398	High	High	High	3	15	10	3	24	14	3	15	10	3 v 3	-1.06117	0.161024	0.404361	3 v 3	-0.653147	0.169528	0.325305	3 v 3	0.408019	0.487571	0.62749	3 v 2	0.253341	0.749298	0.855152	3 v 2	-0.758453	0.1866	0.844776	3 v 2	-0.406718	0.160734	0.559104	2 v 2
Q8T3V6	Q8T3V6	Q8T3V6	Q27370, Q8T3V6	mRpL47	mRpL47	mRpL47	AT29239p (Mitochondrial ribosomal protein L47)	AT29239p (Mitochondrial ribosomal protein L47)	AT29239p (Mitochondrial ribosomal protein L47)	40.2214	43.1734	42.8044	High	High	High	11	14	12	15	40	13	10	13	11	3 v 3	0.938577	0.05534	0.298588	3 v 3	0.658426	0.107116	0.25025	3 v 3	-0.280151	0.435472	0.58501	3 v 2	-1.14413	0.179074	0.533322	3 v 2	0.0245678	0.949411	0.976143	3 v 2	-0.673956	0.516226	0.692742	2 v 2
Q8T3W8	Q8T3W8, Q9VGQ4	Q8T3W8, Q9VGQ3, Q9VGQ4	Q0GTC5, Q0GTC8, Q0GTC9, Q8MRS1, Q8T3W8, Q9VGQ3, Q9VGQ4, S5MFT2	scpr-C	scpr-C	scpr-C	AT27079p (CG5106) (SCP-containing protein C, isoform A) (SCP-containing protein C, isoform B) (SCPR-B) (SCPR-C)	AT27079p (CG5106) (SCP-containing protein C, isoform A) (SCP-containing protein C, isoform B) (SCPR-B) (SCPR-C)	AT27079p (CG5106) (SCP-containing protein C, isoform A) (SCP-containing protein C, isoform B) (SCPR-B) (SCPR-C)	49.6183	28.626	17.9389	High	High	High	12	7	5	25	13	6	3	7	5	3 v 3	-3.96498	0.00173864	0.151352	3 v 3	0.0168455	0.945778	0.962781	3 v 3	3.98183	0.00728317	0.121984	3 v 1	3.76697	NA	NA	3 v 1	-0.0687624	NA	NA	3 v 1	0.344139	NA	NA	2 v 2
Q8T4C4	Q8T4C4	Q8T4C4	Q8T4C4	ATPsynbetaL	ATPsynbetaL	ATPsynbetaL	ATP synthase subunit beta (EC 7.1.2.2)	ATP synthase subunit beta (EC 7.1.2.2)	ATP synthase subunit beta (EC 7.1.2.2)	23.3119	28.135	30.3859	High	High	High	12	15	15	23	37	29	10	13	13	3 v 3	-5.18555	0.00491213	0.171522	3 v 3	-0.131152	0.669042	0.766409	3 v 3	5.0544	0.0146199	0.138696	3 v 2	7.05603	0.118275	0.533322	3 v 2	1.51804	0.493885	0.844776	3 v 2	1.38678	0.510411	0.692742	2 v 2
Q8T4D6	Q8T4D6	Q8T4D6	Q8T4D6	mAcon2	mAcon2	mAcon2	Aconitate hydratase, mitochondrial (Aconitase) (EC 4.2.1.-)	Aconitate hydratase, mitochondrial (Aconitase) (EC 4.2.1.-)	Aconitate hydratase, mitochondrial (Aconitase) (EC 4.2.1.-)	39.0805	27.2031	13.2822	High	High	High	24	18	10	32	28	11	19	11	6	3 v 3	-4.58684	0.0324787	0.243056	3 v 3	-1.16197	0.0903549	0.235693	3 v 3	3.42488	0.0854575	0.268313	3 v 1	3.81925	NA	NA	3 v 1	-0.0363842	NA	NA	3 v 1	0.669062	NA	NA	2 v 2
Q8T4G5	Q8IQQ9, Q8T4G5	Q8IQQ9, Q8T4G5	Q8IQQ9, Q8T4G5	AFG3L2	AFG3L2	AFG3L2	SD01613p (Uncharacterized protein, isoform A) (EC 3.4.24.-)	SD01613p (Uncharacterized protein, isoform A) (EC 3.4.24.-)	SD01613p (Uncharacterized protein, isoform A) (EC 3.4.24.-)	8.23245	35.8354	16.8281	High	High	High	6	27	13	6	43	13	6	26	13	3 v 3	-0.651955	0.294718	0.526804	3 v 3	-0.554292	0.414276	0.546682	3 v 3	0.0976632	0.834234	0.886209	3 v 2	0.54733	0.0709763	0.533322	3 v 2	0.347449	0.381735	0.844776	3 v 2	0.456037	0.660602	0.761849	2 v 2
Q8T4H8	A0A0B4KEI0, Q8T4H8	A0A0B4KEI0, Q8T4H8	A0A0B4KEI0, Q8T4H8	COX4L	COX4L	COX4L	AT07685p (Cytochrome c oxidase subunit 4-like, isoform A)	AT07685p (Cytochrome c oxidase subunit 4-like, isoform A)	AT07685p (Cytochrome c oxidase subunit 4-like, isoform A)	5.68182	14.2045	18.75	Medium	High	High	1	2	4	1	3	7	1	2	4	2 v 2	-6.80275	0.154407	0.394333	2 v 2	-0.193286	0.470127	0.596409	2 v 2	6.60946	0.142726	0.332915	2 v 1	5.56442	NA	NA	2 v 1	0.444756	NA	NA	2 v 1	0.462095	NA	NA	1 v 2
Q8T6B9	Q8T6B9	A4V193, Q8T6B9	A4V193, Q8T6B9	hfp	hfp	hfp	Poly(U)-binding-splicing factor half pint (Protein half pint) (68 kDa poly(U)-binding-splicing factor) (PUF60 homolog)	Poly(U)-binding-splicing factor half pint (Protein half pint) (68 kDa poly(U)-binding-splicing factor) (PUF60 homolog)	Poly(U)-binding-splicing factor half pint (Protein half pint) (68 kDa poly(U)-binding-splicing factor) (PUF60 homolog)	1.25589	33.438	16.9545	Medium	High	High	1	17	8	1	28	11	1	17	8	3 v 3	1.37107	0.157996	0.400495	3 v 3	0.28476	0.785567	0.857561	3 v 3	-1.08631	0.26351	0.446158	3 v 2	-1.81493	0.0736773	0.533322	3 v 2	0.163553	0.0547572	0.841665	3 v 2	-0.842688	0.55262	0.704697	2 v 2
Q8T8W3	Q8T6I0, Q8T8W3	Q8T6I0, Q8T8W3	Q8IGN0, Q8T6I0, Q8T8W3, Q94919	Past1	Past1	Past1	AT21416p (Putative achaete scute target 1, isoform A)	AT21416p (Putative achaete scute target 1, isoform A)	AT21416p (Putative achaete scute target 1, isoform A)	12.963	33.5185	16.6667	High	High	High	6	14	8	6	21	8	6	14	8	3 v 3	-0.897563	0.142639	0.379431	3 v 3	-0.364158	0.523804	0.642113	3 v 3	0.533405	0.116954	0.300644	3 v 2	0.581798	0.0834394	0.533322	3 v 2	0.0256032	0.956	0.979359	3 v 2	0.086316	0.798985	0.845238	2 v 2
Q8WTC1	Q8WTC1	Q8WTC1	Q8WTC1	bonsai	bonsai	bonsai	28S ribosomal protein S15, mitochondrial (MRP-S15) (S15mt) (DmMRPS15) (Protein bonsai)	28S ribosomal protein S15, mitochondrial (MRP-S15) (S15mt) (DmMRPS15) (Protein bonsai)	28S ribosomal protein S15, mitochondrial (MRP-S15) (S15mt) (DmMRPS15) (Protein bonsai)	44.2857	46.7857	33.5714	High	High	High	13	15	11	18	30	19	12	14	10	3 v 3	0.902216	0.0935342	0.31745	3 v 3	0.414627	0.21176	0.360796	3 v 3	-0.487589	0.167986	0.356342	3 v 2	-0.940761	0.28544	0.569093	3 v 2	0.209003	0.430477	0.844776	3 v 2	-0.23206	0.7505	0.817486	2 v 2
Q94511	Q94511	Q94511	Q6NP42, Q8MM97, Q94511	ND-75	ND-75	ND-75	NADH-ubiquinone oxidoreductase 75 kDa subunit, mitochondrial (EC 7.1.1.2) (Complex I-75kD) (CI-75kD)	NADH-ubiquinone oxidoreductase 75 kDa subunit, mitochondrial (EC 7.1.1.2) (Complex I-75kD) (CI-75kD)	NADH-ubiquinone oxidoreductase 75 kDa subunit, mitochondrial (EC 7.1.1.2) (Complex I-75kD) (CI-75kD)	31.3269	49.658	39.1245	High	High	High	19	28	22	37	68	31	19	28	22	3 v 3	-0.108301	0.918072	0.946054	3 v 3	-1.71573	0.0170354	0.130417	3 v 3	-1.60743	0.150112	0.335883	3 v 2	0.741737	0.685132	0.807304	3 v 2	0.737142	0.191094	0.844776	3 v 2	2.42956	0.0425597	0.52745	2 v 2
Q94514	Q94514	Q94514	Q94514	COX5A	COX5A	COX5A	Cytochrome c oxidase subunit 5A, mitochondrial (Cytochrome c oxidase polypeptide Va)	Cytochrome c oxidase subunit 5A, mitochondrial (Cytochrome c oxidase polypeptide Va)	Cytochrome c oxidase subunit 5A, mitochondrial (Cytochrome c oxidase polypeptide Va)	38.9262	55.7047	38.255	High	High	High	8	8	7	12	30	9	8	8	7	3 v 3	-1.28971	0.421489	0.610026	3 v 3	-1.64244	0.302182	0.443451	3 v 3	-0.35273	0.867558	0.910834	3 v 2	3.64375	0.131077	0.533322	3 v 2	2.21027	0.370051	0.844776	3 v 2	2.6609	0.326361	0.624827	2 v 2
Q94516	Q94516	Q94516	Q94516	ATPsynB	ATPsynB	ATPsynB	ATP synthase subunit b, mitochondrial (ATPase subunit b) (FO-ATP synthase subunit b)	ATP synthase subunit b, mitochondrial (ATPase subunit b) (FO-ATP synthase subunit b)	ATP synthase subunit b, mitochondrial (ATPase subunit b) (FO-ATP synthase subunit b)	26.749	37.8601	34.9794	High	High	High	9	13	9	11	39	14	9	13	9	3 v 3	-1.28849	0.1602	0.403996	3 v 3	-1.79708	0.0128063	0.118878	3 v 3	-0.508587	0.41282	0.571178	3 v 2	2.34277	0.109538	0.533322	3 v 2	0.511939	0.0114444	0.841665	3 v 2	2.48556	0.0440998	0.52745	2 v 2
Q94517	Q94517	Q94517	I1V501, Q94517	HDAC1	HDAC1	HDAC1	Histone deacetylase HDAC1 (HD) (EC 3.5.1.98)	Histone deacetylase HDAC1 (HD) (EC 3.5.1.98)	Histone deacetylase HDAC1 (HD) (EC 3.5.1.98)	2.4952	35.8925	9.78887	Medium	High	High	1	15	4	1	23	5	1	15	4	2 v 2	1.26782	0.149505	0.386246	2 v 2	0.199782	0.654063	0.757632	2 v 2	-1.06804	0.0163271	0.141583	2 v 2	-1.89552	0.179816	0.533322	2 v 2	-0.627699	0.238461	0.844776	2 v 2	-0.827481	0.387904	0.654874	2 v 2
Q94522	Q94522	Q94522	Q94522	Scsalpha1	Scsalpha1	Scsalpha1	Succinate--CoA ligase [ADP/GDP-forming] subunit alpha, mitochondrial (EC 6.2.1.4) (EC 6.2.1.5) (Succinyl-CoA synthetase subunit alpha) (SCS-alpha) (Succinyl-coenzyme A synthetase alpha subunit 1)	Succinate--CoA ligase [ADP/GDP-forming] subunit alpha, mitochondrial (EC 6.2.1.4) (EC 6.2.1.5) (Succinyl-CoA synthetase subunit alpha) (SCS-alpha) (Succinyl-coenzyme A synthetase alpha subunit 1)	Succinate--CoA ligase [ADP/GDP-forming] subunit alpha, mitochondrial (EC 6.2.1.4) (EC 6.2.1.5) (Succinyl-CoA synthetase subunit alpha) (SCS-alpha) (Succinyl-coenzyme A synthetase alpha subunit 1)	22.8659	46.9512	10.6707	High	High	High	6	14	3	8	25	3	4	12	3	3 v 3	-0.203997	0.298366	0.526804	3 v 3	-1.02423	0.117045	0.263448	3 v 3	-0.820233	0.224291	0.415572	3 v 2	0.754164	0.465918	0.675219	3 v 2	0.669985	0.426929	0.844776	3 v 2	1.64629	0.0502828	0.52745	2 v 2
Q94523	Q94523	Q94523	Q94523	SdhA	SdhA	SdhA	Succinate dehydrogenase [ubiquinone] flavoprotein subunit, mitochondrial (EC 1.3.5.1) (Flavoprotein subunit of complex II) (FP) (Succinyl coenzyme A synthetase flavoprotein subunit)	Succinate dehydrogenase [ubiquinone] flavoprotein subunit, mitochondrial (EC 1.3.5.1) (Flavoprotein subunit of complex II) (FP) (Succinyl coenzyme A synthetase flavoprotein subunit)	Succinate dehydrogenase [ubiquinone] flavoprotein subunit, mitochondrial (EC 1.3.5.1) (Flavoprotein subunit of complex II) (FP) (Succinyl coenzyme A synthetase flavoprotein subunit)	21.0287	31.4675	11.0439	High	High	High	11	15	7	15	30	9	11	15	7	3 v 3	-1.39632	0.00619049	0.171522	3 v 3	-1.60262	0.00107006	0.0722493	3 v 3	-0.206303	0.156663	0.34479	3 v 2	1.5483	0.0167774	0.495572	3 v 2	0.0929632	0.582294	0.848111	3 v 2	1.74805	0.0435582	0.52745	2 v 2
Q94524	Q94524	Q94524	Q94524	Dlc90F	Dlc90F	Dlc90F	Dynein light chain Tctex-type (TCTEX-1 protein homolog)	Dynein light chain Tctex-type (TCTEX-1 protein homolog)	Dynein light chain Tctex-type (TCTEX-1 protein homolog)	14.4144	25.2252	14.4144	High	High	High	1	2	1	1	4	1	1	2	1	3 v 3	-2.64052	0.0871946	0.311891	3 v 3	-0.221525	0.73062	0.815435	3 v 3	2.419	0.0129988	0.137387	3 v 2	2.66709	0.206952	0.53684	3 v 2	0.0494883	0.942607	0.974449	3 v 2	0.289844	0.616823	0.734097	2 v 2
Q94887	Q8IQH0, Q94887	Q8IQH0, Q94887	Q6NN26, Q8IQH0, Q94887	Nrx-IV	Nrx-IV	Nrx-IV	Neurexin-4 (Neurexin IV)	Neurexin-4 (Neurexin IV)	Neurexin-4 (Neurexin IV)	0.700935	0.700935	0.778816	High	Medium	High	1	1	1	1	1	1	1	1	1	2 v 2	-0.886154	0.0224388	0.227088	2 v 2	-2.1351	0.0317121	0.148055	2 v 2	-1.24895	0.0382837	0.206043	2 v 1	0.965938	NA	NA	2 v 1	0.111031	NA	NA	2 v 1	2.13969	NA	NA	2 v 2
Q94901	Q94901	Q94901	Q94901	lark	lark	lark	RNA-binding protein lark	RNA-binding protein lark	RNA-binding protein lark	8.80682	38.3523	20.1704	High	High	High	3	12	6	3	20	6	3	12	6	3 v 3	-0.37846	0.422641	0.610579	3 v 3	-0.434785	0.369521	0.505462	3 v 3	-0.0563252	0.893217	0.926222	3 v 2	-2.54035	0.107808	0.533322	3 v 2	-2.66811	0.212536	0.844776	3 v 2	-2.1215	0.0891561	0.538032	2 v 2
Q94920	Q94920	Q94920	Q94920	porin	porin	porin	Voltage-dependent anion-selective channel (DmVDAC) (Porin)	Voltage-dependent anion-selective channel (DmVDAC) (Porin)	Voltage-dependent anion-selective channel (DmVDAC) (Porin)	63.1206	69.8582	58.5106	High	High	High	18	19	15	45	129	40	18	19	15	3 v 3	-0.251884	0.797765	0.876565	3 v 3	-1.33182	0.313473	0.453693	3 v 3	-1.07994	0.473952	0.615348	3 v 2	2.18639	0.00607619	0.429511	3 v 2	1.86232	0.433634	0.844776	3 v 2	2.21841	0.304768	0.622957	2 v 2
Q95029	A0A0B4JD48, Q95029	A0A0B4JD48, Q95029	A0A0B4JD48, C6SV44, Q95029	Cp1	Cp1	Cp1	Cathepsin L (EC 3.4.22.15) (Cysteine proteinase 1) [Cleaved into: Cathepsin L heavy chain; Cathepsin L light chain]	Cathepsin L (EC 3.4.22.15) (Cysteine proteinase 1) [Cleaved into: Cathepsin L heavy chain; Cathepsin L light chain]	Cathepsin L (EC 3.4.22.15) (Cysteine proteinase 1) [Cleaved into: Cathepsin L heavy chain; Cathepsin L light chain]	19.1375	36.6577	22.6415	High	High	High	6	14	8	6	30	11	6	14	8	3 v 3	1.05964	0.202384	0.45338	3 v 3	0.916804	0.191389	0.344859	3 v 3	-0.142839	0.300416	0.478321	3 v 2	-1.63082	0.37727	0.615718	3 v 2	-0.215353	0.635718	0.868073	3 v 2	-1.45612	0.36127	0.638563	2 v 2
Q95083	Q95083	Q95083	Q95083	Prosalpha5	Prosalpha5	Prosalpha5	Proteasome subunit alpha type-5	Proteasome subunit alpha type-5	Proteasome subunit alpha type-5	27.8689	50	28.6885	High	High	High	7	11	7	10	35	9	7	11	7	3 v 3	-0.880421	0.175751	0.424706	3 v 3	0.436355	0.101139	0.245727	3 v 3	1.31678	0.0521671	0.221669	3 v 2	0.130732	0.610958	0.763828	3 v 2	-0.3222	0.301457	0.844776	3 v 2	-0.886554	0.0202542	0.464287	2 v 2
Q95RA9	Q95RA9	Q95RA9	Q95RA9	GILT1	GILT1	GILT1	GILT-like protein 1	GILT-like protein 1	GILT-like protein 1	28.4	53.6	23.2	High	High	High	4	9	4	5	21	5	4	9	4	3 v 3	-0.360885	0.62869	0.769288	3 v 3	0.358824	0.591269	0.703046	3 v 3	0.719709	0.526788	0.654618	3 v 2	1.29775	0.213803	0.537027	3 v 2	1.06774	0.338809	0.844776	3 v 2	0.197071	0.881828	0.907458	2 v 2
Q95RB2	Q95RB2	Q95RB2	Q95RB2	Cpr49Ae	Cpr49Ae	Cpr49Ae	Cuticular protein 49Ae (GEO04354p1) (LD46766p)	Cuticular protein 49Ae (GEO04354p1) (LD46766p)	Cuticular protein 49Ae (GEO04354p1) (LD46766p)	9.70149	15.6716	15.6716	Medium	High	Medium	1	2	2	1	2	2	1	2	2	2 v 2	1.01911	0.0648327	0.298588	2 v 2	-3.38904	0.277192	0.420159	2 v 2	-4.40815	0.231892	0.423824	2 v 1	-0.742783	NA	NA	2 v 1	0.172181	NA	NA	2 v 1	1.98468	NA	NA	2 v 2
Q95RE4	M9NFR5, Q95RE4	M9NFR5, Q95RE4	M9NFR5, O46173, Q95RE4	yps	yps	yps	LD37574p (Ypsilon schachtel, isoform A)	LD37574p (Ypsilon schachtel, isoform A)	LD37574p (Ypsilon schachtel, isoform A)	38.0682	64.4886	49.4318	High	High	High	12	18	16	22	57	38	12	18	16	3 v 3	-0.729154	0.00398667	0.171522	3 v 3	1.4831	0.0910838	0.237135	3 v 3	2.21225	0.0385012	0.206043	3 v 2	0.340845	0.141718	0.533322	3 v 2	-0.373037	0.00285712	0.619176	3 v 2	-1.68098	0.275891	0.608511	2 v 2
Q95RF6	Q95RF6	Q95RF6	Q95RF6	Tom20	Tom20	Tom20	LD34461p (Translocase of outer membrane 20, isoform A) (Translocase of outer membrane 20, isoform B)	LD34461p (Translocase of outer membrane 20, isoform A) (Translocase of outer membrane 20, isoform B)	LD34461p (Translocase of outer membrane 20, isoform A) (Translocase of outer membrane 20, isoform B)	16.9591	47.3684	16.9591	High	High	High	2	5	2	2	11	3	2	5	2	3 v 3	-0.541726	0.274753	0.513872	3 v 3	0.074176	0.839491	0.894659	3 v 3	0.615902	0.00491164	0.118548	3 v 2	0.896322	0.353294	0.604854	3 v 2	0.455096	0.762169	0.911883	3 v 2	0.279465	0.734459	0.810709	2 v 2
Q95RI5	M9PFH6, M9PFW1, Q59E29, Q59E30, Q86BI4, Q95RI5	M9PFH6, M9PFW1, Q59E29, Q59E30, Q86BI4, Q95RI5	C6TPC0, M9PFH6, M9PFW1, Q24036, Q59E29, Q59E30, Q86BI4, Q95RI5	fax	fax	fax	Failed axon connections	Failed axon connections	Failed axon connections	23.445	52.6316	34.4498	High	High	High	10	25	14	11	49	18	10	25	14	3 v 3	-1.91017	0.0699329	0.304507	3 v 3	-2.15429	0.0293375	0.147345	3 v 3	-0.244117	0.258516	0.444745	3 v 2	0.799738	0.0280917	0.495572	3 v 2	-0.707878	0.432227	0.844776	3 v 2	1.16122	0.0781188	0.538032	2 v 2
Q95RR5	Q7K3H0, Q95RR5	Q95RR5	Q95RR5	Pi3K68D	Pi3K68D	Pi3K68D	LD15217p (Phosphatidylinositol 3-kinase 68D, isoform B) (Phosphatidylinositol 3-kinase 68D, isoform E) (EC 2.7.1.-) (EC 2.7.1.137) (EC 2.7.1.154)	LD15217p (Phosphatidylinositol 3-kinase 68D, isoform B) (Phosphatidylinositol 3-kinase 68D, isoform E) (EC 2.7.1.-) (EC 2.7.1.137) (EC 2.7.1.154)	LD15217p (Phosphatidylinositol 3-kinase 68D, isoform B) (Phosphatidylinositol 3-kinase 68D, isoform E) (EC 2.7.1.-) (EC 2.7.1.137) (EC 2.7.1.154)	6.01093	19.6721	15.5738	High	High	High	2	6	5	2	10	6	2	1	1	2 v 2	-0.489552	0.686149	0.8066	2 v 2	-0.590134	0.614701	0.726416	2 v 2	-0.100582	0.334115	0.508534	2 v 0	NA	NA	NA	2 v 0	NA	NA	NA	2 v 0	NA	NA	NA	1 v 1
[truncated: 641 more rows]
[truncated: 187 more columns]
